# Supplementary material for: Intrinsic Features in MicroRNA Transcriptomes Link Porcine Visceral Rather than Subcutaneous Adipose Tissues to Metabolic Risk
Source: PLoS One. 2013 Nov 6;8(11):e80041. doi: 10.1371/journal.pone.0080041 (PMC3819305; doi:10.1371/journal.pone.0080041)
Supplement: Table S2 — Porcine Known and conserved miRNAs identified in this study. (XLS) [file pone.0080041.s004.xls]

## Sheet: .1
Supplemental Table S2.1 Known miRNA group identified in this study.
(1). In "sequence in miRBase" column, "New", miRNA identiﬁed in this study and not reported in miRBase 18.0; "Diff", confirming miRNA sequences in miRBase 18.0, but different sequences are reported in our study; and "Yes", confirming miRNA sequences in miRBase 18.0.(3) "Consensus miRNA sequence" is the assembly sequence of the most abundance sequences in six libraries, which was chosen as a repor…
ID	Pre-miRNA name	Pre-miRNAsequence	Length (nt)	Genomic location of pre-miRNA based on Sscrofa9 genome assembly								miRNA name	Consensus sequence	Length	Sequence in miRBase	GOM					ILB					MAD					PAD					RAD					ULB
				1st location				2nd location								Counts of high-quality reads:15989984					Counts of high-quality reads: 14064218					Counts of high-quality reads: 22540058					Counts of high-quality reads: 20767464					Counts of high-quality reads: 11535131					Counts of high-quality reads: 12577646
				Chromosome	Strand	Start	End	Chromosome	Strand	Start	End					Most abundant sequences	Length (nt)	Counts of most abundant sequences	Counts of all isomiRs	Kinds of all isomiRs	Most abundant sequences	Length (nt)	Counts of most abundant sequences	Counts of all isomiRs	Kinds of all isomiRs	Most abundant sequences	Length (nt)	Counts of most abundant sequences	Counts of all isomiRs	Kinds of all isomiRs	Most abundant sequences	Length (nt)	Counts of most abundant sequences	Counts of all isomiRs	Kinds of all isomiRs	Most abundant sequences	Length (nt)	Counts of most abundant sequences	Counts of all isomiRs	Kinds of all isomiRs	Most abundant sequences	Length (nt)	Counts of most abundant sequences	Counts of all isomiRs	Kinds of all isomiRs
1	ssc-mir-30c-2	gacagatacTGTAAACATCCTACACTCTCAGCTgtggaaagtaagaaagctgggagaaggctgtttactctctctgcctt	80	1	-	54835189	54835268	1	-	54853393	54853472	ssc-miR-30c-2-3p	CTGGGAGAAGGCTGTTTACTCT	22	new	CTGGGAGAAGGCTGTTTACTCT	22	1385	1828	18	CTGGGAGAAGGCTGTTTACTCT	22	2039	2725	20	CTGGGAGAAGGCTGTTTACTCT	22	2401	3089	22	CTGGGAGAAGGCTGTTTACTCT	22	2880	3867	38	CTGGGAGAAGGCTGTTTACTCT	22	2383	2961	19	CTGGGAGAAGGCTGTTTACTCT	22	1470	1949	16
1	ssc-mir-30c-2	gacagatacTGTAAACATCCTACACTCTCAGCTgtggaaagtaagaaagctgggagaaggctgtttactctctctgcctt	80	1	-	54835189	54835268	1	-	54853393	54853472	ssc-miR-30c-2-5p	TGTAAACATCCTACACTCTCAGCT	24	diff	TGTAAACATCCTACACTCTCAGCT	24	16640	43928	159	TGTAAACATCCTACACTCTCAGCT	24	31895	73321	193	TGTAAACATCCTACACTCTCAGCT	24	35548	74662	166	TGTAAACATCCTACACTCTCAGCT	24	38713	90629	211	TGTAAACATCCTACACTCTCAGCT	24	21342	43902	137	TGTAAACATCCTACACTCTCAGCT	24	18978	42760	135
2	ssc-mir-30a	tccctgcgacagtgagcggcTGTAAACATCCTCGACTGGAAGCTgtgaggctgaagacgggctttcagtcggatgtttgcagccgccgactgcctcccgcatcagga	107	1	-	54882441	54882547					ssc-miR-30a-3p	CTTTCAGTCGGATGTTTGCAGC	22	yes	CTTTCAGTCGGATGTTTGCAGC	22	3956	11456	57	CTTTCAGTCGGATGTTTGCAGC	22	4301	13760	59	CTTTCAGTCGGATGTTTGCAGC	22	3190	10507	60	CTTTCAGTCGGATGTTTGCAGC	22	3637	14519	115	CTTTCAGTCGGATGTTTGCAGC	22	2366	7109	36	CTTTCAGTCGGATGTTTGCAGC	22	4061	11505	50
2	ssc-mir-30a	tccctgcgacagtgagcggcTGTAAACATCCTCGACTGGAAGCTgtgaggctgaagacgggctttcagtcggatgtttgcagccgccgactgcctcccgcatcagga	107	1	-	54882441	54882547					ssc-miR-30a-5p	TGTAAACATCCTCGACTGGAAGCT	24	diff	TGTAAACATCCTCGACTGGAAGC	23	79924	165835	300	TGTAAACATCCTCGACTGGAAGCT	24	63262	189973	304	TGTAAACATCCTCGACTGGAAGCT	24	92856	279391	311	TGTAAACATCCTCGACTGGAAGC	23	101662	375130	430	TGTAAACATCCTCGACTGGAAGCT	24	50991	140143	251	TGTAAACATCCTCGACTGGAAGCT	24	38393	119704	244
3	ssc-mir-2476-3	aactgggagtTCCCTGTGGTCTAGTGGttagaatttggcacttgcactgctatggcccaggtttgatccccggtc	75	1	-	83325339	83325413					ssc-miR-2476-3-5p	TCCCTGTGGTCTAGTGG	17	diff						TCCCTGTGGTCTAGTGG	17	3	3	1	TCCCTGTGGTCTAGTGG	17	3	3	1
4	ssc-mir-628	gtgtcacttcctcATGCTGACATATTTACTAGAGGGTaaagttaacaaccttctagtaagagtggcagtcgaagggaagg	80	1	+	121019327	121019406					ssc-miR-628-5p	ATGCTGACATATTTACTAGAGGAT	24	diff	ATGCTGACATATTTACTAGAGG	22	254	449	9																ATGCTGACATATTACTAGAGG	21	3	3	1
5	ssc-mir-122	ccttagcagagctgTGGAGTGTGACAATGGTGTTTGtgtccaaactatcaaacgccattatcacactaaatagctactgttaggc	85	1	-	169874123	169874207					ssc-miR-122-3p	AACGCCATTATCACACTAAAT	21	new											AACGCCATTATCACACTAAAT	21	7	7	1	AACGCCATTATCACACTAAAT	21	5	5	1						AACGCCATTATCACACTAAAT	21	5	5	1
5	ssc-mir-122	ccttagcagagctgTGGAGTGTGACAATGGTGTTTGtgtccaaactatcaaacgccattatcacactaaatagctactgttaggc	85	1	-	169874123	169874207					ssc-miR-122-5p	TGGAGTGTGACAATGGTGTTTGT	23	yes	TGGAGTGTGACAATGGTGTTT	21	316	487	4	TGGAGTGTGACAATGGTGTTTGT	23	99	252	4	TGGAGTGTGACAATGGTGTTT	21	399	1400	16	TGGAGTGTGACAATGGTGTTTGT	23	280	808	12	TGGAGTGTGACAATGGTGTTTGT	23	254	573	9	TGGAGTGTGACAATGGTGTTTGT	23	99	254	4
6	ssc-mir-1285	gctgatcagtagtgggatcgcgcctgtgaatagccactgtactccagcctgggcaacaTAGCGAGACCCCGTCTCTTTTG	80	1	+	187380909	187380988	1	-	187610613	187610692	ssc-miR-1285-3p	TAGCGAGACCCCGTCTCTTTAGA	23	diff	TAGCGAGACCCCGTCTCTTTAGA	23	6	6	1	ATAGCGAGACCCCGTCTCTTAT	22	5	9	2	TAGCGAGACCCCGTCTCTTTAGA	23	18	18	1	TAGCGAGACCCCGTCTCTTTAGA	23	10	10	1	TAGCGAGACCCCGTCTCTTTAGA	23	17	20	2	TAGCGAGACCCCGTCTCTTTAGA	23	4	4	1
7	ssc-mir-491	ttagctgggtAGTGGGGAACCCTTCCATGAGGagtagaacactccttatgcaagattcccttctacctgactgggt	76	1	-	211252362	211252437					ssc-miR-491-3p	CTTATGCAAGATTCCCTTCTAC	22	new	CTTATGCAAGATTCCCTTCTAC	22	190	238	6	CTTATGCAAGATTCCCTTCTAC	22	334	461	9	CTTATGCAAGATTCCCTTCTAC	22	107	133	6	CTTATGCAAGATTCCCTTCTAC	22	61	100	7	CTTATGCAAGATTCCCTTCTAC	22	108	140	5	CTTATGCAAGATTCCCTTCTAC	22	131	194	9
7	ssc-mir-491	ttagctgggtAGTGGGGAACCCTTCCATGAGGagtagaacactccttatgcaagattcccttctacctgactgggt	76	1	-	211252362	211252437					ssc-miR-491-5p	AGTGGGGAACCCTTCCATGAGG	22	yes	AGTGGGGAACCCTTCCATGAGG	22	411	488	9	AGTGGGGAACCCTTCCATGAGG	22	570	735	14	AGTGGGGAACCCTTCCATGAGG	22	366	494	13	AGTGGGGAACCCTTCCATGAGG	22	433	547	17	AGTGGGGAACCCTTCCATGAGG	22	734	965	15	AGTGGGGAACCCTTCCATGAGG	22	472	627	13
8	ssc-mir-101-1	gactgaactgtcctttttcggttatcatggtaccgatgctgtatatctgaaaggTACAGTACTGTGATAACTGAAGaatggtggtgccatc	91	1	-	226890888	226890978					ssc-miR-101-1-3p	TACAGTACTGTGATAACTGAAG	22	diff	TACAGTACTGTGATAACTGAAG	22	203855	269633	382	TACAGTACTGTGATAACTGAAG	22	62891	191876	323	TACAGTACTGTGATAACTGAAG	22	249797	527967	396	TACAGTACTGTGATAACTGAAG	22	258219	598917	519	TACAGTACTGTGATAACTGAAG	22	74604	163947	287	TACAGTACTGTGATAACTGAAG	22	42987	116185	254
8	ssc-mir-101-1	gactgaactgtcctttttcggttatcatggtaccgatgctgtatatctgaaaggTACAGTACTGTGATAACTGAAGaatggtggtgccatc	91	1	-	226890888	226890978					ssc-miR-101-1-5p	CGGTTATCATGGTACCGATGCTG	23	new						CGGTTATCATGGTACCGATGCTG	23	3	3	1	TCGGTTATCATGGTACCGATG	21	3	3	1	CGGTTATCATGGTACCGATGCTG	23	4	4	1
9	ssc-mir-204	ggctacagtccttctcatgtgactcgtggacTTCCCTTTGTCATCCTATGCCTgagaatatatgaaggaggctgggaaggcaaagggacgttcaattgtcatcactggc	109	1	-	234037415	234037523					ssc-miR-204-3p	GCTGGGAAGGCAAAGGGACGT	21	new	GCTGGGAAGGCAAAGGGACGT	21	5	5	1
9	ssc-mir-204	ggctacagtccttctcatgtgactcgtggacTTCCCTTTGTCATCCTATGCCTgagaatatatgaaggaggctgggaaggcaaagggacgttcaattgtcatcactggc	109	1	-	234037415	234037523					ssc-miR-204-5p	TTCCCTTTGTCATCCTATGCCT	22	yes	TTCCCTTTGTCATCCTATGCCT	22	2048	2262	12	TTCCCTTTGTCATCCTATGCCT	22	340	357	3	TTCCCTTTGTCATCCTATGCCT	22	266	292	3	TTCCCTTTGTCATCCTATGCCT	22	261	284	5	TTCCCTTTGTCATCCTATGCCT	22	1275	1362	6	TTCCCTTTGTCATCCTATGCCT	22	163	177	4
10	ssc-mir-32	ggagaTATTGCACATTACTAAGTTGCatgttgtcacggcctcagtgcaatttagtgtgtgtgatattttc	70	1	-	261968185	261968254					ssc-miR-32-3p	CAATTTAGTGTGTGTGATATT	21	new	CAATTTAGTGTGTGTGATATT	21	36	36	1	CAATTTAGTGTGTGTGATATT	21	93	103	3	CAATTTAGTGTGTGTGATATT	21	46	55	2	CAATTTAGTGTGTGTGATATT	21	52	60	3	CAATTTAGTGTGTGTGATATT	21	23	23	1	CAATTTAGTGTGTGTGATATT	21	41	44	2
10	ssc-mir-32	ggagaTATTGCACATTACTAAGTTGCatgttgtcacggcctcagtgcaatttagtgtgtgtgatattttc	70	1	-	261968185	261968254					ssc-miR-32-5p	TATTGCACATTACTAAGTTGC	21	yes	TATTGCACATTACTAAGTTGC	21	485	716	9	TATTGCACATTACTAAGTTGC	21	1229	1765	16	TATTGCACATTACTAAGTTGC	21	508	1186	13	TATTGCACATTACTAAGTTGC	21	642	1675	32	TATTGCACATTACTAAGTTGC	21	211	395	8	TATTGCACATTACTAAGTTGC	21	387	561	6
11	ssc-mir-181a-2	actccaaggAACATTCAACGCTGTCGGTGAGTttgggatttgaaaaaaccaccgaccgttgactgtaccttggggttctt	80	1	+	279888929	279889008					ssc-miR-181a-2-3p	ACCACCGACCGTTGACTGTACC	22	new	ACCACCGACCGTTGACTGTACC	22	392	648	13
11	ssc-mir-181a-2	actccaaggAACATTCAACGCTGTCGGTGAgtttgggatttgaaaaaaccaccgaccgttgactgtaccttggggttctt	80	1	+	279888929	279889008					ssc-miR-181a-2-5p	AACATTCAACGCTGTCGGTAA	21	diff	AACATTCAACGCTGTCGGTGAGT	23	12353	21378	105	CAACGCTGTCGGTGAGT	17	3	286	11	AACATTCAACGCTGTC	16	7	409	25	AACGCTGTCGGTGAGT	16	8	692	36	AACATTCAACGCTGTCGGTAA	21	117	261	12	AACATTCAACGCTGTCGGGG	20	119	241	12
12	ssc-mir-181b-2	atggctgcactcAACATTCATTGCTGTCGGTGGGTttgagtctgaatcaactcactgatcaatgaatgcaaactgcggaccaaaca	86	1	+	279890791	279890876					ssc-miR-181b-2-3p	CTCACTGATCAATGAATGCA	20	new	CTCACTGATCAATGAATGCA	20	3	3	1
12	ssc-mir-181b-2	atggctgcactcAACATTCATTGCTGTCGGTGGGTTtgagtctgaatcaactcactgatcaatgaatgcaaactgcggaccaaaca	86	1	+	279890791	279890876					ssc-miR-181b-2-5p	AACATTCATTGCTGTCGGTGGGGT	24	diff	AACATTCATTGCTGTCGGTGGGT	23	1922	5180	53	AACATTCATTGCTGTCGGTGGGGT	24	111	256	7	AACATTCATTGCTGTCGGTGGGAT	24	204	424	13	AACATTCATTGCTGTCGGTGGGAT	24	277	597	16	AACATTCATTGCTGTCGGTGGGGT	24	213	379	10	AACATTCATTGCTGTCGGTGGGGT	24	120	225	6
13	ssc-mir-199b	ccgtctaCCCAGTGTTTAGACTATCTGTTCaggactcccaaattgtacagtagtctgcacattggttaggctgg	74	1	-	283332031	283332104	1	-	283397354	283397427	ssc-miR-199b-3p	ACAGTAGTCTGCACATTGGTT	21	diff	ACAGTAGTCTGCACATTGGTT	21	34682	83123	223	ACAGTAGTCTGCACATTGGTT	21	48580	101705	228	ACAGTAGTCTGCACATTGGTT	21	48003	122403	250	ACAGTAGTCTGCACATTGGTT	21	32277	47590	356	ACAGTAGTCTGCACATTGGTT	21	16911	45909	149	ACAGTAGTCTGCACATTGGTT	21	32213	72565	185
13	ssc-mir-199b	ccgtctaCCCAGTGTTTAGACTATCTGTTCaggactcccaaattgtacagtagtctgcacattggttaggctgg	74	1	-	283332031	283332104	1	-	283397354	283397427	ssc-miR-199b-5p	CCCAGTGTTTAGACTATCTGTTC	23	diff	CCCAGTGTTTAGACTATCTGTTC	23	23562	49018	154	CCCAGTGTTTAGACTATCTGTTC	23	40248	76751	170	CCCAGTGTTTAGACTATCTGTTC	23	24570	45486	118	CCCAGTGTTTAGACTATCTGTTC	23	14201	30752	130	CCCAGTGTTTAGACTATCTGTTC	23	20137	36551	111	CCCAGTGTTTAGACTATCTGTTC	23	27758	50793	135
14	ssc-mir-126	cgacgggacattattacttttggtacgcgctgtgacacttcaaacTCGTACCGTGAGTAATAATGCGctgtcg	73	1	+	294487892	294487964					ssc-miR-126-3p	TCGTACCGTGAGTAATAATGCG	22	yes	TCGTACCGTGAGTAATAATGCG	22	168000	239923	206	TCGTACCGTGAGTAATAATGCG	22	102946	164093	215	TCGTACCGTGAGTAATAATGCG	22	262253	400959	276	TCGTACCGTGAGTAATAATGCG	22	414514	641327	382	TCGTACCGTGAGTAATAATGCG	22	115246	166815	174	TCGTACCGTGAGTAATAATGCG	22	101773	155370	194
14	ssc-mir-126	cgacgggacattattacttttggtacgcgctgtgacacttcaaacTCGTACCGTGAGTAATAATGCGctgtcg	73	1	+	294487892	294487964					ssc-miR-126-5p	CATTATTACTTTTGGTACGCG	21	yes	CATTATTACTTTTGGTACGCG	21	6363	10480	41	CATTATTACTTTTGGTACGCG	21	20239	31364	75	CATTATTACTTTTGGTACGCG	21	50527	75417	96	CATTATTACTTTTGGTACGCG	21	78820	126262	151	CATTATTACTTTTGGTACGCG	21	11413	18262	48	CATTATTACTTTTGGTACGCG	21	14018	22529	58
15	ssc-mir-210	gcgcagggcagccactgcccaccgcacactgcgctgctccggacccaCTGTGCGTGTGACAGCGGCTGAtctgtcc	76	2	+	339973	340048					ssc-miR-210-3p	CTGTGCGTGTGACAGCGGCTGA	22	yes	CTGTGCGTGTGACAGCGGCTGA	22	132	170	6	CTGTGCGTGTGACAGCGGCTGA	22	121	157	7	CTGTGCGTGTGACAGCGGCTGA	22	208	293	9	CTGTGCGTGTGACAGCGGCTGA	22	245	375	14	CTGTGCGTGTGACAGCGGCTGA	22	226	311	8	CTGTGCGTGTGACAGCGGCTGA	22	128	164	7
15	ssc-mir-210	gcgcagggcagccactgcccaccgcacactgcgctgctccggacccaCTGTGCGTGTGACAGCGGCTGAtctgtcc	76	2	+	339973	340048					ssc-miR-210-5p	AGCCACTGCCCACCGCACACTG	22	new	AGCCACTGCCCACCGCACACTG	22	13	22	3	AGCCACTGCCCACCGCACACTG	22	12	30	5	AGCCACTGCCCACCGCACACTG	22	6	19	4	AGCCACTGCCCACCGCACACTG	22	8	27	4	AGCCACTGCCCACCGCACACTGC	23	17	66	5	AGCCACTGCCCACCGCACACTG	22	21	43	4
16	ssc-mir-192	gcacagggctCTGACCTATGAATTGACAGCCagtgctctcatctcccctctggctgccaattccataggtcacaggtatg	80	2	+	6339213	6339292					ssc-miR-192-3p	CTGCCAATTCCATAGGTCACAG	22	new	CTGCCAATTCCATAGGTCACAG	22	13	33	5	CTGCCAATTCCATAGGTCACAG	22	5	15	4	CTGCCAATTCCATAGGTCACA	21	5	12	3	CTGCCAATTCCATAGGTCACAG	22	4	7	2	CTGCCAATTCCATAGGTCACA	21	4	14	4	CTGCCAATTCCATAGGTCACAG	22	3	3	1
16	ssc-mir-192	gcacagggctCTGACCTATGAATTGACAGCCagtgctctcatctcccctctggctgccaattccataggtcacaggtatg	80	2	+	6339213	6339292					ssc-miR-192-5p	CTGACCTATGAATTGACAGCC	21	yes	CTGACCTATGAATTGACAGCC	21	327	941	23	CTGACCTATGAATTGACAGCC	21	153	446	15	CTGACCTATGAATTGACAGCC	21	211	834	20	CTGACCTATGAATTGACAGCC	21	242	882	25	CTGACCTATGAATTGACAGCC	21	108	380	15	CTGACCTATGAATTGACAGCC	21	109	330	12
17	ssc-mir-130a	cgggccggagctcttttcacattgtgctactgtctgcacctatcactagCAGTGCAATGTTAAAAGGGCATTggccacg	79	2	-	13134945	13135023					ssc-miR-130a-3p	CAGTGCAATGTTAAAAGGGCATT	23	diff	CAGTGCAATGTTAAAAGGGCATT	23	1626	5128	39	CAGTGCAATGTTAAAAGGGCATT	23	1216	3010	23	CAGTGCAATGTTAAAAGGGCAT	22	1377	3990	31	CAGTGCAATGTTAAAAGGGCAT	22	1689	4694	60	CAGTGCAATGTTAAAAGGGCATT	23	1700	3989	28	CAGTGCAATGTTAAAAGGGCATT	23	1274	3021	25
17	ssc-mir-130a	cgggccggagctcttttcacattgtgctactgtctgcacctatcactagCAGTGCAATGTTAAAAGGGCATTggccacg	79	2	-	13134945	13135023					ssc-miR-130a-5p	GCTCTTTTCACATTGTGCTACT	22	new	GCTCTTTTCACATTGTGCTACT	22	15	19	2	GCTCTTTTCACATTGTGCTACT	22	18	25	3	GCTCTTTTCACATTGTGCTACT	22	12	12	1	GCTCTTTTCACATTGTGCTACT	22	10	18	3	GCTCTTTTCACATTGTGCTACT	22	4	4	1	GCTCTTTTCACATTGTGCTACT	22	14	14	1
18	ssc-mir-129a	cttcgtgaatctttttgcggtctgggcttgctgtacataactcaatagccggAAGCCCTTACCCCAAAAAGCATtcgcgg	80	2	-	20495255	20495334					ssc-miR-129a-3p	AAGCCCTTACCCCAAAAAGCAT	22	yes	AAGCCCTTACCCCAAAAAGCAT	22	496	926	11	AAGCCCTTACCCCAAAAAGCAT	22	177	232	5	AAGCCCTTACCCCAAAAAGCAT	22	180	222	4	AAGCCCTTACCCCAAAAAGCAT	22	183	253	6	AAGCCCTTACCCCAAAAAGCAT	22	280	417	8	AAGCCCTTACCCCAAAAAGCAT	22	166	227	5
18	ssc-mir-129a	cttcgtgaatctttttgcggtctgggcttgctgtacataactcaatagccggAAGCCCTTACCCCAAAAAGCATtcgcgg	80	2	-	20495255	20495334					ssc-miR-129a-5p	CTTTTTGCGGTCTGGGCTTGC	21	new	CTTTTTGCGGTCTGGGCTTGC	21	713	1069	10	CTTTTTGCGGTCTGGGCTTGC	21	189	281	8	CTTTTTGCGGTCTGGGCTTGC	21	180	267	6	CTTTTTGCGGTCTGGGCTTGC	21	127	194	6	CTTTTTGCGGTCTGGGCTTGC	21	261	392	11	CTTTTTGCGGTCTGGGCTTGC	21	137	221	6
19	ssc-mir-1343	gcttcggtgctggggagcggcccccgggcgggcctctgctctggcccCTCCTGGGGCCCGCACTCTCGCTccgggtccg	79	2	-	28562661	28562739					ssc-miR-1343-3p	CCTCCTGGGGCCCGCACTCTCGC	23	diff	CTCCTGGGGCCCGCACTCTCGC	22	168	434	15	CCTCCTGGGGCCCGCACTCTCGC	23	9	388	14	CCTCCTGGGGCCCGCACTCTCGC	23	4	232	13	CTCCTGGGGCCCGCACTCT	19	6	196	14	CCTCCTGGGGCCCGCACTCTCGC	23	27	1099	19	CCTCCTGGGGCCCGCACTCTCGC	23	10	461	14
19	ssc-mir-1343	gcttcggtgctggggagcggcccccgggcgggcctctgctctggcccCTCCTGGGGCCCGCACTCTCGCTccgggtccg	79	2	-	28562661	28562739					ssc-miR-1343-5p	TGGGGAGCGGCCCCCGGGCGGG	22	new						TGGGGAGCGGCCCCCGGGCGGG	22	4	4	1											TGGGGAGCGGCCCCCGGGCGGG	22	5	14	3	TGGGGAGCGGCCCCCGGGCGGG	22	3	3	1
20	ssc-mir-4336a	cctcatagtgcaactctgtggtttcctttactcatagaactaaactacatgttagatctGTGGGGAAGAACTACAAGACAGCTgctaaataaa	93	2	+	29208736	29208828					ssc-miR-4336a-3p	GTGGGGAAGAACTACAAGACAGCT	24	new	GTGGGGAAGAACTACAAGACAGCT	24	16	22	2	GTGGGGAAGAACTACAAGACAGCT	24	23	37	4	GTGGGGAAGAACTACAAGACAGCT	24	14	25	3	GTGGGGAAGAACTACAAGACAGCT	24	19	19	1	GTGGGGAAGAACTACAAGACAGCT	24	45	73	5	GTGGGGAAGAACTACAAGACAGCT	24	49	62	3
21	ssc-mir-199a-2	ccccgccaaCCCAGTGTTCAGACTACCTGTTCagggggctctgaatgtgtacagtagtctgcacattggttaggctgggc	80	2	+	62232444	62232523	2	+	62312663	62312742	ssc-miR-199a-2-3p	ACAGTAGTCTGCACATTGGTT	21	diff	ACAGTAGTCTGCACATTGGTT	21	34682	83071	219	ACAGTAGTCTGCACATTGGTT	21	48580	101663	226	ACAGTAGTCTGCACATTGGTT	21	48003	122370	247	ACAGTAGTCTGCACATTGGTT	21	32277	47590	350	ACAGTAGTCTGCACATTGGTT	21	16911	45900	147	ACAGTAGTCTGCACATTGGTT	21	32213	72523	184
21	ssc-mir-199a-2	ccccgccaaCCCAGTGTTCAGACTACCTGTTCagggggctctgaatgtgtacagtagtctgcacattggttaggctgggc	80	2	+	62232444	62232523	2	+	62312663	62312742	ssc-miR-199a-2-5p	CCCAGTGTTCAGACTACCTGTTC	23	yes	CCCAGTGTTCAGACTACCTGTTC	23	77325	147519	228	CCCAGTGTTCAGACTACCTGTTC	23	95848	156641	220	CCCAGTGTTCAGACTACCTGTTC	23	63221	96516	167	CCCAGTGTTCAGACTACCTGTTC	23	44113	71167	196	CCCAGTGTTCAGACTACCTGTTC	23	63648	96710	188	CCCAGTGTTCAGACTACCTGTTC	23	87883	135410	201
22	ssc-mir-24-1	ctctgcctcccgtgcctactgagctgaaacacagttgatttgtgcagacTGGCTCAGTTCAGCAGGAACAGg	72	2	-	67002818	67002889					ssc-miR-24-1-3p	TGGCTCAGTTCAGCAGGAACAG	22	yes	TGGCTCAGTTCAGCAGGAACAG	22	87080	177451	217	TGGCTCAGTTCAGCAGGAACAG	22	126368	226424	234	TGGCTCAGTTCAGCAGGAACAG	22	134313	219487	232	TGGCTCAGTTCAGCAGGAACAG	22	121331	213817	313	TGGCTCAGTTCAGCAGGAACAG	22	88308	128327	169	TGGCTCAGTTCAGCAGGAACAG	22	145247	238849	214
22	ssc-mir-24-1	ctctgcctcccgtgcctactgagctgaaacacagttgatttgtgcagacTGGCTCAGTTCAGCAGGAACAGg	72	2	-	67002818	67002889					ssc-miR-24-1-5p	CGTGCCTACTGAGCTGAAACAC	22	diff	CGTGCCTACTGAGCTGAAACAC	22	73	270	15	CGTGCCTACTGAGCTGAAACAC	22	130	577	15	GTGCCTACTGAGCTGAAACACAG	23	89	458	18	GTGCCTACTGAGCTGAAACACA	22	105	500	16	CGTGCCTACTGAGCTGAAACAC	22	47	225	12	CGTGCCTACTGAGCTGAAACAC	22	92	416	16
23	ssc-mir-27a	tggcctggggagcagggcttagctgcttgtgagcaggtccacagcaagtcgtgTTCACAGTGGCTAAGTTCCGCcccctgga	82	2	-	67002967	67003048					ssc-miR-27a-3p	TTCACAGTGGCTAAGTTCCGC	21	yes	TTCACAGTGGCTAAGTTCCGC	21	14400	33228	113	TTCACAGTGGCTAAGTTCCGC	21	30564	68253	134	TTCACAGTGGCTAAGTTCCG	20	43547	97752	160	TTCACAGTGGCTAAGTTCCG	20	56469	104824	175	TTCACAGTGGCTAAGTTCCGC	21	7463	19544	79	TTCACAGTGGCTAAGTTCCGC	21	17239	38140	114
23	ssc-mir-27a	tggcctggggagcagggcttagctgcttgtgagcaggtccacagcaagtcgtgTTCACAGTGGCTAAGTTCCGCcccctgga	82	2	-	67002967	67003048					ssc-miR-27a-5p	AGGGCTTAGCTGCTTGTGAGCA	22	new	AGGGCTTAGCTGCTTGTGAGCA	22	706	758	8	AGGGCTTAGCTGCTTGTGAGCA	22	1324	1443	15	AGGGCTTAGCTGCTTGTGAGCA	22	715	768	10	AGGGCTTAGCTGCTTGTGAGCA	22	576	670	18	AGGGCTTAGCTGCTTGTGAGCA	22	1412	1538	15	AGGGCTTAGCTGCTTGTGAGCA	22	1608	1779	15
24	ssc-mir-23a	cggctggggttcctggggatgggatttgctgcctgtcacaaATCACATTGCCAGGGATTTCCAatcgacc	70	2	-	67003156	67003225					ssc-miR-23a-3p	ATCACATTGCCAGGGATTTCCA	22	diff	ATCACATTGCCAGGGATTTCC	21	83316	97681	192	ATCACATTGCCAGGGATTTCCA	22	23750	39433	222	ATCACATTGCCAGGGATTTCCA	22	83304	98284	195	ATCACATTGCCAGGGATTTCCA	22	71833	93559	239	ATCACATTGCCAGGGATTTCCA	22	36807	52137	139	ATCACATTGCCAGGGATTTCC	21	15381	31375	198
24	ssc-mir-23a	cggctggggttcctggggatgggatttgctgcctgtcacaaATCACATTGCCAGGGATTTCCAatcgacc	70	2	-	67003156	67003225					ssc-miR-23a-5p	GGGGTTCCTGGGGATGGGATTT	22	new	GGGGTTCCTGGGGATGGGATTT	22	3	3	1	GGGGTTCCTGGGGATGGGATTT	22	7	10	2	GGGGTTCCTGGGGATGGGATTT	22	5	5	1						GGGGTTCCTGGGGATGGGATT	21	11	32	4	GGGGTTCCTGGGGATGGGATTT	22	4	4	1
25	ssc-mir-181c	caagggtttgggggAACATTCAACCTGTCGGTGAGTttgggcagctcaggcaaaccatcgaccgttgagtggaccccgaggcctgga	87	2	+	67031313	67031399					ssc-miR-181c-3p	ACCATCGACCGTTGAGTGGACC	22	new	ACCATCGACCGTTGAGTGGACC	22	109	219	8	ACCATCGACCGTTGAGTGGACC	22	76	174	9	ACCATCGACCGTTGAGTGGACC	22	181	430	13	ACCATCGACCGTTGAGTGGACC	22	135	328	13	ACCATCGACCGTTGAGTGGACC	22	86	139	7	ACCATCGACCGTTGAGTGGACC	22	56	163	11
25	ssc-mir-181c	caagggtttgggggAACATTCAACCTGTCGGTGAGTttgggcagctcaggcaaaccatcgaccgttgagtggaccccgaggcctgga	87	2	+	67031313	67031399					ssc-miR-181c-5p	AACATTCAACCTGTCGGTGAGT	22	yes	AACATTCAACCTGTCGGTGAGT	22	1774	2397	23	AACATTCAACCTGTCGGTGAGT	22	1415	1808	16	AACATTCAACCTGTCGGTGAGT	22	2570	3937	36	AACATTCAACCTGTCGGTGAGT	22	2878	4735	62	AACATTCAACCTGTCGGTGAGT	22	1845	2397	15	AACATTCAACCTGTCGGTGAGT	22	1168	1489	17
26	ssc-mir-181d	tcacaatcAACATTCATTGTTGTCGGTGGGTtgtgagacggaggccagacccaccgagggatgaatgtcactgtggctgg	80	2	+	67031497	67031576					ssc-miR-181d-5p	AACATTCATTGTTGTCGGT	19	diff	AACATTCATTGTTGTCGGTGGGT	23	1014	2376	31	AACATTCATTGTTGTCGGT	19	7	123	13	AACATTCATTGTTGTCGGT	19	8	267	22	AACATTCATTGTTGTCGGT	19	16	265	27	AACATTCATTGTTGTCGGTGGGTTGT	26	5	212	14	AACATTCATTGTTGTCGGTGGGA	23	50	147	12
27	ssc-mir-340	tacctggtgtgaTTATAAAGCAATGAGACTGATTgtcatatgtcgtttgtgggatccgtctcagttactttatagccata	80	2	+	79804244	79804323					ssc-miR-340-3p	TCCGTCTCAGTTACTTTATAGCC	23	new	TCCGTCTCAGTTACTTTATAGCC	23	20	42	3	TCCGTCTCAGTTACTTTATAGC	22	68	144	5	TCCGTCTCAGTTACTTTATAGCC	23	40	67	3	TCCGTCTCAGTTACTTTATAGC	22	37	77	3	TCCGTCTCAGTTACTTTATAGC	22	45	85	3	TCCGTCTCAGTTACTTTATAGCC	23	56	109	3
27	ssc-mir-340	tacctggtgtgaTTATAAAGCAATGAGACTGATTgtcatatgtcgtttgtgggatccgtctcagttactttatagccata	80	2	+	79804244	79804323					ssc-miR-340-5p	TTATAAAGCAATGAGACTGATT	22	yes	TTATAAAGCAATGAGACTGATT	22	116	208	5	TTATAAAGCAATGAGACTGATT	22	127	217	5	TTATAAAGCAATGAGACTGATT	22	258	448	6	TTATAAAGCAATGAGACTGATT	22	337	618	18	TTATAAAGCAATGAGACTGATT	22	176	283	6	TTATAAAGCAATGAGACTGATT	22	75	118	3
28	ssc-mir-1271	tagatcagtgCTTGGCACCTAGTAAGCACTCAgtatatacttgttgagtgcctgctatgtgccaggcattgtgctgag	78	2	-	82754960	82755037					ssc-miR-1271-3p	AGTGCCTGCTATGTGCCAGGCATA	24	diff	AGTGCCTGCTATGTGCCAGG	20	33	64	7	AGTGCCTGCTATGTGCCAGGCATA	24	4	4	1	AGTGCCTGCTATGTGCCAGGCATA	24	13	13	1	AGTGCCTGCTATGTGCCAGGCATA	24	5	8	2
28	ssc-mir-1271	tagatcagtgCTTGGCACCTAGTAAGCACTCAgtatatacttgttgagtgcctgctatgtgccaggcattgtgctgag	78	2	-	82754960	82755037					ssc-miR-1271-5p	CTTGGCACCTAGTAAGCACTCAGT	24	new	CTTGGCACCTAGTAAGCACTCA	22	1978	3812	27	CTTGGCACCTAGTAAGCACTCAGT	24	10	657	20	CTTGGCACCTAGTAAGCACTCAG	23	14	709	21	CTTGGCACCTAGTAAGCACTCAG	23	11	921	51	CTTGGCACCTAGTAAGCACTCAGT	24	17	572	14	CTTGGCACCTAGTAAGCACTCAGT	24	12	594	14
29	ssc-mir-9-2	ggaagcgagttgttaTCTTTGGTTATCTAGCTGTATGAgtgtattggtcttcataaagctagataaccgaaagtaaaaactccttca	87	2	-	97912700	97912786					ssc-miR-9-2-3p	TAAAGCTAGATAACCGAAAGTA	22	new	TAAAGCTAGATAACCGAAAGTA	22	33	95	6
29	ssc-mir-9-2	ggaagcgagttgttaTCTTTGGTTATCTAGCTGTATGAgtgtattggtcttcataaagctagataaccgaaagtaaaaactccttca	87	2	-	97912700	97912786					ssc-miR-9-2-5p	TCTTTGGTTATCTAGCTGTATAA	23	diff	TCTTTGGTTATCTAGCTGTATGA	23	911	1393	13						TCTTTGGTTATCTAGCTGTATAA	23	4	4	1	TCTTTGGTTATCTAGCTGTCT	21	6	11	2	TCTTTGGTTATCTAGCTGTATAA	23	6	6	1
30	ssc-mir-143	gtcccccagccggaggtgcagtgctgcatctctggtcagctgggagtcTGAGATGAAGCACTGTAGCTCGggaagggaga	80	2	+	157771984	157772063					ssc-miR-143-3p	TGAGATGAAGCACTGTAGCTCG	22	diff	TGAGATGAAGCACTGTAGCTC	21	1063380	6179909	577	TGAGATGAAGCACTGTAGCTCG	22	757350	4929024	478	TGAGATGAAGCACTGTAGCTCG	22	1345342	8387480	468	TGAGATGAAGCACTGTAGCTCG	22	1033132	5892612	556	TGAGATGAAGCACTGTAGCTCG	22	773303	4058555	368	TGAGATGAAGCACTGTAGCTCG	22	806334	4765939	445
30	ssc-mir-143	gtcccccagccggaggtgcagtgctgcatctctggtcagctgggagtcTGAGATGAAGCACTGTAGCTCGggaagggaga	80	2	+	157771984	157772063					ssc-miR-143-5p	GGTGCAGTGCTGCATCTCTGG	21	yes	GGTGCAGTGCTGCATCTCTGGT	22	1493	4169	28	GGTGCAGTGCTGCATCTCTGG	21	4423	8813	69	GGTGCAGTGCTGCATCTCTGG	21	2660	4665	35	GGTGCAGTGCTGCATCTCTGG	21	2446	4691	56	GGTGCAGTGCTGCATCTCTGG	21	1241	2910	23	GGTGCAGTGCTGCATCTCTGG	21	2085	4386	26
31	ssc-mir-145	caccttgtcctcacgGTCCAGTTTTCCCAGGAATCCCTtagatgctgagatggggattcctggaaatactgttcttgaggtcatgg	86	2	+	157773373	157773458					ssc-miR-145-3p	ATTCCTGGAAATACTGTTCTT	21	new	ATTCCTGGAAATACTGTTCTT	21	1149	3118	34	ATTCCTGGAAATACTGTTCTT	21	1663	4231	38	ATTCCTGGAAATACTGTTCTT	21	765	1742	25	ATTCCTGGAAATACTGTTCTT	21	1069	2484	46	ATTCCTGGAAATACTGTTCTT	21	701	1893	23	ATTCCTGGAAATACTGTTCTT	21	835	2477	27
31	ssc-mir-145	caccttgtcctcacgGTCCAGTTTTCCCAGGAATCCCTtagatgctgagatggggattcctggaaatactgttcttgaggtcatgg	86	2	+	157773373	157773458					ssc-miR-145-5p	GTCCAGTTTTCCCAGGAATCCCT	23	diff	GTCCAGTTTTCCCAGGAATCCCT	23	135174	153571	267	GTCCAGTTTTCCCAGGAATCCCT	23	56498	85744	269	GTCCAGTTTTCCCAGGAATCCCT	23	178820	198789	196	GTCCAGTTTTCCCAGGAATCCCT	23	148427	156066	276	GTCCAGTTTTCCCAGGAATCCCT	23	63243	87924	233	GTCCAGTTTTCCCAGGAATCCCT	23	49615	73054	203
32	ssc-mir-378-1	ccacccagggctcctgactccaggtcctgtgtgttgcctggaaatagcACTGGACTTGGAGTCAGAAGGCctgcgtggag	80	2	+	158108663	158108742					ssc-miR-378-1-3p	CACTGGACTTGGAGTCAGAAGGC	23	diff	ACTGGACTTGGAGTCAGAAGGC	22	430098	803780	315	CACTGGACTTGGAGTCAGAAGGC	23	990	77566	192	CACTGGACTTGGAGTCAGAAGGC	23	640	72957	171	CACTGGACTTGGAGTCAGAAGGC	23	599	115736	233	CACTGGACTTGGAGTCAGAAGGC	23	1402	97488	193	CACTGGACTTGGAGTCAGAAGGC	23	773	48467	174
32	ssc-mir-378-1	ccacccagggctcctgactccaggtcctgtgtgttgcctggaaatagcACTGGACTTGGAGTCAGAAGGCctgcgtggag	80	2	+	158108663	158108742					ssc-miR-378-1-5p	CTCCTGACTCCAGGTCCTGTGTGT	24	new	CTCCTGACTCCAGGTCCTGTGT	22	897	1116	14	CTCCTGACTCCAGGTCCTGTGTGT	24	16	122	13	CTCCTGACTCCAGGTCCTGTGTGT	24	11	146	14	TCCTGACTCCAGGTCCTGTGTGT	23	8	214	24	TCCTGACTCCAGGTCCTGTGTGT	23	20	263	21	CTCCTGACTCCAGGTCCTGTGTG	23	8	74	9
33	ssc-mir-339	gcagccgccgTCCCTGTCCTCCAGGAGCTCACTtaccttgggccgtgagctcctcgaggccagagcccgtgtctgcctct	80	3	-	528579	528658					ssc-miR-339-3p	AGCTCCTCGAGGCCAGAGCCC	21	yes	AGCTCCTCGAGGCCAGAGCCC	21	5	8	2	AGCTCCTCGAGGCCAGAGCCC	21	8	23	6	AGCTCCTCGAGGCCAGAGCCC	21	9	55	10	AGCTCCTCGAGGCCAGAGCCC	21	10	62	10	AGCTCCTCGAGGCCAGAGCCC	21	11	34	6	AGCTCCTCGAGGCCAGAGCCC	21	8	40	7
33	ssc-mir-339	gcagccgccgTCCCTGTCCTCCAGGAGCTCACTtaccttgggccgtgagctcctcgaggccagagcccgtgtctgcctct	80	3	-	528579	528658					ssc-miR-339-5p	TCCCTGTCCTCCAGGAGCTCACT	23	diff	TCCCTGTCCTCCAGGAGCTCA	21	732	2214	22	TCCCTGTCCTCCAGGAGCTCACT	23	459	865	13	TCCCTGTCCTCCAGGAGCTCACT	23	451	884	19	TCCCTGTCCTCCAGGAGCTCACT	23	379	954	29	TCCCTGTCCTCCAGGAGCTCACT	23	562	1078	19	TCCCTGTCCTCCAGGAGCTCACT	23	309	674	11
34	ssc-mir-365-1	cgcagggaaaatgagggacttttgggggcagatgtgtttccattccactatcaTAATGCCCCTAAAAATCCTTATtgctc	80	3	-	29538483	29538562	3	-	29555787	29555866	ssc-miR-365-1-3p	TAATGCCCCTAAAAATCCTTAT	22	yes	TAATGCCCCTAAAAATCCTTAT	22	7007	12647	75	TAATGCCCCTAAAAATCCTTAT	22	12068	21161	92	TAATGCCCCTAAAAATCCTTAT	22	6232	10509	63	TAATGCCCCTAAAAATCCTTAT	22	10406	18357	119	TAATGCCCCTAAAAATCCTTAT	22	4495	10638	81	TAATGCCCCTAAAAATCCTTAT	22	7641	13017	67
34	ssc-mir-365-1	cgcagggaaaatgagggacttttgggggcagatgtgtttccattccactatcaTAATGCCCCTAAAAATCCTTATtgctc	80	3	-	29538483	29538562	3	-	29555787	29555866	ssc-miR-365-1-5p	AGGGACTTTTGGGGGCAGATGT	22	diff	AGGGACTTTTGGGGGCAGATGT	22	34	78	5	AGGGACTTTTGGGGGCAGATGT	22	38	77	7	AGGGACTTTTGGGGGCAGATGTGT	24	25	45	4	AGGGACTTTTGGGGGCAGATGTGT	24	14	39	4	AGGGACTTTTGGGGGCAGATGT	22	64	153	7	AGGGACTTTTGGGGGCAGATGT	22	18	40	4
35	ssc-mir-216	gatggctgtgagttggctTAATCTCAGCTGGCAACTGTGAgatgttcatacaatcccccacagtggtctctgggattatgctaaacagagcaatttccttgccct	105	3	+	88702423	88702527					ssc-miR-216-5p	TAATCTCAGCTGGCAACTGTGA	22	diff	TAATCTCAGCTGGCAACTGTGA	22	10	13	2	TAATCTCAGCTGGCAACTGTGA	22	23	23	1	TAATCTCAGCTGGCAACTGTGA	22	21	21	1	TAATCTCAGCTGGCAACTGTGA	22	12	12	1	TAATCTCAGCTGGCAACTGTGA	22	12	12	1	TAATCTCAGCTGGCAACTGTGA	22	14	14	1
36	ssc-mir-217	ataattattacagagtttttgatgtcgcagaTACTGCATCAGGAACTGATTGGAtaagaattggtcaccatcagttcttaatgcattgccttcagcatctaaacaag	107	3	+	88709155	88709261					ssc-miR-217-5p	TACTGCATCAGGAACTGATTGGA	23	diff	TACTGCATCAGGAACTGATTGGA	23	11	29	4	TACTGCATCAGGAACTGATTGGA	23	15	40	4	ATACTGCATCAGGAACTGATTG	22	15	53	5	TACTGCATCAGGAACTGATTGGA	23	15	37	5	TACTGCATCAGGAACTGATTGGA	23	9	18	3	ATACTGCATCAGGAACTGATTG	22	8	19	3
37	ssc-mir-30b	tttcagttcgTGTAAACATCCTACACTCAGCTgtaatacatggattggctgggaggtggatgtttacttcagctga	76	4	-	6627110	6627185					ssc-miR-30b-3p	CTGGGAGGTGGATGTTTACTTC	22	diff	CTGGGAGGTGGATGTTTACTTC	22	19	34	4	CTGGGAGGTGGATGTTTACTTC	22	38	61	5	CTGGGAGGTGGATGTTTACTTC	22	23	36	4	CTGGGAGGTGGATGTTTACTTC	22	34	58	5	CTGGGAGGTGGATGTTTACTTC	22	47	70	4	CTGGGAGGTGGATGTTTACTTC	22	29	38	3
37	ssc-mir-30b	tttcagttcgTGTAAACATCCTACACTCAGCTgtaatacatggattggctgggaggtggatgtttacttcagctga	76	4	-	6627110	6627185					ssc-miR-30b-5p	TGTAAACATCCTACACTCAGCT	22	yes	TGTAAACATCCTACACTCAGCT	22	28628	48706	73	TGTAAACATCCTACACTCAGCT	22	12402	29874	98	TGTAAACATCCTACACTCAGCT	22	38309	45272	88	TGTAAACATCCTACACTCAGCT	22	45050	56578	114	TGTAAACATCCTACACTCAGCT	22	16376	20025	63	TGTAAACATCCTACACTCAGCT	22	13419	23074	76
38	ssc-mir-30d	ctgttgtTGTAAACATCCCCGACTGGAAGCtgtaagacatagctaagctttcagtcagatgtttgctgccaccgactct	79	4	-	6631232	6631310					ssc-miR-30d-3p	CTTTCAGTCAGATGTTTGCTGC	22	new	CTTTCAGTCAGATGTTTGCTGC	22	68	148	8	CTTTCAGTCAGATGTTTGCTGC	22	101	213	9	CTTTCAGTCAGATGTTTGCTGC	22	48	166	14	CTTTCAGTCAGATGTTTGCTGC	22	36	126	13	CTTTCAGTCAGATGTTTGCTGC	22	43	96	7	CTTTCAGTCAGATGTTTGCTGC	22	49	120	11
38	ssc-mir-30d	ctgttgtTGTAAACATCCCCGACTGGAAGCtgtaagacatagctaagctttcagtcagatgtttgctgccaccgactct	79	4	-	6631232	6631310					ssc-miR-30d-5p	TGTAAACATCCCCGACTGGAAGC	23	diff	TGTAAACATCCCCGACTGGAAGC	23	52670	73763	185	TGTAAACATCCCCGACTGGAAGC	23	21368	56434	217	TGTAAACATCCCCGACTGGAAGC	23	99686	122593	191	TGTAAACATCCCCGACTGGAAGC	23	64342	107647	263	TGTAAACATCCCCGACTGGAAGC	23	56199	79759	249	TGTAAACATCCCCGACTGGAAGC	23	22793	40012	217
39	ssc-mir-124a-1	tcaagaccagactctgccctccgtgttcacagcggaccttgatttaatgtcatacaatTAAGGCACGCGGTGAATGCCAagagcggagcctacggctgcacttga	105	4	-	73085487	73085591					ssc-miR-124a-1-3p	TAAGGCACGCGGTGAATGCCA	21	yes	TAAGGCACGCGGTGAATGCCA	21	13	13	1	TAAGGCACGCGGTGAATGCCA	21	12	28	4											TAAGGCACGCGGTGAATGCCAA	22	7	21	5	TAAGGCACGCGGTGAATGCC	20	11	32	4
40	ssc-mir-9-1	cggggttggttgttaTCTTTGGTTATCTAGCTGTATGAgtggtgtggagtcttcataaagctagataaccgaaagtaaaaataacccca	89	4	+	98708709	98708797					ssc-miR-9-1-3p	TAAAGCTAGATAACCGAAAGTA	22	new	TAAAGCTAGATAACCGAAAGTA	22	33	95	6
40	ssc-mir-9-1	cggggttggttgttaTCTTTGGTTATCTAGCTGTATGAgtggtgtggagtcttcataaagctagataaccgaaagtaaaaataacccca	89	4	+	98708709	98708797					ssc-miR-9-1-5p	TCTTTGGTTATCTAGCTGTATAA	23	diff	TCTTTGGTTATCTAGCTGTATGA	23	911	1393	13						TCTTTGGTTATCTAGCTGTATAA	23	4	4	1	TCTTTGGTTATCTAGCTGTCT	21	6	11	2	TCTTTGGTTATCTAGCTGTATAA	23	6	6	1
41	ssc-mir-92b	gcgggcgggagggacgggacgcggtgcagtgttgttctttcccctgccaaTATTGCACTCGTCCCGGCCTCCggcccccc	80	4	-	99561257	99561336					ssc-miR-92b-3p	TATTGCACTCGTCCCGGCCTCC	22	yes	TATTGCACTCGTCCCGGCCTCC	22	805	1300	16	TATTGCACTCGTCCCGGCCTCC	22	251	400	8	TATTGCACTCGTCCCGGCCTCC	22	372	661	10	TATTGCACTCGTCCCGGCCTCC	22	266	523	12	TATTGCACTCGTCCCGGCCTCC	22	1766	2798	17	TATTGCACTCGTCCCGGCCTCC	22	263	457	10
41	ssc-mir-92b	gcgggcgggagggacgggacgcggtgcagtgttgttctttcccctgccaaTATTGCACTCGTCCCGGCCTCCggcccccc	80	4	-	99561257	99561336					ssc-miR-92b-5p	AGGGACGGGACGCGGTGCAGTGT	23	diff											AGGGACGGGACGCGGTGCAGTGT	23	3	3	1	AGGGACGGGACGCGGTGCAGTGT	23	6	6	1	AGGGACGGGACGCGGTGCAGTGT	23	6	11	2
42	ssc-mir-190	tgcttctgtgTGATATGTTTGATATTGGGTTGtttaattaggaaccaactaaatgtcaaacatattcttacagcagtaggcaa	83	4	+	100521100	100521182					ssc-miR-190-5p	TGATATGTTTGATATTGGGTTG	22	yes						TGATATGTTTGATATTGGGTTG	22	4	4	1	TGATATGTTTGATATTGGGTTG	22	11	14	2	TGATATGTTTGATATTGGGTTG	22	6	9	2	TGATATGTTTGATATTGGGTTG	22	12	16	2	TGATATGTTTGATATTGGGTTG	22	10	13	2
43	ssc-mir-615	gggaggggcgggagggggctccccggtgctcggatctcgagggtgcttattgttcggTCCGAGCCTGGGTCTCCCTCTCccccccacc	88	5	+	20517868	20517955	5	-	20849876	20849963	ssc-miR-615-3p	TCCGAGCCTGGGTCTCCCTCT	21	yes	TCCGAGCCTGGGTCTCCCTCT	21	7	7	1	TCCGAGCCTGGGTCTCCCTCT	21	19	32	2	TCCGAGCCTGGGTCTCCCTCT	21	17	28	2	TCCGAGCCTGGGTCTCCCTCT	21	11	24	4	TCCGAGCCTGGGTCTCCCTCT	21	16	47	2	TCCGAGCCTGGGTCTCCCTCT	21	14	26	2
43	ssc-mir-615	gggaggggcgggagggggctccccggtgctcggatctcgagggtgcttattgttcggTCCGAGCCTGGGTCTCCCTCTCccccccacc	88	5	+	20517868	20517955	5	-	20849876	20849963	ssc-miR-615-5p	GGGGCTCCCCGGTGCTCGGATC	22	new																										GGGGCTCCCCGGTGCTCGGAT	21	4	4	1
44	ssc-mir-148b	atttgaggtgaagttctgttatacactcaggctgtggctctctgaaagTCAGTGCATCACAGAACTTTGTCTcgaaagct	80	5	+	21306745	21306824					ssc-miR-148b-3p	TCAGTGCATCACAGAACTTTGTTT	24	diff	TCAGTGCATCACAGAACTTTGT	22	9344	13337	52	TCAGTGCATCACAGAACTTTGTTT	24	109	162	7	TCAGTGCATCACAGAACTTTGTTT	24	189	434	7	TCAGTGCATCACAGAACTTGG	21	189	397	6	TCAGTGCATCACAGAACTTTGTTT	24	58	127	6	TCAGTGCATCACAGAACTTTGTTT	24	102	186	8
44	ssc-mir-148b	atttgaggtgaagttctgttatacactcaggctgtggctctctgaaagTCAGTGCATCACAGAACTTTGTctcgaaagct	80	5	+	21306745	21306824					ssc-miR-148b-5p	GAAGTTCTGTTATACACTCAGGC	23	new	GAAGTTCTGTTATACACTCAGGC	23	95	192	10
45	ssc-let-7i	ctggcTGAGGTAGTAGTTTGTGCTGTTggtcgggttgtgacattgcccgctgtggagataactgcgcaagctactgccttgctag	85	5	+	29645263	29645347					ssc-let-7i-3p	CTGCGCAAGCTACTGCCTTGCT	22	new	CTGCGCAAGCTACTGCCTTGCT	22	444	876	10	CTGCGCAAGCTACTGCCTTGCT	22	363	738	9	CTGCGCAAGCTACTGCCTTGCT	22	416	780	12	CTGCGCAAGCTACTGCCTTGCT	22	389	733	17	CTGCGCAAGCTACTGCCTTGCT	22	189	412	9	CTGCGCAAGCTACTGCCTTGCT	22	152	375	10
45	ssc-let-7i	ctggcTGAGGTAGTAGTTTGTGCTGTTggtcgggttgtgacattgcccgctgtggagataactgcgcaagctactgccttgctag	85	5	+	29645263	29645347					ssc-let-7i-5p	TGAGGTAGTAGTTTGTGCTGTT	22	diff	TGAGGTAGTAGTTTGTGCTGTT	22	137817	185441	141	TGAGGTAGTAGTTTGTGCTGTT	22	49366	78564	117	TGAGGTAGTAGTTTGTGCTGTT	22	150863	238451	191	TGAGGTAGTAGTTTGTGCTGTT	22	166714	275825	235	TGAGGTAGTAGTTTGTGCTGTT	22	52734	82972	117	TGAGGTAGTAGTTTGTGCTGTT	22	47071	75475	121
46	ssc-mir-2476-1	ttaggggagtTCCCTGTGGTCTAGTGGttaggacttggcactttcaccattccgccctgggttcaatctctggtctgggaactgagatcccact	94	5	-	62886930	62887023					ssc-miR-2476-1-5p	TCCCTGTGGTCTAGTGG	17	diff						TCCCTGTGGTCTAGTGG	17	3	3	1	TCCCTGTGGTCTAGTGG	17	3	3	1
47	ssc-mir-135-2	agataaattcactctagtgcttTATGGCTTTTTATTCCTATGTGAtagtaataaagtctcatgtagggatggaagccatgaaatacattgtgaaaaatca	100	5	-	89443516	89443615					ssc-miR-135-2-5p	TATGGCTTTTTATTCCTATGTGA	23	yes	TATGGCTTTTTATTCCTATGTGA	23	3	3	1	TATGGCTTTTTATTCCTATGTGA	23	15	21	2	TATGGCTTTTTATTCCTATGTGA	23	11	11	1	TATGGCTTTTTATTCCTATGTGA	23	9	9	1	TATGGCTTTTTATTCCTATGTGA	23	12	16	2	TATGGCTTTTTATTCCTATGTGA	23	13	13	1
48	ssc-mir-331	ttgtttgggtttgttctaggtatggtcccagggatcccagatcaaaccagGCCCCTGGGCCTATCCTAGAaccaacctaa	80	5	-	91239763	91239842					ssc-miR-331-3p	GCCCCTGGGCCTATCCTAGA	20	diff	GCCCCTGGGCCTATCCTAGA	20	650	1971	24	GCCCCTGGGCCTATCCTAGA	20	1810	5252	39	GCCCCTGGGCCTATCCTAGA	20	1108	3154	36	GCCCCTGGGCCTATCCTAGA	20	910	2667	40	GCCCCTGGGCCTATCCTAGA	20	2208	8758	39	GCCCCTGGGCCTATCCTAGA	20	950	3241	30
48	ssc-mir-331	ttgtttgggtttgttctaggtatggtcccagggatcccagatcaaaccagGCCCCTGGGCCTATCCTAGAaccaacctaa	80	5	-	91239763	91239842					ssc-miR-331-5p	TCTAGGTATGGTCCCAGGGATC	22	diff	TCTAGGTATGGTCCCAGGGATC	22	463	745	23	TCTAGGTATGGTCCCAGGGATC	22	521	926	24	TCTAGGTATGGTCCCAGGGATC	22	403	855	27	TCTAGGTATGGTCCCAGGGATC	22	509	1211	42	TCTAGGTATGGTCCCAGGGATC	22	643	1254	30	TCTAGGTATGGTCCCAGGGATC	22	552	875	22
49	ssc-mir-4332	cggcggggggtgtcgcgggggtgggcgggcggggccgggggtggggccggcgggggaccgcccccCGGTCGGCGTCCACGGCCgccgccgggcgcatttccaccgc	106	6	-	779446	779551					ssc-miR-4332-3p	GTCGGCGTCCACGGCCGCCGCCGG	24	diff	GTCGGCGTCCACGGCCGCCGCCGG	24	16	62	10	ACGGCCGCCGCCGGGC	16	39	437	50	GTCGGCGTCCACGGCC	16	6205	16624	150	GTCGGCGTCCACGGCC	16	442	1735	86	CCCCCCGGTCGGCGTCCACGGC	22	21	345	49	GTCGGCGTCCACGGCCGCCGCCGG	24	141	862	64
49	ssc-mir-4332	cggcggggggtgtcgcgggggtgggcgggcggggccgggggtggggccggcgggggaccgcccccCGGTCGGCGTCCACGGCCgccgccgggcgcatttccaccgc	106	6	-	779446	779551					ssc-miR-4332-5p	GTGTCGCGGGGGTGGGC	17	new	GTGTCGCGGGGGTGGGCGGGC	21	5	18	5	GTGTCGCGGGGGTGGGC	17	6	34	9	GTGTCGCGGGGGTGGGCGGGCGG	23	59	453	37	GTGTCGCGGGGGTGGGC	17	19	88	15	GTGTCGCGGGGGTGGGC	17	5	18	5	GTGTCGCGGGGGTGGGC	17	9	25	6
50	ssc-mir-328	ggagcgggggggcaggaggggctcagggagaaagtgtgtgccgcccCTGGCCCTCTCTGCCCTTCCGTcccccgttcctg	80	6	+	17237383	17237462					ssc-miR-328-3p	CTGGCCCTCTCTGCCCTTCCGT	22	yes	CTGGCCCTCTCTGCCCTTCCGT	22	719	1495	23	CTGGCCCTCTCTGCCCTTCCGT	22	626	1107	13	CTGGCCCTCTCTGCCCTTCCGT	22	963	1721	18	CTGGCCCTCTCTGCCCTTCCGT	22	761	1436	23	CTGGCCCTCTCTGCCCTTCCGT	22	2576	5010	27	CTGGCCCTCTCTGCCCTTCCGT	22	705	1192	11
50	ssc-mir-328	ggagcgggggggcaggaggggctcagggagaaagtgtgtgccgcccCTGGCCCTCTCTGCCCTTCCGTcccccgttcctg	80	6	+	17237383	17237462					ssc-miR-328-5p	TGTTTCGGAGCCTGGAGCG	19	new	GTTTCGGAGCCTGGAGCG	18	4	7	2	GTTTCGGAGCCTGGAGCG	18	8	12	2	TGTTTCGGAGCCTGGAGCG	19	5	12	3	TGTTTCGGAGCCTGGAGCG	19	7	10	2	GTTTCGGAGCCTGGAGCG	18	5	13	3	TGTTTCGGAGCCTGGAGCG	19	7	12	2
51	ssc-mir-769	tgcgctctgaccTGAGACCTCTGGGTTCTGAGCTgtgatgttgcttccaagctgggatctctggggtcttggttcagggt	80	6	+	46886344	46886423	6	-	46967245	46967324	ssc-miR-769-3p	TGGGATCTCTGGGGTCTTGGTT	22	diff	TGGGATCTCTGGGGTCTTGGTT	22	21	73	9	CTGGGATCTCTGGGGTCTTGGTT	23	30	101	9	TGGGATCTCTGGGGTCTTGGTT	22	20	78	7	CTGGGATCTCTGGGGTCTTGGTT	23	31	101	9	TGGGATCTCTGGGGTCTTGGTT	22	72	254	12	CTGGGATCTCTGGGGTCTTGGT	22	20	76	8
51	ssc-mir-769	tgcgctctgaccTGAGACCTCTGGGTTCTGAGCTgtgatgttgcttccaagctgggatctctggggtcttggttcagggt	80	6	+	46886344	46886423	6	-	46967245	46967324	ssc-miR-769-5p	TGAGACCTCTGGGTTCTGAGCT	22	diff	TGAGACCTCTGGGTTCTGAGC	21	216	529	12	TGAGACCTCTGGGTTCTGAGCT	22	347	810	15	TGAGACCTCTGGGTTCTGAGC	21	426	1086	25	TGAGACCTCTGGGTTCTGAGCT	22	375	1010	28	TGAGACCTCTGGGTTCTGAGCT	22	725	1747	23	TGAGACCTCTGGGTTCTGAGCT	22	339	754	14
52	ssc-mir-99b	ggcaccCACCCGTAGAACCGACCTTGCGgggccttcgccgcacacaagctcgtgtctgtgggtccgtgtc	70	6	+	50601083	50601152					ssc-miR-99b-3p	CAAGCTCGTGTCTGTGGGTCCGT	23	new	CAAGCTCGTGTCTGTGGGTCCGT	23	71	205	7	CAAGCTCGTGTCTGTGGGTCCGT	23	102	350	17	CAAGCTCGTGTCTGTGGGTCCGT	23	112	367	11	CAAGCTCGTGTCTGTGGGTCCGT	23	65	259	16	CAAGCTCGTGTCTGTGGGTCCGT	23	125	355	12	CAAGCTCGTGTCTGTGGGTCCGT	23	131	329	12
52	ssc-mir-99b	ggcaccCACCCGTAGAACCGACCTTGCGgggccttcgccgcacacaagctcgtgtctgtgggtccgtgtc	70	6	+	50601083	50601152					ssc-miR-99b-5p	CACCCGTAGAACCGACCTTGCG	22	yes	CACCCGTAGAACCGACCTTGCG	22	8548	16928	79	CACCCGTAGAACCGACCTTGCG	22	10101	20188	82	CACCCGTAGAACCGACCTTGCG	22	14858	28308	83	CACCCGTAGAACCGACCTTGCG	22	13708	28159	110	CACCCGTAGAACCGACCTTGCG	22	16509	32284	82	CACCCGTAGAACCGACCTTGCG	22	8617	16841	59
53	ssc-let-7e	gccccgggcTGAGGTAGGAGGTTGTATAGTTgaggaggacacccacggagatcactatacggcctcctagctttccccag	80	6	+	50601242	50601321					ssc-let-7e-3p	CTATACGGCCTCCTAGCTTTCC	22	new	CTATACGGCCTCCTAGCTTTCC	22	249	411	10	CTATACGGCCTCCTAGCTTTCC	22	252	446	12	CTATACGGCCTCCTAGCTTTCC	22	178	352	13	CTATACGGCCTCCTAGCTTTCC	22	199	365	13	CTATACGGCCTCCTAGCTTTCC	22	401	692	12	CTATACGGCCTCCTAGCTTTCC	22	118	208	9
53	ssc-let-7e	gccccgggcTGAGGTAGGAGGTTGTATAGTTgaggaggacacccacggagatcactatacggcctcctagctttccccag	80	6	+	50601242	50601321					ssc-let-7e-5p	TGAGGTAGGAGGTTGTATAGTT	22	yes	TGAGGTAGGAGGTTGTATAGTT	22	7176	12464	73	TGAGGTAGGAGGTTGTATAGTT	22	10402	17305	81	TGAGGTAGGAGGTTGTATAGTT	22	19841	36396	125	TGAGGTAGGAGGTTGTATAGTT	22	17594	36680	166	TGAGGTAGGAGGTTGTATAGTT	22	7769	13805	68	TGAGGTAGGAGGTTGTATAGTT	22	4251	7771	48
54	ssc-mir-125a	ggcctctgagTCCCTGAGACCCTTTAACCTGTgaggacatccagggtcacaggtgaggttcttgggagcctggcgtccgg	80	6	+	50601718	50601797					ssc-miR-125a-3p	ACAGGTGAGGTTCTTGGGAGCCA	23	new	ACAGGTGAGGTTCTTGGGAGC	21	352	392	4	ACAGGTGAGGTTCTTGGGAGA	21	6	13	3	ACAGGTGAGGTTCTTGGGA	19	4	26	6	ACAGGTGAGGTTCTTGGGA	19	5	41	9	ACAGGTGAGGTTCTTGGGAGCCA	23	3	3	1	ACAGGTGAGGTTCTTGGGAGA	21	4	7	2
54	ssc-mir-125a	ggcctctgagTCCCTGAGACCCTTTAACCTGTgaggacatccagggtcacaggtgaggttcttgggagcctggcgtccgg	80	6	+	50601718	50601797					ssc-miR-125a-5p	TCCCTGAGACCCTTTAACCTGT	22	diff	TCCCTGAGACCCTTTAACCTGT	22	39443	45128	108	TCCCTGAGACCCTTTAACCTGT	22	17916	24113	110	TCCCTGAGACCCTTTAACCTGT	22	43112	55731	106	TCCCTGAGACCCTTTAACCTGT	22	40493	45179	157	TCCCTGAGACCCTTTAACCTGT	22	40493	67344	154	TCCCTGAGACCCTTTAACCTGT	22	170276	193702	107
55	ssc-mir-935	ggcgcaggcggcagtggcgggagcggcccctcggccatcctccgtctgccCAGTTACCGCTTCCGCTACCGccgccgctc	80	6	+	51686628	51686707					ssc-miR-935-3p	CAGTTACCGCTTCCGCTACCGC	22	diff	CAGTTACCGCTTCCGCTACCGC	22	9	17	3	CAGTTACCGCTTCCGCTACCG	21	9	20	3	CAGTTACCGCTTCCGCTACCGC	22	17	28	2	CAGTTACCGCTTCCGCTACCGC	22	8	14	2	CAGTTACCGCTTCCGCTACCGC	22	29	68	6	CAGTTACCGCTTCCGCTACCGC	22	11	21	2
56	ssc-mir-429	gccgccgatgggtgtcttaccaggcacggttagatctggttcttctgtcTAATACTGTCTGGTAATGCCGTccattcccgg	81	6	+	56441351	56441431					ssc-miR-429-3p	TAATACTGTCTGGTAATGCCGT	22	yes	TAATACTGTCTGGTAATGCCGT	22	17	17	1						TAATACTGTCTGGTAATGCCGT	22	21	21	1	TAATACTGTCTGGTAATGCCGT	22	13	13	1	TAATACTGTCTGGTAATGCCGT	22	24	24	1
57	ssc-mir-4331	ccatgagctaTGGCGTAGATCACAGACACAGctcagatctggcattgctgtggctgtggtgtaggccagcagctttgctc	80	6	+	58164053	58164132	6	-	58465098	58465177	ssc-miR-4331-5p	TGGCGTAGATCACAGACACAG	21	new	TGGCGTAGATCACAGACACAG	21	229	486	6
58	ssc-mir-2320	gctgtccccaTGGCACAGGGTCCAGCTGTCGGCtgtaatacccgatgggtcgatgatggtccctgtgtttggggcgagcac	81	6	+	58327228	58327308					ssc-miR-2320-3p	TCGATGATGGTCCCTGTGTTTG	22	diff	TCGATGATGGTCCCTGTGTTTG	22	9	170	8	TCGATGATGGTCCCTGTGTTTG	22	10	136	7	TCGATGATGGTCCCTGTGTTTG	22	10	165	8	TCGATGATGGTCCCTGTGTTTG	22	15	217	10	CGATGATGGTCCCTGTGTTTG	21	6	226	9	TCGATGATGGTCCCTGTGTTT	21	9	142	6
58	ssc-mir-2320	gctgtccccaTGGCACAGGGTCCAGCTGTCGGCtgtaatacccgatgggtcgatgatggtccctgtgtttggggcgagcac	81	6	+	58327228	58327308					ssc-miR-2320-5p	TGGCACAGGGTCCAGCTGTCGGC	23	diff	TGGCACAGGGTCCAGCTGTCGGC	23	145	1162	15	TGGCACAGGGTCCAGCTGTCGGC	23	620	3625	20	TGGCACAGGGTCCAGCTGTCGGC	23	747	3457	26	TGGCACAGGGTCCAGCTGTCGGC	23	517	2666	28	TGGCACAGGGTCCAGCTGTCGGC	23	905	5984	23	TGGCACAGGGTCCAGCTGTCGGC	23	579	3476	17
59	ssc-mir-133a-2	tagagctggtaaaatggaaccaaatcgcctcttcaatggatTTGGTCCCCTTCAACCAGCTGTagctatgcat	73	6	-	99240350	99240422					ssc-miR-133a-2-3p	TTGGTCCCCTTCAACCAGCTGT	22	diff	TTGGTCCCCTTCAACCAGCTGT	22	18103	32853	137	TTGGTCCCCTTCAACCAGCTGT	22	12706	21305	95	TTGGTCCCCTTCAACCAGCTGT	22	3585	6615	45	TTGGTCCCCTTCAACCAGCTGT	22	1382	2749	37	TTGGTCCCCTTCAACCAGCTGT	22	8183	14387	65	TTGGTCCCCTTCAACCAGCTGT	22	7598	12548	66
59	ssc-mir-133a-2	tagagctggtaaaatggaaccaaatcgcctcttcaatggatTTGGTCCCCTTCAACCAGCTGTagctatgcat	73	6	-	99240350	99240422					ssc-miR-133a-2-5p	AGCTGGTAAAATGGAACCAAAT	22	yes	AGCTGGTAAAATGGAACCAAAT	22	15	21	2	AGCTGGTAAAATGGAACCAAAT	22	8	14	3	AGCTGGTAAAATGGAACCAAAT	22	7	12	2	AGCTGGTAAAATGGAACCAAAT	22	7	10	2	AGCTGGTAAAATGGAACCAAAT	22	9	9	1	AGCTGGTAAAATGGAACCAAAT	22	5	9	2
60	ssc-mir-187	tgagacctcgggctacaacacgggactcgggcgctgctctgacccctCGTGTCTTGTGTTGCAGCCGGAgggacgcag	78	6	-	111630866	111630943	6	-	111668702	111668779	ssc-miR-187-3p	TCGTGTCTTGTGTTGCAGCCGG	22	yes	CGTGTCTTGTGTTGCAGCCGGA	22	3	3	1						TCGTGTCTTGTGTTGCAGCCGG	22	4	16	3						TCGTGTCTTGTGTTGCAGCCGG	22	3	11	3
61	ssc-mir-186	tgcttataactttcCAAAGAATTCTCCTTTTGGGCTTtatgattttattttaagcccaaaggtgaattttttgggaagtttg	82	6	+	130626228	130626309					ssc-miR-186-3p	CCCAAAGGTGAATTTTTTGGGA	22	new	CCAAAGGTGAATTTTTTGGGA	21	16	25	3	CCCAAAGGTGAATTTTTTGGGA	22	99	213	6	CCCAAAGGTGAATTTTTTGGGA	22	124	276	7	CCCAAAGGTGAATTTTTTGGGA	22	224	500	10	CCCAAAGGTGAATTTTTTGGGA	22	74	160	6	CCCAAAGGTGAATTTTTTGGGA	22	70	163	7
61	ssc-mir-186	tgcttataactttcCAAAGAATTCTCCTTTTGGGCTTtatgattttattttaagcccaaaggtgaattttttgggaagtttg	82	6	+	130626228	130626309					ssc-miR-186-5p	CAAAGAATTCTCCTTTTGGGCTT	23	diff	CAAAGAATTCTCCTTTTGGGCTT	23	33652	45187	110	CAAAGAATTCTCCTTTTGGGCTT	23	15836	37370	135	CAAAGAATTCTCCTTTTGGGCTT	23	37307	43965	109	CAAAGAATTCTCCTTTTGGGCTT	23	32481	55340	180	CAAAGAATTCTCCTTTTGGGCTT	23	22681	38261	117	CAAAGAATTCTCCTTTTGGGCTT	23	9603	23502	140
62	ssc-mir-101-2	ggctgccctggctcagttatcacagtgctgatgctgtccattctaaaggTACAGTACTGTGATAACTGAAGgatggcagcc	81	6	+	134965570	134965650					ssc-miR-101-2-3p	TACAGTACTGTGATAACTGAAG	22	diff	TACAGTACTGTGATAACTGAAG	22	203855	251600	313	TACAGTACTGTGATAACTGAAG	22	62891	185110	287	TACAGTACTGTGATAACTGAAG	22	249797	506224	338	TACAGTACTGTGATAACTGAAG	22	258219	573030	449	TACAGTACTGTGATAACTGAAG	22	74604	154123	242	TACAGTACTGTGATAACTGAAG	22	42987	111497	224
62	ssc-mir-101-2	ggctgccctggctcagttatcacagtgctgatgctgtccattctaaaggTACAGTACTGTGATAACTGAAGgatggcagcc	81	6	+	134965570	134965650					ssc-miR-101-2-5p	CAGTTATCACAGTGCTGATGC	21	new	CAGTTATCACAGTGCTGATGC	21	23	61	6	CAGTTATCACAGTGCTGATGC	21	19	60	7	TCAGTTATCACAGTGCTGATG	21	59	229	12	TCAGTTATCACAGTGCTGATG	21	138	449	12	TCAGTTATCACAGTGCTGATGC	22	19	62	6	CAGTTATCACAGTGCTGATGC	21	13	41	5
63	ssc-mir-30c-1	cgtagtgcgTGTAAACATCCTACACTCTCAGCTgtgagctcgaggtggctgggagagggttgtttactccttctgccatg	80	6	-	156773136	156773215					ssc-miR-30c-1-3p	CTGGGAGAGGGTTGTTTACTCC	22	new	CTGGGAGAGGGTTGTTTACTCC	22	43	91	9	CTGGGAGAGGGTTGTTTACTCC	22	41	45	2	CTGGGAGAGGGTTGTTTACTCC	22	16	16	1	CTGGGAGAGGGTTGTTTACTCC	22	21	31	3	CTGGGAGAGGGTTGTTTACTCC	22	59	76	5	CTGGGAGAGGGTTGTTTACTCC	22	34	37	2
63	ssc-mir-30c-1	cgtagtgcgTGTAAACATCCTACACTCTCAGCTgtgagctcgaggtggctgggagagggttgtttactccttctgccatg	80	6	-	156773136	156773215					ssc-miR-30c-1-5p	TGTAAACATCCTACACTCTCAGCT	24	diff	TGTAAACATCCTACACTCTCAGCT	24	16640	43793	151	TGTAAACATCCTACACTCTCAGCT	24	31895	73143	185	TGTAAACATCCTACACTCTCAGCT	24	35548	74551	159	TGTAAACATCCTACACTCTCAGCT	24	38713	90510	206	TGTAAACATCCTACACTCTCAGCT	24	21342	43807	130	TGTAAACATCCTACACTCTCAGCT	24	18978	42660	130
64	ssc-mir-30e	tttgccacTGTAAACATCCTTGACTGGAAGCTgtgaggcgttcccaggagctttcagtcggatgtttacagcggcaggct	80	6	-	156776196	156776275					ssc-miR-30e-3p	CTTTCAGTCGGATGTTTACAGC	22	yes	CTTTCAGTCGGATGTTTACAGC	22	3882	18889	57	CTTTCAGTCGGATGTTTACAGC	22	4450	19297	61	CTTTCAGTCGGATGTTTACAGC	22	3880	14265	61	CTTTCAGTCGGATGTTTACAGC	22	4376	20169	114	CTTTCAGTCGGATGTTTACAGC	22	3348	14230	50	CTTTCAGTCGGATGTTTACAGC	22	4455	19183	55
64	ssc-mir-30e	tttgccacTGTAAACATCCTTGACTGGAAGCTgtgaggcgttcccaggagctttcagtcggatgtttacagcggcaggct	80	6	-	156776196	156776275					ssc-miR-30e-5p	TGTAAACATCCTTGACTGGAAGCT	24	yes	TGTAAACATCCTTGACTGGAAGC	23	16506	39117	162	TGTAAACATCCTTGACTGGAAGCT	24	19057	45930	155	TGTAAACATCCTTGACTGGAAGCT	24	33769	82420	194	TGTAAACATCCTTGACTGGAAGCT	24	39389	108773	294	TGTAAACATCCTTGACTGGAAGCT	24	16339	38559	139	TGTAAACATCCTTGACTGGAAGCT	24	13444	31640	134
65	ssc-mir-219	ccgcggctctTGATTGTCCAAACGCAATTCTCGagtctatagctctggccgagagttgagtctggacgtcccgagccgtcgcc	83	7	+	29690689	29690771					ssc-miR-219-3p	AGAGTTGAGTCTGGACGTCCCG	22	yes	AGAGTTGAGTCTGGACGTCCCG	22	12	20	2
65	ssc-mir-219	ccgcggctctTGATTGTCCAAACGCAATTCTCGagtctatagctctggccgagagttgagtctggacgtcccgagccgtcgcc	83	7	+	29690689	29690771					ssc-miR-219-5p	TGATTGTCCAAACGCAATTCTCG	23	new	TGATTGTCCAAACGCAATTCTCG	23	15	18	2
66	ssc-mir-206	ttcccgaggccacatgcttctttatatccccatacggattacttgactaTGGAATGTAAGGAAGTGTGTGAtctcgttaa	80	7	+	52017919	52017998					ssc-miR-206-3p	TGGAATGTAAGGAAGTGTGTGA	22	yes	TGGAATGTAAGGAAGTGTGTGA	22	416	497	8
67	ssc-mir-133b	cctgctctggctggtcaaacggaaccaagtccgtcttcctgagaggtTTGGTCCCCTTCAACCAGCTATagcagggctgg	80	7	+	52021764	52021843					ssc-miR-133b-3p	TTGGTCCCCTTCAACCAGCTTT	22	diff	TTTGGTCCCCTTCAACCAGCT	21	463	806	24	TTGGTCCCCTTCAACCAGCTCT	22	13	29	4	TTTGGTCCCCTTCAACC	17	3	10	3						TTGGTCCCCTTCAACCAGCTTT	22	7	7	1	TTGGTCCCCTTCAACCAGCTTT	22	6	13	3
68	ssc-mir-184	ccagtcacatccccttatcacttttccagccagctttgtgactctaaatgtTGGACGGAGAACTGATAAGGGTAggtgattga	83	7	+	53754473	53754555	7	-	53838761	53838843	ssc-miR-184-3p	TGGACGGAGAACTGATAAGGGAA	23	diff	TGGACGGAGAACTGATAAGGGT	22	572	2376	24	TGGACGGAGAACTGATAAGGGAA	23	28	28	1	TGGACGGAGAACTGATAAGGGAA	23	15	15	1	TGGACGGAGAACTGATAAGGGAA	23	5	5	1	TGGACGGAGAACTGATAAGGGAA	23	36	36	1
69	ssc-mir-208b	ctctcagggaagctttttgctcgcgttatgtttctcatccgaatATAAGACGAACAAAAGGTTTGTctgagggcagagtg	80	7	+	80218691	80218770					ssc-miR-208b-3p	ATAAGACGAACAAAAGGTTTGT	22	yes	ATAAGACGAACAAAAGGTTTGT	22	3	3	1	ATAAGACGAACAAAAGGTTTGT	22	8	8	1											ATAAGACGAACAAAAGGTTTGT	22	3	3	1
70	ssc-mir-2476-2	aaaccagagcTCCCTGTGGTCTAGTGGttagaattcagcattttcactgctggtctggggactgagat	68	7	+	120717549	120717616					ssc-miR-2476-2-5p	TCCCTGTGGTCTAGTGG	17	diff						TCCCTGTGGTCTAGTGG	17	3	3	1	TCCCTGTGGTCTAGTGG	17	3	3	1
71	ssc-mir-345	aacccaggtctgctgactcctagtccagtgcttgtgatggctggtgggcCCTGAACTAGGGGTCTGGAGGcctgggtttg	80	7	+	128330257	128330336					ssc-miR-345-3p	CCCTGAACTAGGGGTCTGGAG	21	yes	CCCTGAACTAGGGGTCTGGAG	21	34	220	7	CCCTGAACTAGGGGTCTGGAG	21	45	252	7	CCCTGAACTAGGGGTCTGGAG	21	189	460	7	CCCTGAACTAGGGGTCTGGAG	21	141	366	10	CCCTGAACTAGGGGTCTGGAG	21	42	311	9	CCCTGAACTAGGGGTCTGGAG	21	50	258	6
71	ssc-mir-345	aacccaggtctgctgactcctagtccagtgcttgtgatggctggtgggcCCTGAACTAGGGGTCTGGAGGcctgggtttg	80	7	+	128330257	128330336					ssc-miR-345-5p	GCTGACTCCTAGTCCAGTGCTT	22	diff	GCTGACTCCTAGTCCAGTGCT	21	47	92	6	GCTGACTCCTAGTCCAGTGCTT	22	35	86	6	GCTGACTCCTAGTCCAGTGCTT	22	45	171	10	GCTGACTCCTAGTCCAGTGCTT	22	41	145	11	GCTGACTCCTAGTCCAGTGCTT	22	24	73	7	GCTGACTCCTAGTCCAGTGCTT	22	13	50	5
72	ssc-mir-127	atcgctgtctccagcctgctgaagctcagagggctctgattcagaaagatcaTCGGATCCGTCTGAGCTTGGCTggtcgg	80	7	+	131464818	131464897					ssc-miR-127-3p	TCGGATCCGTCTGAGCTTGGCT	22	yes	TCGGATCCGTCTGAGCTTGGCT	22	3050	11843	53	TCGGATCCGTCTGAGCTTGGCT	22	1250	5066	32	TCGGATCCGTCTGAGCTTGGCT	22	3891	12271	60	TCGGATCCGTCTGAGCTTGGCT	22	1811	7909	64	TCGGATCCGTCTGAGCTTGGCT	22	3338	11814	47	TCGGATCCGTCTGAGCTTGGCT	22	1375	6426	29
72	ssc-mir-127	atcgctgtctccagcctgctgaagctcagagggctctgattcagaaagatcaTCGGATCCGTCTGAGCTTGGCTggtcgg	80	7	+	131464818	131464897					ssc-miR-127-5p	CTGAAGCTCAGAGGGCTCTGAT	22	new	CTGAAGCTCAGAGGGCTCTGAT	22	1237	1985	27	CTGAAGCTCAGAGGGCTCTGAT	22	182	465	10	CTGAAGCTCAGAGGGCTCTGAT	22	2638	4636	36	CTGAAGCTCAGAGGGCTCTGAT	22	1996	3573	52	CTGAAGCTCAGAGGGCTCTGAT	22	1874	3023	26	CTGAAGCTCAGAGGGCTCTGAT	22	215	470	11
73	ssc-mir-432	tccaggTCTTGGAGTAGGTCATTGGGTGGatcctttatttccctatgtgggccactggatggctcctccatggcttggag	80	7	+	131473132	131473211					ssc-miR-432-5p	TCTTGGAGTAGGTCATTGGGT	21	yes	TCTTGGAGTAGGTCATTGGGT	21	17	60	7	TCTTGGAGTAGGTCATTGGGT	21	29	77	7	TCTTGGAGTAGGTCATTGGGT	21	84	245	12	TCTTGGAGTAGGTCATTGGGT	21	63	180	11	TCTTGGAGTAGGTCATTGGGT	21	40	169	9	TCTTGGAGTAGGTCATTGGGT	21	31	74	6
74	ssc-mir-136	tgagccctcggaggACTCCATTTGTTTTGATGATGGattcttacgctccatcatcgtctcaaatgagtcttcagagggttct	82	7	+	131473323	131473404					ssc-miR-136-3p	CATCATCGTCTCAAATGAGTCT	22	new	CATCATCGTCTCAAATGAGTCT	22	235	322	6	CATCATCGTCTCAAATGAGTCT	22	36	89	4	CATCATCGTCTCAAATGAGTCT	22	779	980	12	CATCATCGTCTCAAATGAGTCT	22	714	912	18	CATCATCGTCTCAAATGAGTCT	22	224	270	5	CATCATCGTCTCAAATGAGTCT	22	42	77	4
74	ssc-mir-136	tgagccctcggaggACTCCATTTGTTTTGATGATGGattcttacgctccatcatcgtctcaaatgagtcttcagagggttct	82	7	+	131473323	131473404					ssc-miR-136-5p	ACTCCATTTGTTTTGATGATGG	22	diff	ACTCCATTTGTTTTGATGATGG	22	95	113	4	ACTCCATTTGTTTTGATGATGG	22	396	411	4	ACTCCATTTGTTTTGATGATGG	22	4669	4973	22	ACTCCATTTGTTTTGATGATGG	22	5597	6211	43	ACTCCATTTGTTTTGATGATGG	22	527	549	4	ACTCCATTTGTTTTGATGATGG	22	558	579	4
75	ssc-mir-95	aacacagtgggcgctcaataaatgtttgttgaattgagatgcgttaaattcAACGGGTATTTATTGAGCacccactctgtg	81	8	-	3856423	3856503					ssc-miR-95-3p	AACGGGTATTTATTGAGC	18	diff	TTCAACGGGTATTTATTGAGC	21	2072	2202	16	AACGGGTATTTATTGAGC	18	15	106	11	AACGGGTATTTATTGAGC	18	6	86	8	AACGGGTATTTATTGAGC	18	10	257	17	AACGGGTATTTATTGAGC	18	3	41	6	AACGGGTATTTATTGAGC	18	13	120	15
76	ssc-mir-574	tgggtgcgggcgtgtgagtgtgtgtgtgtgagtgtgtgtcgctccgggtcCACGCTCATGCACACACCCACAcgcccgca	80	8	+	31868788	31868867					ssc-miR-574-3p	CACGCTCATGCACACACCCACA	22	yes	CACGCTCATGCACACACCCACA	22	6097	8552	59	CACGCTCATGCACACACCCACA	22	6668	9053	46	CACGCTCATGCACACACCCACA	22	6878	9278	43	CACGCTCATGCACACACCCACA	22	6701	9828	71	CACGCTCATGCACACACCCACA	22	9241	12184	49	CACGCTCATGCACACACCCACA	22	4532	6131	33
76	ssc-mir-574	tgggtgcgggcgtgtgagtgtgtgtgtgtgagtgtgtgtcgctccgggtcCACGCTCATGCACACACCCACAcgcccgca	80	8	+	31868788	31868867					ssc-miR-574-5p	TGAGTGTGTGTGTGTGAGTGTGA	23	new	TGAGTGTGTGTGTGTGAGTGTGA	23	15	19	2
77	ssc-mir-139	gtgtatTCTACAGTGCACGTGTCTCCAGTgtggctcggaggctggagacgcggccctgttggagtaac	68	9	-	7629830	7629897					ssc-miR-139-3p	TGGAGACGCGGCCCTGTTGGAGT	23	new	TGGAGACGCGGCCCTGTTGGAGT	23	134	317	11	TGGAGACGCGGCCCTGTTGGAGT	23	317	640	11	TGGAGACGCGGCCCTGTTGGAGT	23	401	812	14	TGGAGACGCGGCCCTGTTGGAGT	23	388	865	20	TGGAGACGCGGCCCTGTTGGAGT	23	810	1683	18	TGGAGACGCGGCCCTGTTGGAGT	23	326	710	14
77	ssc-mir-139	gtgtatTCTACAGTGCACGTGTCTCCAGTgtggctcggaggctggagacgcggccctgttggagtaac	68	9	-	7629830	7629897					ssc-miR-139-5p	TCTACAGTGCACGTGTCTCCAGT	23	diff	TCTACAGTGCACGTGTCTCCAGT	23	1377	2719	20	TCTACAGTGCACGTGTCTCCAGT	23	3436	6500	40	TCTACAGTGCACGTGTCTCCAGT	23	6089	11235	64	TCTACAGTGCACGTGTCTCCAGT	23	5597	11953	93	TCTACAGTGCACGTGTCTCCAGT	23	2659	4964	32	TCTACAGTGCACGTGTCTCCAGT	23	2349	4388	30
78	ssc-mir-326	tctgtctgttgggctggaggcagggcctttgtgcaggcgggttgtgctcagatcgCCTCTGGGCCCTTCCTCCAGCccagaggcggattca	91	9	-	10805356	10805446					ssc-miR-326-3p	CCTCTGGGCCCTTCCTCCA	19	diff	CCTCTGGGCCCTTCCTCCAGC	21	84	2011	11	CCTCTGGGCCCTTCCTCCA	19	15	3527	8	CCTCTGGGCCCTTCCTCCA	19	18	4383	8	CCTCTGGGCCCTTCCTCCA	19	15	2672	8	CCTCTGGGCCCTTCCTCCA	19	10	5624	8	CCTCTGGGCCCTTCCTCCA	19	8	2838	8
78	ssc-mir-326	tctgtctgttgggctggaggcagggcctttgtgcaggcgggttgtgctcagatcgCCTCTGGGCCCTTCCTCCAGCccagaggcggattca	91	9	-	10805356	10805446					ssc-miR-326-5p	GAGCCTCGTCTGTCTGTTGGGCT	23	new	GAGCCTCGTCTGTCTGTTGGGCT	23	3	3	1	GAGCCTCGTCTGTCTGTTGGGCT	23	6	9	2	GAGCCTCGTCTGTCTGTTGGGCT	23	4	4	1	CCTCGTCTGTCTGTTGGGCT	20	4	10	3	CCGGAGCCTCGTCTGTCTGTTGGGCT	26	3	6	2
79	ssc-mir-708	ccctcaaggagcttacaatctagctgggggtgaatgacttgcacatgaacgCAACTAGACTGTGAGCTTCTAGagggcag	80	9	-	15753623	15753702					ssc-miR-708-3p	CAACTAGACTGTGAGCTTCTAG	22	diff	CAACTAGACTGTGAGCTTCTAG	22	254	769	14	CAACTAGACTGTGAGCTTCTAG	22	311	1006	15	CAACTAGACTGTGAGCTTCTAG	22	387	1098	14	CAACTAGACTGTGAGCTTCTAG	22	391	1249	23	CAACTAGACTGTGAGCTTCTAG	22	336	890	13	CAACTAGACTGTGAGCTTCTAG	22	176	497	13
79	ssc-mir-708	ccctcaaggagcttacaatctagctgggggtgaatgacttgcacatgaacgCAACTAGACTGTGAGCTTCTAGagggcag	80	9	-	15753623	15753702					ssc-miR-708-5p	AAGGAGCTTACAATCTAGCTGGGG	24	diff	AAGGAGCTTACAATCTAGCTGGG	23	3291	6471	43	GGTGAATGACTTGCACATGAAC	22	7	1119	39	AAGGAGCTTACAATCTAGCTGGGG	24	9	1411	53	GGTGAATGACTTGCACATGAACG	23	8	3446	90	AAGGAGCTTACAATCTAGCTGGGG	24	7	1329	46	GGTGAATGACTTGCACATGAAC	22	3	703	22
80	ssc-mir-4336b	cctcatagagcaactctgtggtttcctttactcatagaactacatgttagatctGTGGGGAAGAACTACAAGACAGCTgctaaataaa	88	9	+	30093441	30093528					ssc-miR-4336b-3p	GTGGGGAAGAACTACAAGACAGCT	24	new	GTGGGGAAGAACTACAAGACAGCT	24	16	22	2	GTGGGGAAGAACTACAAGACAGCT	24	23	37	4	GTGGGGAAGAACTACAAGACAGCT	24	14	25	3	GTGGGGAAGAACTACAAGACAGCT	24	19	19	1	GTGGGGAAGAACTACAAGACAGCT	24	45	73	5	GTGGGGAAGAACTACAAGACAGCT	24	49	62	3
81	ssc-mir-34c	agtctagttactAGGCAGTGTAGTTAGCTGATTGCtgataaaaccaatcactaaccacacggccaggtaaaaagatttgg	80	9	+	44889430	44889509					ssc-miR-34c-3p	AATCACTAACCACACGGCCAGG	22	new	AATCACTAACCACACGGCCAGG	22	5	8	2	AATCACTAACCACACGGCCAGG	22	4	4	1	AATCACTAACCACACGGCCAGG	22	6	6	1						AATCACTAACCACACGGCCAGG	22	6	14	3	AATCACTAACCACACGGCCAGG	22	5	5	1
81	ssc-mir-34c	agtctagttactAGGCAGTGTAGTTAGCTGATTGCtgataaaaccaatcactaaccacacggccaggtaaaaagatttgg	80	9	+	44889430	44889509					ssc-miR-34c-5p	AGGCAGTGTAGTTAGCTGATTGC	23	yes	AGGCAGTGTAGTTAGCTGATTGC	23	292	334	5	AGGCAGTGTAGTTAGCTGATTGC	23	306	362	6	AGGCAGTGTAGTTAGCTGATTGC	23	35	65	3	AGGCAGTGTAGTTAGCTGATTGC	23	28	70	6	AGGCAGTGTAGTTAGCTGATTGC	23	1001	1210	11	AGGCAGTGTAGTTAGCTGATTGC	23	628	733	8
82	ssc-mir-125b-1	cctctcagTCCCTGAGACCCTAACTTGTGAtgtttaccgtttaaatccacgggttaggctcttgggagctgcgagccgtg	80	9	-	55309129	55309208					ssc-miR-125b-1-3p	ACGGGTTAGGCTCTTGGGAGCT	22	new	ACGGGTTAGGCTCTTGGGAGC	21	176	711	14	ACGGGTTAGGCTCTTGGGAGCT	22	176	835	17	ACGGGTTAGGCTCTTGGGAGCT	22	160	678	16	ACGGGTTAGGCTCTTGGGAGCT	22	102	707	19	ACGGGTTAGGCTCTTGGGAGC	21	223	1126	19	ACGGGTTAGGCTCTTGGGAGCT	22	239	998	18
82	ssc-mir-125b-1	cctctcagTCCCTGAGACCCTAACTTGTGAtgtttaccgtttaaatccacgggttaggctcttgggagctgcgagccgtg	80	9	-	55309129	55309208					ssc-miR-125b-1-5p	TCCCTGAGACCCTAACTTGTGA	22	yes	TCCCTGAGACCCTAACTTGTGA	22	126140	97144	165	TCCCTGAGACCCTAACTTGTGA	22	47226	84733	151	TCCCTGAGACCCTAACTTGTGA	22	110635	169334	186	TCCCTGAGACCCTAACTTGTGA	22	126014	184662	215	TCCCTGAGACCCTAACTTGTGA	22	113793	179120	172	TCCCTGAGACCCTAACTTGTGA	22	51149	91782	156
83	ssc-let-7a-1	cccaggtTGAGGTAGTAGGTTGTATAGTTtagaattgtatcaagggagataactgtacagcctcctagctttccttgggt	80	9	-	55352280	55352359					ssc-let-7a-1-3p	CTGTACAGCCTCCTAGCTTTCC	22	new	CTGTACAGCCTCCTAGCTTTCC	22	11	11	1	CTGTACAGCCTCCTAGCTTTCC	22	26	35	3	CTGTACAGCCTCCTAGCTTTCC	22	17	24	3	CTGTACAGCCTCCTAGCTTTCC	22	9	9	1	CTGTACAGCCTCCTAGCTTTCC	22	24	30	3	CTGTACAGCCTCCTAGCTTTCC	22	18	18	1
83	ssc-let-7a-1	cccaggtTGAGGTAGTAGGTTGTATAGTTtagaattgtatcaagggagataactgtacagcctcctagctttccttgggt	80	9	-	55352280	55352359					ssc-let-7a-1-5p	TGAGGTAGTAGGTTGTATAGTT	22	yes	TGAGGTAGTAGGTTGTATAGTT	22	293888	314083	219	TGAGGTAGTAGGTTGTATAGTT	22	214726	305866	233	TGAGGTAGTAGGTTGTATAGTT	22	582384	892519	321	TGAGGTAGTAGGTTGTATAGTT	22	568869	939472	397	TGAGGTAGTAGGTTGTATAGTT	22	232598	341159	228	TGAGGTAGTAGGTTGTATAGTT	22	197181	307600	224
84	ssc-mir-100	aggcctgttgccacaAACCCGTAGATCCGAACTTGTgctgatagtgcacacaagcttgtgtctataggtatgtgtctgtg	80	9	-	55357603	55357682					ssc-miR-100-3p	CAAGCTTGTGTCTATAGGTAT	21	yes	CAAGCTTGTGTCTATAGGTAT	21	18	31	4	CAAGCTTGTGTCTATAGGTAT	21	36	55	4	CAAGCTTGTGTCTATAGGTAT	21	26	51	5	CAAGCTTGTGTCTATAGGTAT	21	26	70	6	CAAGCTTGTGTCTATAGGTATG	22	4	8	2	CAAGCTTGTGTCTATAGGTAT	21	12	29	3
84	ssc-mir-100	aggcctgttgccacaAACCCGTAGATCCGAACTTGTgctgatagtgcacacaagcttgtgtctataggtatgtgtctgtg	80	9	-	55357603	55357682					ssc-miR-100-5p	AACCCGTAGATCCGAACTTGT	21	diff	AACCCGTAGATCCGAACTTGT	21	47817	107694	163	AACCCGTAGATCCGAACTTGT	21	30775	85638	137	AACCCGTAGATCCGAACTTGT	21	53773	143577	162	AACCCGTAGATCCGAACTTGT	21	63009	164931	212	AACCCGTAGATCCGAACTTGT	21	31656	95806	128	AACCCGTAGATCCGAACTTGT	21	23282	72947	121
85	ssc-mir-205	ctcttgTCCTTCATTCCACCGGAGTCTGtctcatacccaaccagatttcagtggagtgaagctcaggag	69	9	-	145194473	145194541					ssc-miR-205-5p	TCCTTCATTCCACCGGAGTCTG	22	yes	TCCTTCATTCCACCGGAGTCTG	22	86	125	4	TCCTTCATTCCACCGGAGTCTG	22	72	114	4	TCCTTCATTCCACCGGAGT	19	36	75	4	TCCTTCATTCCACCGGAGTCTG	22	8	27	4	TCCTTCATTCCACCGGAGTCTG	22	33	65	5	TCCTTCATTCCACCGGAGTCTG	22	353	534	7
86	ssc-mir-29c	atctcttacacaggctgaccgatttctcctggtgttcagagtctgtttttgtcTAGCACCATTTGAAATCGGTTatgatgtaggggga	88	9	+	146817081	146817168					ssc-miR-29c-3p	TAGCACCATTTGAAATCGGTT	21	diff	TAGCACCATTTGAAATCGGTT	21	4965	7416	50	TAGCACCATTTGAAATCGGTT	21	5292	8426	47	TAGCACCATTTGAAATCGGTT	21	5922	10793	57	TAGCACCATTTGAAATCGGTT	21	9892	19342	115	TAGCACCATTTGAAATCGGTT	21	3346	5418	37	TAGCACCATTTGAAATCGGTT	21	2396	3963	33
86	ssc-mir-29c	atctcttacacaggctgaccgatttctcctggtgttcagagtctgtttttgtcTAGCACCATTTGAAATCGGTTatgatgtaggggga	88	9	+	146817081	146817168					ssc-miR-29c-5p	ACCGATTTCTCCTGGTGTTCAG	22	new	TGACCGATTTCTCCTGGTGTT	21	199	1372	21	ACCGATTTCTCCTGGTGTTCAG	22	290	1524	24	ACCGATTTCTCCTGGTGTTCA	21	160	1137	27	ACCGATTTCTCCTGGTGTTCAGA	23	246	1119	29	ACCGATTTCTCCTGGTGTTCAG	22	249	1199	24	ACCGATTTCTCCTGGTGTTCAG	22	200	988	24
87	ssc-mir-215	agagatggtgtacaggaaaATGACCTATGAATTGACAGACAatgtggctaaatctgtctgtcatttctgtaggccaatattctgtatatctctgct	96	10	-	11981589	11981684	10	-	12008464	12008559	ssc-miR-215-5p	ATGACCTATGAATTGACAGACA	22	diff	ATGACCTATGAATTGACAGACA	22	47	69	3	ATGACCTATGAATTGACAGACA	22	21	32	3	ATGACCTATGAATTGACAGAC	21	20	36	2	ATGACCTATGAATTGACAGACA	22	18	30	3	ATGACCTATGAATTGACAGACA	22	10	15	2	ATGACCTATGAATTGACAGAC	21	12	28	4
88	ssc-mir-194	cgccatcagcTGTAACAGCGACTCCATGTGGACtgtgccccaatttccagtggagatgctgttacctttgacggcgac	78	10	-	11981893	11981970	10	-	12008768	12008845	ssc-miR-194-5p	TGTAACAGCGACTCCATGTGGAC	23	diff	TGTAACAGCGACTCCATGTGGAC	23	6	6	1	TGTAACAGCGACTCCATGTGGAC	23	11	11	1	TGTAACAGCGACTCCATGTGGAC	23	7	22	5	TGTAACAGCGACTCCATGTGGAC	23	9	50	8	TGTAACAGCGACTCCATGTGGAC	23	6	6	1	TGTAACAGCGACTCCATGTGGAC	23	12	12	1
89	ssc-mir-664	gaacattgaaaCAGGCTAGGAGAAGTGATTGGAtagaaaatggtattctattcatttatctcccagcctacaaaaagaaa	80	10	-	12081696	12081775					ssc-miR-664-5p	CAGGCTAGGAGAAGTGATTGGA	22	diff	CAGGCTAGGAGAAGTGATTGGA	22	112	259	8	CAGGCTAGGAGAAGTGATTGGA	22	218	501	10	CAGGCTAGGAGAAGTGATTGGA	22	187	369	8	CAGGCTAGGAGAAGTGATTGGA	22	273	520	16	CAGGCTAGGAGAAGTGATTGGA	22	154	300	9	CAGGCTAGGAGAAGTGATTGGA	22	74	174	9
90	ssc-mir-181b-1	ggtcacaatcAACATTCATTGCTGTCGGTGGGTTgaactgtgtagacaagctcactgaacaatgaatgcaactgtggccc	80	10	-	27360997	27361076					ssc-miR-181b-1-5p	AACATTCATTGCTGTCGGTGGGGT	24	diff	AACATTCATTGCTGTCGGTGGGT	23	1922	5002	45	AACATTCATTGCTGTCGGTGGGGT	24	111	239	6	AACATTCATTGCTGTCGGTGGGAT	24	204	351	12	AACATTCATTGCTGTCGGTGGGAT	24	277	533	17	AACATTCATTGCTGTCGGTGGGGT	24	213	362	10	AACATTCATTGCTGTCGGTGGGGT	24	120	223	6
91	ssc-mir-181a-1	gagtttagaggttgcttcagtgaacattcaacgctgtcggtgagtttggaattcaaatcaaaACCATCGACCGTTGATTGTACCctatggccaaccatcagctc	104	10	-	27361158	27361261					ssc-miR-181a-1-3p	ACCATCGACCGTTGATTGTACC	22	new	ACCATCGACCGTTGATTGTACC	22	175	256	7	ACCATCGACCGTTGATTGTACC	22	378	547	11	ACCATCGACCGTTGATTGTACC	22	468	778	14	ACCATCGACCGTTGATTGTACC	22	358	805	19	ACCATCGACCGTTGATTGTACC	22	204	270	8	ACCATCGACCGTTGATTGTACC	22	372	511	12
91	ssc-mir-181a-1	gagtttagaggttgcttcagtgaacattcaacgctgtcggtgagtttggaattcaaatcaaaACCATCGACCGTTGATTGTACCctatggccaaccatcagctc	104	10	-	27361158	27361261					ssc-miR-181a-1-5p	AACATTCAACGCTGTCGGTAA	21	diff	AACATTCAACGCTGTCGGTGAGT	23	12353	21378	105	CAACGCTGTCGGTGAGT	17	3	286	11	AACATTCAACGCTGTC	16	7	409	25	AACGCTGTCGGTGAGT	16	8	692	36	AACATTCAACGCTGTCGGTAA	21	117	261	12	AACATTCAACGCTGTCGGGG	20	119	241	12
92	ssc-mir-24-2	gacccgccctccggtgcctactgagctgatatcagttctcattttacacacTGGCTCAGTTCAGCAGGAACAGgagtcga	80	10	-	32912686	32912765					ssc-miR-24-2-3p	TGGCTCAGTTCAGCAGGAACAG	22	yes	TGGCTCAGTTCAGCAGGAACAG	22	87080	325260	297	TGGCTCAGTTCAGCAGGAACAG	22	126368	375469	302	TGGCTCAGTTCAGCAGGAACAG	22	134313	489190	291	TGGCTCAGTTCAGCAGGAACAG	22	121331	515836	381	TGGCTCAGTTCAGCAGGAACAG	22	88308	281285	228	TGGCTCAGTTCAGCAGGAACAG	22	145247	396737	283
92	ssc-mir-24-2	gacccgccctccggtgcctactgagctgatatcagttctcattttacacacTGGCTCAGTTCAGCAGGAACAGgagtcga	80	10	-	32912686	32912765					ssc-miR-24-2-5p	GTGCCTACTGAGCTGATATCAGT	23	diff	GTGCCTACTGAGCTGATATCAGT	23	69	174	9	GTGCCTACTGAGCTGATATCAGT	23	198	346	12	GTGCCTACTGAGCTGATATCAGT	23	67	176	9	GTGCCTACTGAGCTGATATCAGT	23	58	188	11	GTGCCTACTGAGCTGATATCAGT	23	51	109	5	GTGCCTACTGAGCTGATATCAGT	23	111	209	10
93	ssc-mir-27b	acgaggtgcagagcttagctgattggtgaacagtgactggtttccgctttgTTCACAGTGGCTAAGTTCTGCacctgaag	80	10	-	32913232	32913311					ssc-miR-27b-3p	TTCACAGTGGCTAAGTTCTGC	21	yes	TTCACAGTGGCTAAGTTCTGC	21	211941	169705	233	TTCACAGTGGCTAAGTTCTGC	21	311889	433072	228	TTCACAGTGGCTAAGTTCTGC	21	258058	419220	231	TTCACAGTGGCTAAGTTCTGC	21	189361	369326	282	TTCACAGTGGCTAAGTTCTGC	21	108236	168520	162	TTCACAGTGGCTAAGTTCTGC	21	222702	309820	191
93	ssc-mir-27b	acgaggtgcagagcttagctgattggtgaacagtgactggtttccgctttgTTCACAGTGGCTAAGTTCTGCacctgaag	80	10	-	32913232	32913311					ssc-miR-27b-5p	AGAGCTTAGCTGATTGGTGAAC	22	diff	AGAGCTTAGCTGATTGGTGAAC	22	356	507	12	AGAGCTTAGCTGATTGGTGAAC	22	655	839	12	AGAGCTTAGCTGATTGGTGAAC	22	261	421	15	AGAGCTTAGCTGATTGGTGAAC	22	277	472	15	AGAGCTTAGCTGATTGGTGAAC	22	276	405	10	AGAGCTTAGCTGATTGGTGAAC	22	765	978	12
94	ssc-mir-23b	ctctggctgcttgggttcctggcatgctgatttgtgacttaagattaaaATCACATTGCCAGGGATTACCacgcagccac	80	10	-	32913466	32913545					ssc-miR-23b-3p	ATCACATTGCCAGGGATTACC	21	diff	ATCACATTGCCAGGGATTACC	21	37457	52218	180	ATCACATTGCCAGGGATTACC	21	8038	12280	181	ATCACATTGCCAGGGATTACC	21	39440	40812	153	ATCACATTGCCAGGGATTACC	21	26312	33531	209	ATCACATTGCCAGGGATTACC	21	24654	36382	115	ATCACATTGCCAGGGATTACC	21	14253	24094	136
94	ssc-mir-23b	ctctggctgcttgggttcctggcatgctgatttgtgacttaagattaaaATCACATTGCCAGGGATTACCacgcagccac	80	10	-	32913466	32913545					ssc-miR-23b-5p	TGGGTTCCTGGCATGCTGATTT	22	new	TGGGTTCCTGGCATGCTGATTT	22	24	42	3	TGGGTTCCTGGCATGCTGATTT	22	36	88	8	TGGGTTCCTGGCATGCTGATTT	22	20	50	5	TGGGTTCCTGGCATGCTGATT	21	20	64	6	TGGGTTCCTGGCATGCTGATTT	22	22	63	6	TGGGTTCCTGGCATGCTGATTT	22	28	72	6
95	ssc-mir-7	tggatgttggtctagttctgtgTGGAAGACTAGTGATTTTGTTGTTtttagataactaaatcgacaacaaatcacagtctgccatatggcacaggccatgcctctacag	109	10	+	37146288	37146396					ssc-miR-7-3p	CAACAAATCACAGTCTGCCATA	22	new	CAACAAATCACAGTCTGCCATA	22	177	332	10	CAACAAATCACAGTCTGCCATA	22	179	329	10	CAACAAATCACAGTCTGCCATA	22	214	417	13	CAACAAATCACAGTCTGCCATA	22	280	563	16	CAACAAATCACAGTCTGCCATA	22	81	136	8	CAACAAATCACAGTCTGCCATA	22	112	193	8
95	ssc-mir-7	tggatgttggtctagttctgtgTGGAAGACTAGTGATTTTGTTGTTtttagataactaaatcgacaacaaatcacagtctgccatatggcacaggccatgcctctacag	109	10	+	37146288	37146396					ssc-miR-7-5p	TGGAAGACTAGTGATTTTGTTGTT	24	yes	TGGAAGACTAGTGATTTTGTTGTT	24	2428	3517	32	TGGAAGACTAGTGATTTTGTTGTT	24	2121	3060	21	TGGAAGACTAGTGATTTTGTTGTT	24	547	827	16	TGGAAGACTAGTGATTTTGTTGTT	24	516	766	17	TGGAAGACTAGTGATTTTGTTGTT	24	1206	1739	18	TGGAAGACTAGTGATTTTGTTGTT	24	1444	2121	19
96	ssc-mir-17	gaataatgtcaaagtgcttacagtgcaggtagtgataatgtgcatctACTGCAGTGAAGGCACTTGTAGCAttatgg	77	11	+	63099220	63099296					ssc-miR-17-3p	ACTGCAGTGAAGGCACTTGTAGAA	24	diff	ACTGCAGTGAAGGCACTTGTAGC	23	126	350	11	ACTGCAGTGAAGGCACTTGTAGAA	24	19	19	1	ACTGCAGTGAAGGCACTTGTAGAA	24	51	51	1	ACTGCAGTGAAGGCACTTGTAGAA	24	52	52	1	ACTGCAGTGAAGGCACTTGTAGAA	24	17	17	1	ACTGCAGTGAAGGCACTTGTAGAA	24	11	11	1
96	ssc-mir-17	gaataatgtcaaagtgcttacagtgcaggtagtgataatgtgcatctACTGCAGTGAAGGCACTTGTAGCAttatgg	77	11	+	63099220	63099296					ssc-miR-17-5p	CAAAGTGCTTACAGTGCAGGAA	22	diff	CAAAGTGCTTACAGTGCAGGTAG	23	1169	3232	32	CAAAGTGCTTACAGTGCAGGTATT	24	10	16	3	CAAAGTGCTTACAGTGCAGGAA	22	34	48	3	CAAAGTGCTTACAGTGCAGGAA	22	70	114	8	CAAAGTGCTTACAGTGCAGGAA	22	15	22	3	CAAAGTGCTTACAGTGCAGGTATT	24	8	11	2
97	ssc-mir-18a	gtgctttttgttcTAAGGTGCATCTAGTGCAGAtagtgaagtagattagcatctactgccctaagtgctccttctggcataagaagttatgt	92	11	+	63099355	63099446					ssc-miR-18a-3p	ACTGCCCTAAGTGCTCCTTCTGG	23	new	ACTGCCCTAAGTGCTCCTTCTGG	23	11	22	3
97	ssc-mir-18a	gtgctttttgttcTAAGGTGCATCTAGTGCAGATAgtgaagtagattagcatctactgccctaagtgctccttctggcataagaagttatgt	92	11	+	63099355	63099446					ssc-miR-18a-5p	TAAGGTGCATCTAGTGCAGAAA	22	diff	TAAGGTGCATCTAGTGCAGA	20	55	201	7						TAAGGTGCATCTAGTGCAGAAA	22	6	9	2	TAAGGTGCATCTAGTGCAGAAA	22	6	10	2						TAAGGTGCATCTAGTGCAGAGA	22	3	3	1
98	ssc-mir-19a	gcagtcctctgttagttttgcatagttgcactacaagaagaatgtAGTTGTGCAAATCTATGCAAAACTGAtggtggcctgc	82	11	+	63099503	63099584					ssc-miR-19a-3p	ATTTGTGCAAATCTATGCAAAACTGA	26	diff	TGTGCAAATCTATGCAAAACTGA	23	1138	1311	8	ATTTGTGCAAATCTATGCAAAACTGA	26	47	47	1	ATTTGTGCAAATCTATGCAAAACTGA	26	201	205	2	ATTTGTGCAAATCTATGCAAAACTGA	26	389	393	2	ATTTGTGCAAATCTATGCAAAACTGA	26	72	72	1	ATTTGTGCAAATCTATGCAAAACTGA	26	34	34	1
99	ssc-mir-20	gtagcacTAAAGTGCTTATAGTGCAGGTAGtgtttagttatctactgcattatgagcacttaaagtactgc	71	11	+	63099673	63099743					ssc-miR-20-3p	ACTGCATTATGAGCACTTAAAGT	23	new	ACTGCATTATGAGCACTTAAAGT	23	16	33	4
99	ssc-mir-20	gtagcacTAAAGTGCTTATAGTGCAGGTAGTgtttagttatctactgcattatgagcacttaaagtactgc	71	11	+	63099673	63099743					ssc-miR-20-5p	TAAAGTGCTTATAGTGCAGGTATT	24	diff	TAAAGTGCTTATAGTGCAGGTAG	23	862	2363	19	TAAAGTGCTTATAGTGCAGGTATT	24	11	11	1	TAAAGTGCTTATAGTGCAGGTATT	24	10	22	4	TAAAGTGCTTATAGTGCAGGAA	22	16	48	5	TGAAGTGCTTATAGTGCAGGTAG	23	4	11	3	TAAAGTGCTTATAGTGCAGGTATT	24	4	4	1
100	ssc-mir-19b-1	ctgttctatggttagttttgcaggtttgcatccagctgtgtgatattctgcTGTGCAAATCCATGCAAAACTGActgtgg	80	11	+	63099802	63099881					ssc-miR-19b-1-3p	TATGCAAATCCATGCAAAACTGA	23	diff	TGTGCAAATCCATGCAAAACTGA	23	11451	20927	67	ATCCATGCAAAACTGA	16	3	20	6	AATCCATGCAAAACTGA	17	3	38	5	TATGCAAATCCATGCAAAACTGA	23	22	54	5	TATGCAAATCCATGCAAAACTGA	23	9	13	2	TTTGCAAATCCATGCAAAACTGA	23	3	3	1
100	ssc-mir-19b-1	ctgttctatggttagttttgcaggtttgcatccagctgtgtgatattctgcTGTGCAAATCCATGCAAAACTGActgtgg	80	11	+	63099802	63099881					ssc-miR-19b-1-5p	AGTTTTGCAGGTTTGCATCCAGC	23	new	AGTTTTGCAGGTTTGCATCCAGC	23	15	18	2
101	ssc-mir-92a-1	ctttctacacaggttgggatcggttgcaatgctgtgtttctgtatggTATTGCACTTGTCCCGGCCTGTTGagtttggtg	80	11	+	63099922	63100001					ssc-miR-92a-1-3p	TATTGCACTTGTCCCGGCCTGTAG	24	diff	TATTGCACTTGTCCCGGCCTGT	22	18963	31057	95	TATTGCACTTGTCCCGGCCTGTAG	24	146	317	13	ACTTGTCCCGGCCTGT	16	3	494	16	TATTGCACTTGTCCCGGCCTGTAG	24	285	512	14	TATTGCACTTGTCCCGGCCTGTAG	24	472	863	20	TATTGCACTTGTCCCGGCCTGTAG	24	108	233	11
102	ssc-mir-338	ccgtcctccccAACAATATCCTGGTGCTGAGTgatgacacacgcaactccagcatcagtgattttgttgaagagggcag	79	12	+	1661017	1661095					ssc-miR-338-3p	TCCAGCATCAGTGATTTTGTTGA	23	diff	TCCAGCATCAGTGATTTTGTTGA	23	129	305	6	TCCAGCATCAGTGATTTTGTTGA	23	180	428	9	TCCAGCATCAGTGATTTTGTTGA	23	221	384	7	TCCAGCATCAGTGATTTTGTTGA	23	141	286	10	TCCAGCATCAGTGATTTTGTTGA	23	41	89	4	TCCAGCATCAGTGATTTTGTTGA	23	127	224	6
102	ssc-mir-338	ccgtcctccccAACAATATCCTGGTGCTGAGTgatgacacacgcaactccagcatcagtgattttgttgaagagggcag	79	12	+	1661017	1661095					ssc-miR-338-5p	AACAATATCCTGGTGCTGAGT	21	new	AACAATATCCTGGTGCTGAGT	21	251	304	9	AACAATATCCTGGTGCTGAGT	21	305	366	9	AACAATATCCTGGTGCTGAGT	21	240	296	12	AACAATATCCTGGTGCTGAGT	21	200	230	5	AACAATATCCTGGTGCTGAGT	21	84	105	5	AACAATATCCTGGTGCTGAGT	21	197	230	6
103	ssc-mir-152	cggcccaggttctgtgatacactccgactcgggctctggagcagTCAGTGCATGACAGAACTTGGgcccggacggacctt	80	12	+	25263426	25263505					ssc-miR-152-3p	TCAGTGCATGACAGAACTTGG	21	yes	TCAGTGCATGACAGAACTTGG	21	25952	46650	79	TCAGTGCATGACAGAACTTGG	21	19045	33914	70	TCAGTGCATGACAGAACTTGG	21	37280	64644	79	TCAGTGCATGACAGAACTTGG	21	38443	69575	94	TCAGTGCATGACAGAACTTGG	21	11967	24906	50	TCAGTGCATGACAGAACTTGG	21	20267	35314	68
103	ssc-mir-152	cggcccaggttctgtgatacactccgactcgggctctggagcagTCAGTGCATGACAGAACTTGGgcccggacggacctt	80	12	+	25263426	25263505					ssc-miR-152-5p	AGGTTCTGTGATACACTCCGACT	23	new	AGGTTCTGTGATACACTCCGACT	23	108	126	5	AGGTTCTGTGATACACTCCGACT	23	189	217	6	AGGTTCTGTGATACACTCCGACT	23	142	159	4	AGGTTCTGTGATACACTCCGACT	23	173	189	4	AGGTTCTGTGATACACTCCGACT	23	107	124	4	AGGTTCTGTGATACACTCCGACT	23	134	165	4
104	ssc-mir-10a	tctgtatatACCCTGTAGATCCGAATTTGTGTaaggaattttgtggtcacaaattcgtatctaggggaatatgtagttga	80	12	-	25843150	25843229					ssc-miR-10a-3p	CAAATTCGTATCTAGGGGAAT	21	new	CAAATTCGTATCTAGGGGAAT	21	997	1254	17	CAAATTCGTATCTAGGGGAAT	21	416	540	8	CAAATTCGTATCTAGGGGAAT	21	448	603	12	CAAATTCGTATCTAGGGGAAT	21	735	992	22	CAAATTCGTATCTAGGGGAAT	21	1102	1312	15	CAAATTCGTATCTAGGGGAAT	21	322	409	8
104	ssc-mir-10a	tctgtatatACCCTGTAGATCCGAATTTGTGTaaggaattttgtggtcacaaattcgtatctaggggaatatgtagttga	80	12	-	25843150	25843229					ssc-miR-10a-5p	TACCCTGTAGATCCGAATT	19	diff	TACCCTGTAGATCCGAATTTGT	22	332276	393322	352	TACCCTGTAGATCCGAATT	19	80	25510	180	TACCCTGTAGATCCGAATT	19	87	41335	217	TACCCTGTAGATCCGAATT	19	160	41462	280	TACCCTGTAGATCCGAATT	19	81	58678	257	TACCCTGTAGATCCGAATT	19	55	19790	143
105	ssc-mir-142	gtgcagtcacccataaagtagaaagcactactaacagcactggagggTGTAGTGTTTCCTACTTTATGGatgagtgtact	80	12	-	35865544	35865623					ssc-miR-142-3p	TGTAGTGTTTCCTACTTTATGG	22	yes	TGTAGTGTTTCCTACTTTATGG	22	2378	7338	53	TGTAGTGTTTCCTACTTTATGG	22	3976	11878	66	TGTAGTGTTTCCTACTTTATGG	22	24896	53266	146	TGTAGTGTTTCCTACTTTATGG	22	23762	59326	198	TGTAGTGTTTCCTACTTTATGG	22	3289	7387	50	TGTAGTGTTTCCTACTTTATGG	22	2153	6734	44
105	ssc-mir-142	gtgcagtcacccataaagtagaaagcactactaacagcactggagggTGTAGTGTTTCCTACTTTATGGatgagtgtact	80	12	-	35865544	35865623					ssc-miR-142-5p	CATAAAGTAGAAAGCACTACT	21	yes	CATAAAGTAGAAAGCACTACT	21	1680	2859	37	CATAAAGTAGAAAGCACTACT	21	1766	2849	24	CATAAAGTAGAAAGCACTACT	21	2496	4167	42	CATAAAGTAGAAAGCACTACT	21	4153	7734	82	CATAAAGTAGAAAGCACTACT	21	673	1158	16	CATAAAGTAGAAAGCACTACT	21	775	1233	14
106	ssc-mir-301	gctaacaaatgctctgactttattgcactactgtactttacagctagCAGTGCAATAGTATTGTCAAAGCatctgagagcag	82	12	-	36749223	36749304					ssc-miR-301-3p	CAGTGCAATAGTATTGTCAAAGC	23	yes						CAGTGCAATAGTATTGTCAAAGC	23	95	178	9						CAGTGCAATAGTATTGTCAAAGC	23	104	243	9						CAGTGCAATAGTATTGTCAAAGC	23	64	108	6
106	ssc-mir-301	gctaacaaatgctctgactttattgcactactgtactttacagctagCAGTGCAATAGTATTGTCAAAGCatctgagagcag	82	12	-	36749223	36749304					ssc-miR-301-5p	GCTCTGACTTTATTGCACTACT	22	new						GCTCTGACTTTATTGCACTACT	22	6	6	1						GCTCTGACTTTATTGCACTACT	22	5	5	1						GCTCTGACTTTATTGCACTACT	22	3	3	1
107	ssc-mir-21	tgtaccaccttgtcgggTAGCTTATCAGACTGATGTTGACtgttgaatctcatggcaacagcagtcgatgggctgtctgacattttggtatc	92	12	+	37411624	37411715					ssc-miR-21-3p	CAACAGCAGTCGATGGGCTGTC	22	new	CAACAGCAGTCGATGGGCTGTC	22	64	172	5	CAACAGCAGTCGATGGGCTGTC	22	239	585	9	CAACAGCAGTCGATGGGCTGTC	22	223	530	10	CAACAGCAGTCGATGGGCTGT	21	160	451	12	CAACAGCAGTCGATGGGCTGTC	22	39	101	6	CAACAGCAGTCGATGGGCTGTC	22	183	363	9
107	ssc-mir-21	tgtaccaccttgtcgggTAGCTTATCAGACTGATGTTGACtgttgaatctcatggcaacagcagtcgatgggctgtctgacattttggtatc	92	12	+	37411624	37411715					ssc-miR-21-5p	TAGCTTATCAGACTGATGTTGA	22	yes	TAGCTTATCAGACTGATGTTGA	22	201684	206924	235	TAGCTTATCAGACTGATGTTGA	22	165561	386520	290	TAGCTTATCAGACTGATGTTGAC	23	321700	709784	318	TAGCTTATCAGACTGATGTTGA	22	238348	716727	396	TAGCTTATCAGACTGATGTTGAC	23	55917	132626	211	TAGCTTATCAGACTGATGTTGA	22	99504	230938	247
108	ssc-mir-378-2	gtgggcctcctgaaggcaggcagaaccattgggtgaaaagagcACTGGACTTGGAGTCAGAAGGCccg	68	12	+	38540750	38540817					ssc-miR-378-2-3p	CACTGGACTTGGAGTCAGAAGGC	23	diff	ACTGGACTTGGAGTCAGAAGGC	22	430098	629179	290	CACTGGACTTGGAGTCAGAAGGC	23	990	46434	176	CACTGGACTTGGAGTCAGAAGGC	23	640	47070	154	CACTGGACTTGGAGTCAGAAGGC	23	599	83731	216	CACTGGACTTGGAGTCAGAAGGC	23	1402	47372	171	CACTGGACTTGGAGTCAGAAGGC	23	773	30657	159
109	ssc-mir-365-2	aaaaatgagggactttcaggggcagctgtgttttctgactcagtcaTAATGCCCCTAAAAATCCTTATtgttcttgcagt	80	12	-	45446201	45446280					ssc-miR-365-2-3p	TAATGCCCCTAAAAATCCTTAT	22	yes	TAATGCCCCTAAAAATCCTTAT	22	7007	12671	77	TAATGCCCCTAAAAATCCTTAT	22	12068	21208	95	TAATGCCCCTAAAAATCCTTAT	22	6232	10527	65	TAATGCCCCTAAAAATCCTTAT	22	10406	18375	120	TAATGCCCCTAAAAATCCTTAT	22	4495	10671	83	TAATGCCCCTAAAAATCCTTAT	22	7641	13027	67
109	ssc-mir-365-2	aaaaatgagggactttcaggggcagctgtgttttctgactcagtcaTAATGCCCCTAAAAATCCTTATtgttcttgcagt	80	12	-	45446201	45446280					ssc-miR-365-2-5p	AGGGACTTTCAGGGGCAGCTGTG	23	diff	AGGGACTTTCAGGGGCAGCTGTG	23	25	72	8	AGGGACTTTCAGGGGCAGCTGTG	23	66	212	12	AGGGACTTTCAGGGGCAGCTGTG	23	42	128	7	AGGGACTTTCAGGGGCAGCTGTG	23	55	160	7	AGGGACTTTCAGGGGCAGCTGTG	23	117	303	15	AGGGACTTTCAGGGGCAGCTGTG	23	24	116	10
110	ssc-mir-193a	gcgggagctgagggctgggtctttgcgggcgagatgagggtgttggttcAACTGGCCTACAAAGTCCCAGTcctcggccc	80	12	-	45625339	45625418					ssc-miR-193a-3p	AACTGGCCTACAAAGTCCCAGT	22	yes	AACTGGCCTACAAAGTCCCAGT	22	9634	16199	89	AACTGGCCTACAAAGTCCCAGT	22	33481	50216	128	AACTGGCCTACAAAGTCCCAGT	22	24200	41843	135	AACTGGCCTACAAAGTCCCAGT	22	17652	35018	159	AACTGGCCTACAAAGTCCCAGT	22	11161	17553	76	AACTGGCCTACAAAGTCCCAGT	22	19081	20889	95
110	ssc-mir-193a	gcgggagctgagggctgggtctttgcgggcgagatgagggtgttggttcAACTGGCCTACAAAGTCCCAGTcctcggccc	80	12	-	45625339	45625418					ssc-miR-193a-5p	TGGGTCTTTGCGGGCGAGATGA	22	yes	TGGGTCTTTGCGGGCGAGATGA	22	2801	3902	27	TGGGTCTTTGCGGGCGAGATGA	22	4919	7511	42	TGGGTCTTTGCGGGCGAGATGA	22	8023	10999	61	TGGGTCTTTGCGGGCGAGATGA	22	13508	19130	98	TGGGTCTTTGCGGGCGAGATGA	22	17780	24163	79	TGGGTCTTTGCGGGCGAGATGA	22	4589	6839	49
111	ssc-mir-451	gggggtggcgagcAAACCGTTACCATTACTGAGTTtagtaatggtaacggttctcttgctgcacc	65	12	-	47559474	47559538					ssc-miR-451-3p	TTTAGTAATGGTAACGGTTCT	21	new	ATGGTAACGGTTCTCTTGCTGT	22	5	5	1											TTTAGTAATGGTAACGGTTCT	21	4	4	1						TTTAGTAATGGTAACGGTTCT	21	6	6	1
111	ssc-mir-451	gggggtggcgagcAAACCGTTACCATTACTGAGTTtagtaatggtaacggttctcttgctgcacc	65	12	-	47559474	47559538					ssc-miR-451-5p	AAACCGTTACCATTACTGAGTT	22	yes	AAACCGTTACCATTACTGAGTT	22	23875	59132	187	AAACCGTTACCATTACTGAGTT	22	94274	209009	256	AAACCGTTACCATTACTGAGTT	22	84882	172142	235	AAACCGTTACCATTACTGAGTT	22	73040	153554	295	AAACCGTTACCATTACTGAGTT	22	19829	41365	131	AAACCGTTACCATTACTGAGTT	22	34172	73013	177
112	ssc-mir-423	aagttaggctgaggggcagagagcgagacttttctattttccaaaAGCTCGGTCTGAGGCCCCTCAGTcttgcttcctac	80	12	+	48505946	48506025					ssc-miR-423-3p	AGCTCGGTCTGAGGCCCCTCAGT	23	yes	AGCTCGGTCTGAGGCCCCTCAGT	23	5702	8012	72	AGCTCGGTCTGAGGCCCCTCAGT	23	11117	15135	93	AGCTCGGTCTGAGGCCCCTCAGT	23	9106	13338	89	AGCTCGGTCTGAGGCCCCTCAGT	23	9014	14529	107	AGCTCGGTCTGAGGCCCCTCAGT	23	33863	45464	139	AGCTCGGTCTGAGGCCCCTCAGT	23	13151	17804	100
112	ssc-mir-423	aagttaggctgaggggcagagagcgagacttttctattttccaaaAGCTCGGTCTGAGGCCCCTCAGTcttgcttcctac	80	12	+	48505946	48506025					ssc-miR-423-5p	TGAGGGGCAGAGAGCGAGACTTT	23	yes	TGAGGGGCAGAGAGCGAGACTTT	23	552	951	18	TGAGGGGCAGAGAGCGAGACTTT	23	1190	1914	23	TGAGGGGCAGAGAGCGAGACTTT	23	943	1619	23	TGAGGGGCAGAGAGCGAGACTTT	23	1505	2752	51	TGAGGGGCAGAGAGCGAGACTTT	23	1735	2666	23	TGAGGGGCAGAGAGCGAGACTTT	23	271	414	11
113	ssc-mir-497	cccgcccCAGCAGCACACTGTGGTTTGTAcggcactgtggccacgtccaaaccacactgtggtgttagagcgagggtggg	80	12	+	54707332	54707411	12	-	54852419	54852498	ssc-miR-497-3p	CAAACCACACTGTGGTGTTAGA	22	new	CAAACCACACTGTGGTGTTAGA	22	105	267	3	CAAACCACACTGTGGTGTTAGA	22	56	160	5	CAAACCACACTGTGGTGTTAGA	22	333	807	12	CAAACCACACTGTGGTGTTAGA	22	315	724	17	CAAACCACACTGTGGTGTTAGA	22	63	218	6	CAAACCACACTGTGGTGTTAGA	22	57	150	5
113	ssc-mir-497	cccgcccCAGCAGCACACTGTGGTTTGTAcggcactgtggccacgtccaaaccacactgtggtgttagagcgagggtggg	80	12	+	54707332	54707411	12	-	54852419	54852498	ssc-miR-497-5p	CAGCAGCACACTGTGGTTTGT	21	yes	CAGCAGCACACTGTGGTTTGT	21	2048	4802	36	CAGCAGCACACTGTGGTTTGT	21	1671	3614	32	CAGCAGCACACTGTGGTTTGT	21	3296	6756	45	CAGCAGCACACTGTGGTTTGT	21	3116	5939	56	CAGCAGCACACTGTGGTTTGT	21	1554	3499	21	CAGCAGCACACTGTGGTTTGT	21	1278	2798	24
114	ssc-mir-195	cagcccccctggctcTAGCAGCACAGAAATATTGGCAccgggcggagagtctgccagtattggctgtgctgccccaggca	80	12	+	54707622	54707701	12	-	54852129	54852208	ssc-miR-195-3p	CCAGTATTGGCTGTGCTGCCCCA	23	new											CCAGTATTGGCTGTGCTGCCCCA	23	9	16	2	CCAGTATTGGCTGTGCTGCCCCA	23	6	6	1
114	ssc-mir-195	cagcccccctggctcTAGCAGCACAGAAATATTGGCAccgggcggagagtctgccagtattggctgtgctgccccaggca	80	12	+	54707622	54707701	12	-	54852129	54852208	ssc-miR-195-5p	TAGCAGCACAGAAATATTGGCA	22	diff	TAGCAGCACAGAAATATTGGCA	22	10949	16462	78	TAGCAGCACAGAAATATTGGCA	22	7384	10944	52	TAGCAGCACAGAAATATTGGCA	22	7169	11257	49	TAGCAGCACAGAAATATTGGCA	22	5032	8831	74	TAGCAGCACAGAAATATTGGCA	22	6473	8895	43	TAGCAGCACAGAAATATTGGCA	22	5839	8263	33
115	ssc-mir-324	ctatgcctcccCGCATCCCCTAGGGCATTGGTGTgaagctggagacccactgccccaggtgctgctgggggttgtagtct	80	12	+	55008283	55008362	3	-	137789829	137789908	ssc-miR-324-3p	CCACTGCCCCAGGTGCTGCTGG	22	new	CCACTGCCCCAGGTGCTGCTGG	22	15	180	8	CCACTGCCCCAGGTGCTGCTGG	22	45	553	14	CCACTGCCCCAGGTGCTGCTGG	22	48	503	14	CCACTGCCCCAGGTGCTGCTGG	22	32	503	12	CCACTGCCCCAGGTGCTGCTGG	22	58	794	14	CCACTGCCCCAGGTGCTGCTGG	22	43	528	12
115	ssc-mir-324	ctatgcctcccCGCATCCCCTAGGGCATTGGTGTgaagctggagacccactgccccaggtgctgctgggggttgtagtct	80	12	+	55008283	55008362	3	-	137789829	137789908	ssc-miR-324-5p	CGCATCCCCTAGGGCATTGGTGT	23	yes	CGCATCCCCTAGGGCATTGGTGT	23	122	185	6	CGCATCCCCTAGGGCATTGGTGT	23	238	356	9	CGCATCCCCTAGGGCATTGGTGT	23	221	411	10	CGCATCCCCTAGGGCATTGGTGT	23	210	495	15	CGCATCCCCTAGGGCATTGGTGT	23	315	477	10	CGCATCCCCTAGGGCATTGGTGT	23	185	319	9
116	ssc-mir-744	gcagggTGCGGGGCTAGGGCTAACAGCAgtcttactgaaggtttcctggaaaccacgcacatgctgttgccactaacctc	80	12	+	59652703	59652782					ssc-miR-744-3p	CTGTTGCCACTAACCTCAACCT	22	new	CTGTTGCCACTAACCTCAACCT	22	8	15	2	CTGTTGCCACTAACCTCAACCT	22	31	61	4	CTGTTGCCACTAACCTCAACCT	22	16	34	4	CTGTTGCCACTAACCTCAACCT	22	11	25	4	CTGTTGCCACTAACCTCAACCT	22	20	38	5	CTGTTGCCACTAACCTCAACCT	22	19	39	3
116	ssc-mir-744	gcagggTGCGGGGCTAGGGCTAACAGCAgtcttactgaaggtttcctggaaaccacgcacatgctgttgccactaacctc	80	12	+	59652703	59652782					ssc-miR-744-5p	TGCGGGGCTAGGGCTAACAGCA	22	yes	TGCGGGGCTAGGGCTAACAGCA	22	357	511	14	TGCGGGGCTAGGGCTAACAGCA	22	1116	1468	19	TGCGGGGCTAGGGCTAACAGCA	22	2281	3017	24	TGCGGGGCTAGGGCTAACAGCA	22	1586	2228	32	TGCGGGGCTAGGGCTAACAGCA	22	3335	4644	29	TGCGGGGCTAGGGCTAACAGCA	22	1277	1713	21
117	ssc-mir-128-2	gcagtgggaaggggggccgaggcactgtccgagagtgagtagcaggtcTCACAGTGAACCGGTCTCTTTccctactgtgt	80	13	+	22409868	22409947					ssc-miR-128-2-3p	TCACAGTGAACCGGTCTCTTT	21	yes	TCACAGTGAACCGGTCTCTTT	21	127	243	7	TCACAGTGAACCGGTCTCTTT	21	310	469	7	TCACAGTGAACCGGTCTCTTT	21	303	517	13	TCACAGTGAACCGGTCTCTTT	21	319	481	14	TCACAGTGAACCGGTCTCTTT	21	227	297	7	TCACAGTGAACCGGTCTCTTT	21	226	343	6
118	ssc-mir-425	aagtgctttggAATGACACGATCACTCCCGTTGAGTgggcacccaagtagccatcgggaatgtcgtgtccgcccagtgct	80	13	-	34375055	34375134					ssc-miR-425-3p	CATCGGGAATGTCGTGTCCGCC	22	diff	CATCGGGAATGTCGTGTCCGCC	22	199	796	26	CATCGGGAATGTCGTGTCCGCC	22	210	821	29	CATCGGGAATGTCGTGTCCGCC	22	286	1404	36	CATCGGGAATGTCGTGTCCGCC	22	369	1928	46	CATCGGGAATGTCGTGTCCGCC	22	281	1026	25	CATCGGGAATGTCGTGTCCGCC	22	142	579	22
118	ssc-mir-425	aagtgctttggAATGACACGATCACTCCCGTTGAGTgggcacccaagtagccatcgggaatgtcgtgtccgcccagtgct	80	13	-	34375055	34375134					ssc-miR-425-5p	AATGACACGATCACTCCCGTTGA	23	yes	AATGACACGATCACTCCCGTTGA	23	599	1646	21	AATGACACGATCACTCCCGTTGA	23	1122	3466	27	AATGACACGATCACTCCCGTTGA	23	1102	4548	40	AATGACACGATCACTCCCGTTG	22	1667	6094	88	AATGACACGATCACTCCCGTTGA	23	997	2830	29	AATGACACGATCACTCCCGTTGA	23	1053	2804	24
119	ssc-mir-191	acagcgggCAACGGAATCCCAAAAGCAGCTgttgtctccagagcattccagctgcacttggatttcgttccctgctctct	80	13	-	34375545	34375624					ssc-miR-191-3p	CTGCACTTGGATTTCGTTCCC	21	new	CTGCACTTGGATTTCGTTCCC	21	17	35	4	CTGCACTTGGATTTCGTTCCC	21	34	93	6	CTGCACTTGGATTTCGTTCCC	21	40	100	7	CTGCACTTGGATTTCGTTCCC	21	56	134	8	CTGCACTTGGATTTCGTTCCC	21	20	49	6	GCTGCACTTGGATTTCGTTCC	21	25	87	6
119	ssc-mir-191	acagcgggCAACGGAATCCCAAAAGCAGCTgttgtctccagagcattccagctgcacttggatttcgttccctgctctct	80	13	-	34375545	34375624					ssc-miR-191-5p	CAACGGAATCCCAAAAGCAGCT	22	diff	CAACGGAATCCCAAAAGCAGCT	22	21624	48599	180	CAACGGAATCCCAAAAGCAGCT	22	26753	58604	178	CAACGGAATCCCAAAAGCAGCT	22	32874	83203	208	CAACGGAATCCCAAAAGCAGCT	22	45289	113338	283	CAACGGAATCCCAAAAGCAGCT	22	27383	64423	180	CAACGGAATCCCAAAAGCAGCT	22	18416	43068	153
120	ssc-let-7g	ggcTGAGGTAGTAGTTTGTACAGTTtgagggtctatgataccacccggtacaggagataactgtacaggccactgccttg	80	13	-	37119155	37119234					ssc-let-7g-3p	CTGTACAGGCCACTGCCTTGC	21	new	CTGTACAGGCCACTGCCTTGC	21	70	322	7	CTGTACAGGCCACTGCCTTGC	21	83	326	9	CTGTACAGGCCACTGCCTTGC	21	68	290	7	CTGTACAGGCCACTGCCTTGC	21	35	193	7	CTGTACAGGCCACTGCCTTGC	21	33	182	4	CTGTACAGGCCACTGCCTTGC	21	31	135	8
120	ssc-let-7g	ggcTGAGGTAGTAGTTTGTACAGTTtgagggtctatgataccacccggtacaggagataactgtacaggccactgccttg	80	13	-	37119155	37119234					ssc-let-7g-5p	TGAGGTAGTAGTTTGTACAGTT	22	yes	TGAGGTAGTAGTTTGTACAGTT	22	63408	87581	109	TGAGGTAGTAGTTTGTACAGTT	22	31911	43394	112	TGAGGTAGTAGTTTGTACAGTT	22	87793	119745	163	TGAGGTAGTAGTTTGTACAGTT	22	103675	150990	255	TGAGGTAGTAGTTTGTACAGTT	22	32087	42547	113	TGAGGTAGTAGTTTGTACAGTT	22	25521	34242	101
121	ssc-mir-135-1	aggcctcgctgttctcTATGGCTTTTTATTCCTATGTGAttctactgctcattcatatagggattggagccgtggcgcacggcggggaca	90	13	-	37154098	37154187					ssc-miR-135-1-5p	TATGGCTTTTTATTCCTATGTGA	23	yes	TATGGCTTTTTATTCCTATGTGA	23	3	3	1	TATGGCTTTTTATTCCTATGTGA	23	15	21	2	TATGGCTTTTTATTCCTATGTGA	23	11	11	1	TATGGCTTTTTATTCCTATGTGA	23	9	9	1	TATGGCTTTTTATTCCTATGTGA	23	12	16	2	TATGGCTTTTTATTCCTATGTGA	23	13	13	1
122	ssc-mir-885	cactcggcccgcgctctcTCCATTACACTACCCTGCCTCTtctccacgagaggcagcggggtgtagtggatagagcacgg	80	13	+	71639542	71639621					ssc-miR-885-3p	AGGCAGCGGGGTGTAGTGGAT	21	yes	AGGCAGCGGGGTGTAGTGGAT	21	10	16	2	AGGCAGCGGGGTGTAGTGGAT	21	15	25	3	AGGCAGCGGGGTGTAGTGGAT	21	25	54	4	AGGCAGCGGGGTGTAGTGGAT	21	71	151	7	AGGCAGCGGGGTGTAGTGGAT	21	25	62	6
122	ssc-mir-885	cactcggcccgcgctctcTCCATTACACTACCCTGCCTCTtctccacgagaggcagcggggtgtagtggatagagcacgg	80	13	+	71639542	71639621					ssc-miR-885-5p	TCCATTACACTACCCTGCCTCT	22	yes	TCCATTACACTACCCTGCCTCT	22	32	41	3	TCCATTACACTACCCTGCCTCT	22	122	150	6	TCCATTACACTACCCTGCCTCT	22	222	267	7	TCCATTACACTACCCTGCCTCT	22	291	375	11	TCCATTACACTACCCTGCCTCT	22	152	183	4	TCCATTACACTACCCTGCCTCT	22	69	72	2
123	ssc-mir-15b	ttgaggccttaaagtactgTAGCAGCACATCATGGTTTACAtactacaatcaagatgcgaatcattatttgctgctctagaaatttaaggaaattcat	98	13	+	106271275	106271372					ssc-miR-15b-3p	CGAATCATTATTTGCTGCTCTA	22	new	CGAATCATTATTTGCTGCTCTA	22	45	457	9
123	ssc-mir-15b	ttgaggccttaaagtactgTAGCAGCACATCATGGTTTACAtactacaatcaagatgcgaatcattatttgctgctctagaaatttaaggaaattcat	98	13	+	106271275	106271372					ssc-miR-15b-5p	TAGCAGCACATCATGGTTTAGA	22	yes	TAGCAGCACATCATGGTTTACA	22	885	1050	10	TAGCAGCACATCATGGTTTAGA	22	3	3	1	TAGCAGCACATCATGGTTTAGA	22	10	14	2	TAGCAGCACATCATGGTTTAGA	22	15	23	2						GCACATCATGGTTTACA	17	3	6	2
124	ssc-mir-16-1	tccgctcTAGCAGCACGTAAATATTGGCGtagtaaaataaatattaaacaccaatattattgtgctgctttagcgtg	77	13	+	106271432	106271508					ssc-miR-16-1-3p	ACCAATATTATTGTGCTGCTTT	22	new	ACCAATATTATTGTGCTGCTTT	22	7	10	2
124	ssc-mir-16-1	tccgctcTAGCAGCACGTAAATATTGGCGTagtaaaataaatattaaacaccaatattattgtgctgctttagcgtg	77	13	+	106271432	106271508					ssc-miR-16-1-5p	GCACGTAAATATTGGCG	17	diff	TAGCAGCACGTAAATATTGGCG	22	15111	21088	85	GCACGTAAATATTGGCG	17	9	120	11	GCACGTAAATATTGGCG	17	34	435	15	GCACGTAAATATTGGCG	17	18	477	15	TAGCAGCACGTAAATATTGGCAT	23	29	69	8	GCACGTAAATATTGGCG	17	7	88	12
125	ssc-mir-1224	cctacccttgGTGAGGACTCGGGAGGTGGAGGgtggcgctgccagggccagggcactgtctcagctcgcttctccccccacctcctctctcctcaggtgcggttgcag	108	13	+	128877773	128877880					ssc-miR-1224-3p	CCCCACCTCCTCTCTCCTCAGT	22	diff						CCCCACCTCCTCTCTCCTCAGT	22	3	3	1
125	ssc-mir-1224	cctacccttgGTGAGGACTCGGGAGGTGGAGggtggcgctgccagggccagggcactgtctcagctcgcttctccccccacctcctctctcctcaggtgcggttgcag	108	13	+	128877773	128877880					ssc-miR-1224-5p	GTGAGGACTCGGGAGGTGGAG	21	new	GTGAGGACTCGGGAGGTGGAG	21	3	9	3	GTGAGGACTCGGGAGGTGGAG	21	7	7	1						GTGAGGACTCGGGAGGTGGAG	21	3	3	1	GTGAGGACTCGGGAGGTGGAG	21	3	11	3	GTGAGGACTCGGGAGGTGGAG	21	5	5	1
126	ssc-mir-28	ggtccttgccctcaaggagctcacagtctattgagttgcctttctgtcttcccCACTAGATTGTGAGCTCCTGGAgggcaggcact	86	13	+	132413763	132413848					ssc-miR-28-3p	CACTAGATTGTGAGCTCCTGGA	22	yes	CACTAGATTGTGAGCTCCTGGA	22	14545	23099	89	CACTAGATTGTGAGCTCCTGGA	22	10695	16552	58	CACTAGATTGTGAGCTCCTGGA	22	5305	8632	42	CACTAGATTGTGAGCTCCTGGA	22	5957	10181	65	CACTAGATTGTGAGCTCCTGGA	22	9976	15165	45	CACTAGATTGTGAGCTCCTGGA	22	8954	14065	50
126	ssc-mir-28	ggtccttgccctcaaggagctcacagtctattgagttgcctttctgtcttcccCACTAGATTGTGAGCTCCTGGAgggcaggcact	86	13	+	132413763	132413848					ssc-miR-28-5p	AAGGAGCTCACAGTCTATTGAGT	23	diff	AAGGAGCTCACAGTCTATTGA	21	2491	6374	39	AAGGAGCTCACAGTCTATTGAGT	23	167	2222	33	AAGGAGCTCACAGTCTATTGAGT	23	182	2737	42	AAGGAGCTCACAGTCTATTGAGT	23	200	4512	66	AAGGAGCTCACAGTCTATTGAGT	23	113	1310	19	AAGGAGCTCACAGTCTATTGAGT	23	149	1888	26
127	ssc-mir-99a	ccattggcataAACCCGTAGATCCGATCTTGTGGtgaagtggaccgcacaagctcgcttctatgggtctgtgtcagtgtg	80	13	+	186146343	186146422					ssc-miR-99a-3p	CAAGCTCGCTTCTATGGGTCTGT	23	new	CAAGCTCGCTTCTATGGGTCTGT	23	500	1411	22	CAAGCTCGCTTCTATGGGTCTGT	23	607	1495	22	CAAGCTCGCTTCTATGGGTCTGT	23	746	1934	29	CAAGCTCGCTTCTATGGGTCTGT	23	707	1993	39	CAAGCTCGCTTCTATGGGTCTGT	23	838	2068	23	CAAGCTCGCTTCTATGGGTCTGT	23	507	1209	19
127	ssc-mir-99a	ccattggcataAACCCGTAGATCCGATCTTGTGGtgaagtggaccgcacaagctcgcttctatgggtctgtgtcagtgtg	80	13	+	186146343	186146422					ssc-miR-99a-5p	AACCCGTAGATCCGATCTTGT	21	diff	AACCCGTAGATCCGATCTTGT	21	54301	87174	177	AACCCGTAGATCCGATCTTGT	21	37070	115137	166	AACCCGTAGATCCGATCTTGT	21	71383	212811	180	AACCCGTAGATCCGATCTTGT	21	98686	275808	265	AACCCGTAGATCCGATCTTGT	21	41225	150259	165	AACCCGTAGATCCGATCTTGT	21	30601	102789	150
128	ssc-let-7c	tgtgtgcatccgggtTGAGGTAGTAGGTTGTATGGTTtagagttacaccgtgggagttaactgtacaaccttctagctttccttggagcacact	94	13	+	186147069	186147162					ssc-let-7c-3p	CTGTACAACCTTCTAGCTTTCC	22	new	CTGTACAACCTTCTAGCTTTCC	22	34	44	3	CTGTACAACCTTCTAGCTTTCC	22	82	115	5	CTGTACAACCTTCTAGCTTTCC	22	46	46	1	CTGTACAACCTTCTAGCTTTCC	22	53	68	3	CTGTACAACCTTCTAGCTTTCC	22	63	79	5	CTGTACAACCTTCTAGCTTTCC	22	74	100	4
128	ssc-let-7c	tgtgtgcatccgggtTGAGGTAGTAGGTTGTATGGTTtagagttacaccgtgggagttaactgtacaaccttctagctttccttggagcacact	94	13	+	186147069	186147162					ssc-let-7c-5p	TGAGGTAGTAGGTTGTATGGTT	22	yes	TGAGGTAGTAGGTTGTATGGTT	22	95545	136746	119	TGAGGTAGTAGGTTGTATGGTT	22	28261	39077	110	TGAGGTAGTAGGTTGTATGGTT	22	100394	143348	200	TGAGGTAGTAGGTTGTATGGTT	22	119146	177565	273	TGAGGTAGTAGGTTGTATGGTT	22	58903	81554	155	TGAGGTAGTAGGTTGTATGGTT	22	40955	58272	132
129	ssc-mir-155	ctatatgctgTTAATGCTAATTGTGATAGGGgtttttacctccgtctgactcctacatgttagcattaacagggtatgatg	81	13	-	193772493	193772573					ssc-miR-155-5p	TTAATGCTAATTGTGATAGGG	21	new	TTAATGCTAATTGTGATAGGGGT	23	1133	4492	34	TTAATGCTAATTGTGATAGGGGT	23	1476	6196	30	TTAATGCTAATTGTGATAGGG	21	949	3525	35	TTAATGCTAATTGTGATAGGG	21	1890	7186	79	TTAATGCTAATTGTGATAGGGG	22	801	3043	24	TTAATGCTAATTGTGATAGGG	21	1401	4719	27
130	ssc-mir-320	gctcccctccgccttctcttcccggttcttcccggagtcgggAAAAGCTGGGTTGAGAGGGCGAaaaaggaagaggggac	80	14	-	7390226	7390305					ssc-miR-320-3p	AAAAGCTGGGTTGAGAGGGCGA	22	diff	AAAAGCTGGGTTGAGAGGGCGA	22	8630	14879	99	AAAAGCTGGGTTGAGAGGGCGA	22	5089	8585	73	AAAAGCTGGGTTGAGAGGGCGA	22	4280	7911	75	AAAAGCTGGGTTGAGAGGGCGA	22	6314	12847	126	AAAAGCTGGGTTGAGAGGGCGA	22	8596	15455	96	AAAAGCTGGGTTGAGAGGGCGA	22	2151	3771	47
130	ssc-mir-320	gctcccctccgccttctcttcccggttcttcccggagtcgggAAAAGCTGGGTTGAGAGGGCGAaaaaggaagaggggac	80	14	-	7390226	7390305					ssc-miR-320-5p	CGGTTCTTCCCGGAGTCGGGAAAAG	25	new																					GCCTTCTCTTCCCGGTTCTTCC	22	5	8	2
131	ssc-mir-124a-2	aggcctctctctccgtgttcacagcggaccttgatttaaatgtccatacaatTAAGGCACGCGGTGAATGCCAagaatggggctg	85	14	-	14744375	14744459					ssc-miR-124a-2-3p	TAAGGCACGCGGTGAATGCCA	21	yes	TAAGGCACGCGGTGAATGCCA	21	13	13	1	TAAGGCACGCGGTGAATGCCA	21	12	28	4											TAAGGCACGCGGTGAATGCCAA	22	7	21	5	TAAGGCACGCGGTGAATGCC	20	11	32	4
132	ssc-mir-130b	gcctgcctgacactctttccctgttgcactactgtgggccactgggaagCAGTGCAATGATGAAAGGGCATcagtcaggc	80	14	-	54419728	54419807					ssc-miR-130b-3p	CAGTGCAATGATGAAAGGGCAT	22	yes	CAGTGCAATGATGAAAGGGCAT	22	718	1003	14	CAGTGCAATGATGAAAGGGCAT	22	327	588	7	CAGTGCAATGATGAAAGGGCAT	22	498	789	9	CAGTGCAATGATGAAAGGGCAT	22	554	888	18	CAGTGCAATGATGAAAGGGCAT	22	304	531	7	CAGTGCAATGATGAAAGGGCAT	22	252	448	7
132	ssc-mir-130b	gcctgcctgacactctttccctgttgcactactgtgggccactgggaagCAGTGCAATGATGAAAGGGCATcagtcaggc	80	14	-	54419728	54419807					ssc-miR-130b-5p	ACTCTTTCCCTGTTGCACTACT	22	new	ACTCTTTCCCTGTTGCACTACT	22	100	119	5	ACTCTTTCCCTGTTGCACTACT	22	160	208	6	ACTCTTTCCCTGTTGCACTACT	22	151	204	7	ACTCTTTCCCTGTTGCACTACT	22	154	200	4	ACTCTTTCCCTGTTGCACTACT	22	92	108	4	ACTCTTTCCCTGTTGCACTACT	22	131	173	5
133	ssc-mir-185	ggtgagggatTGGAGAGAAAGGCAGTTCCTGAtggtcccctccccaggggctggctttcctctggtccttccctcc	76	14	+	55765458	55765533					ssc-miR-185-3p	AGGGGCTGGCTTTCCTCTGGT	21	new	AGGGGCTGGCTTTCCTCTGGT	21	60	114	6
133	ssc-mir-185	ggtgagggatTGGAGAGAAAGGCAGTTCCTGATggtcccctccccaggggctggctttcctctggtccttccctcc	76	14	+	55765458	55765533					ssc-miR-185-5p	TGGAGAGAAAGGCAGTTCCTGTT	23	diff	TGGAGAGAAAGGCAGTTCCTGA	22	948	1606	17	TGGAGAGAAAGGCAGTTCCTGTT	23	26	41	3	AGAAAGGCAGTTCCTGA	17	3	23	4	AGAAAGGCAGTTCCTGA	17	4	40	6	TGGAGAGAAAGGCAGTTCCTGTT	23	6	9	2	TGGAGAGAAAGGCAGTTCCTGTT	23	5	14	3
134	ssc-mir-1306	gtctccaCCACCTCCCCTGCAAACGTCCAGTgatgcagaggtaatggacgttggctctggtggtgatggacaggccgaac	80	14	+	55789892	55789971					ssc-miR-1306-3p	ACGTTGGCTCTGGTGGTGATGTA	23	diff											ACGTTGGCTCTGGTGGTGATGTA	23	4	4	1
134	ssc-mir-1306	gtctccaCCACCTCCCCTGCAAACGTCCAGTgatgcagaggtaatggacgttggctctggtggtgatggacaggccgaac	80	14	+	55789892	55789971					ssc-miR-1306-5p	CCACCTCCCCTGCAAACGTCCATT	24	diff	CCACCTCCCCTGCAAACGTCCATT	24	7	7	1	CCACCTCCCCTGCAAACGTCCATT	24	19	19	1	CCACCTCCCCTGCAAACGTCCATT	24	15	15	1	CCACCTCCCCTGCAAACGTCCATT	24	14	14	1	CCACCTCCCCTGCAAACGTCCATT	24	44	44	1	CCACCTCCCCTGCAAACGTCCATT	24	28	28	1
135	ssc-mir-1296	cctaactgggTTAGGGCCCTGGCTCCATCTCCtttaggaaaaccttctgtggggagtggggttttgaccctaacccagctgggct	85	14	-	73182140	73182224					ssc-miR-1296-5p	TTAGGGCCCTGGCTCCATCTCC	22	new	TTAGGGCCCTGGCTCCATCTCC	22	18	24	3	TTAGGGCCCTGGCTCCATCTCC	22	18	28	3	TTAGGGCCCTGGCTCCATCTCC	22	34	72	8	TTAGGGCCCTGGCTCCATCTCC	22	42	100	10	TTAGGGCCCTGGCTCCATCTCC	22	69	148	10	TTAGGGCCCTGGCTCCATCTCC	22	22	36	3
136	ssc-mir-107	ttctctctgctttcagcttctttacagtgttgccttgtggcatggagttcaAGCAGCATTGTACAGGGCTATcaaagcacagagagc	87	14	-	110608869	110608955					ssc-miR-107-3p	AGCAGCATTGTACAGGGCTAT	21	diff	AGCAGCATTGTACAGGGCTAT	21	236	505	16	AGCAGCATTGTACAGGGCTAT	21	465	850	13	AGCAGCATTGTACAGGGCTAT	21	859	1706	28	AGCAGCATTGTACAGGGCTAT	21	1109	2393	42	AGCAGCATTGTACAGGGCTAT	21	219	430	10	AGCAGCATTGTACAGGGCTAT	21	254	492	16
137	ssc-mir-146b	gaactttggccacctggctcTGAGAACTGAATTCCATAGGCTgtgagctctagcaaatgccctaggaactcagttctggtgcccggctgtgctatagtc	99	14	+	123094942	123095040					ssc-miR-146b-3p	GCCCTAGGAACTCAGTTCTGGT	22	new	GCCCTAGGAACTCAGTTCTGGT	22	3	3	1
137	ssc-mir-146b	gaactttggccacctggctcTGAGAACTGAATTCCATAGGCTGTgagctctagcaaatgccctaggaactcagttctggtgcccggctgtgctatagtc	99	14	+	123094942	123095040					ssc-miR-146b-5p	TGAGAACTGAATTCCATAGGCTTT	24	diff	TGAGAACTGAATTCCATAGGCT	22	645	1130	16						TGAGAACTGAATTCCATAGGCTTT	24	3	3	1	TGAGAACTGAATTCCATAGGCTTT	24	4	7	2	TGAGAACTGAATTCCATAGGCTAT	24	5	5	1
138	ssc-mir-202	cgccgttccgccTTCCTATGCATATACTTCTTTgagggtctggcctgaagaggtgtaggcatgggaaaccggggcgacga	80	14	-	152886250	152886329					ssc-miR-202-5p	TTCCTATGCATATACCTCTTT	21	yes	TTCCTATGCATATACCTCTTT	21	3	6	2	CCTATGCATATACCTCTTTGA	21	3	3	1											TTCCTATGCATATACCTCTTT	21	5	5	1	TTCCTATGCATATACCTCTTT	21	10	10	1
139	ssc-mir-128-1	tgagctgttggattcggggccgtagcactgtctgagaggtttacatttcTCACAGTGAACCGGTCTCTTTttcagctgcttc	82	15	-	17786540	17786621					ssc-miR-128-1-3p	TCACAGTGAACCGGTCTCTTT	21	yes	TCACAGTGAACCGGTCTCTTT	21	127	321	10	TCACAGTGAACCGGTCTCTTT	21	310	642	11	TCACAGTGAACCGGTCTCTTT	21	303	637	14	TCACAGTGAACCGGTCTCTTT	21	319	646	18	TCACAGTGAACCGGTCTCTTT	21	227	444	11	TCACAGTGAACCGGTCTCTTT	21	226	480	9
139	ssc-mir-128-1	tgagctgttggattcggggccgtagcactgtctgagaggtttacatttcTCACAGTGAACCGGTCTCTTTttcagctgcttc	82	15	-	17786540	17786621					ssc-miR-128-1-5p	CGGGGCCGTAGCACTGTCTGA	21	new	CGGGGCCGTAGCACTGTCTGA	21	3	3	1	CGGGGCCGTAGCACTGTCTGAGA	23	6	6	1	CGGGGCCGTAGCACTGTCTGA	21	6	6	1	CGGGGCCGTAGCACTGTCTGA	21	3	3	1	CGGGGCCGTAGCACTGTCTGA	21	8	11	2	CGGGGCCGTAGCACTGTCTGA	21	9	9	1
140	ssc-mir-10b	gtctatataTACCCTGTAGAACCGAATTTGTgtggtatccacatagtcacagattcgattctaggggaatatatggtcga	80	15	+	87705928	87706007					ssc-miR-10b-3p	CAGATTCGATTCTAGGGGAAAA	22	new	CAGATTCGATTCTAGGGGAAT	21	220	498	11						CAGATTCGATTCTAGGGGAATTT	23	3	3	1	CAGATTCGATTCTAGGGGAAAA	22	7	10	2	AGATTCGATTCTAGGGGAATAAA	23	6	6	1
140	ssc-mir-10b	gtctatataTACCCTGTAGAACCGAATTTGTgtggtatccacatagtcacagattcgattctaggggaatatatggtcga	80	15	+	87705928	87706007					ssc-miR-10b-5p	GTAGAACCGAATTTGT	16	diff	TACCCTGTAGAACCGAATTTGT	22	446222	589087	423	GTAGAACCGAATTTGT	16	30	1447	48	TGTAGAACCGAATTTGT	17	20	964	42	TACCCTGTAGAACCGA	16	17	1073	47	GTAGAACCGAATTTGT	16	10	1761	47	GTAGAACCGAATTTGT	16	45	1184	39
141	ssc-mir-4334	ctgtgctgagccctggagtgacgggggtgaaagggcagagTCCCTGTCCTCCAGGAGCtccccatgtgg	69	15	+	129590555	129590623					ssc-miR-4334-3p	TCCCTGTCCTCCAGGAGA	18	diff	TCCCTGTCCTCCAGGAGCTC	20	256	375	7	TCCCTGTCCTCCAGGAGA	18	20	20	1	TCCCTGTCCTCCAGGAGA	18	18	18	1	TCCCTGTCCTCCAGGAGA	18	34	34	1	TCCCTGTCCTCCAGGAGA	18	12	12	1	TCCCTGTCCTCCAGGAGA	18	9	9	1
142	ssc-mir-149	gcccaggcTCTGGCTCCGTGTCTTCACTCCCgtgtgtgtccgaggagggagggagggacgggggctgtgctggggc	76	15	-	149470910	149470985					ssc-miR-149-5p	TCTGGCTCCGTGTCTTCACTCCC	23	yes	TCTGGCTCCGTGTCTTCACTCCC	23	321	992	15	TCTGGCTCCGTGTCTTCACTCCC	23	396	1077	15	TCTGGCTCCGTGTCTTCACTCCC	23	551	1554	22	TCTGGCTCCGTGTCTTCACTCCC	23	597	2002	36	TCTGGCTCCGTGTCTTCACTCCC	23	1420	3292	24	TCTGGCTCCGTGTCTTCACTCC	22	333	948	15
143	ssc-mir-218b	gggctttcctTTGTGCTTGATCTAACCATGTggtggaacgatggaaacggaacatggttctgtcaagcaccgcggaaagctccg	84	16	+	59099801	59099884					ssc-miR-218b-5p	TTGTGCTTGATCTAACCATGT	21	diff	TTGTGCTTGATCTAACCATGT	21	4063	6655	35	TTGTGCTTGATCTAACCATGT	21	1993	3265	18	TTGTGCTTGATCTAACCATGT	21	1981	3408	26	TTGTGCTTGATCTAACCATGT	21	2041	3893	39	TTGTGCTTGATCTAACCATGT	21	1579	2896	17	TTGTGCTTGATCTAACCATGT	21	1319	2348	16
144	ssc-mir-103-1	cttactgccctcggcttctttacagtgctgccttgttgcatatggatcaAGCAGCATTGTACAGGGCTATGAaggcactgag	82	16	-	59250472	59250553					ssc-miR-103-1-3p	AGCAGCATTGTACAGGGCTATGA	23	yes	AGCAGCATTGTACAGGGCTATGA	23	28730	30213	55	AGCAGCATTGTACAGGGCTATGA	23	13194	18864	73	AGCAGCATTGTACAGGGCTATGA	23	84237	104602	135	AGCAGCATTGTACAGGGCTATGA	23	103079	130699	184	AGCAGCATTGTACAGGGCTATGA	23	13087	17266	61	AGCAGCATTGTACAGGGCTATGA	23	12148	16226	71
144	ssc-mir-103-1	cttactgccctcggcttctttacagtgctgccttgttgcatatggatcaAGCAGCATTGTACAGGGCTATGAaggcactgag	82	16	-	59250472	59250553					ssc-miR-103-1-5p	GGCTTCTTTACAGTGCTGCCTTGT	24	new						GGCTTCTTTACAGTGCTGCCTTGT	24	6	9	2	GGCTTCTTTACAGTGCTGCCTTG	23	11	20	3	GGCTTCTTTACAGTGCTGCCTTG	23	8	12	2	GGCTTCTTTACAGTGCTGCCTTGT	24	9	13	2	GGCTTCTTTACAGTGCTGCCTTGT	24	6	6	1
145	ssc-mir-146a	tactcagcttTGAGAACTGAATTCCATGGGTTgtgtcattgtcagacctgtgaagtttagttcttcagctgggatatc	78	16	+	67714888	67714965					ssc-miR-146a-5p	TGAGAACTGAATTCCATGGGTT	22	diff	TGAGAACTGAATTCCATGGGTT	22	3790	7094	46	TGAGAACTGAATTCCATGGGTT	22	1675	3442	31	TGAGAACTGAATTCCATGGGTT	22	1550	4018	34	TGAGAACTGAATTCCATGGGTT	22	1438	4229	55	TGAGAACTGAATTCCATGGGTT	22	1808	3602	35	TGAGAACTGAATTCCATGGGTT	22	1638	3452	27
146	ssc-mir-103-2	tgtgctttcagcttctttacagtgctgccttgtagcattcaggtcaAGCAGCATTGTACAGGGCTATGAaagaactaaga	80	17	-	36498792	36498871	17	-	36601116	36601195	ssc-miR-103-2-3p	AGCAGCATTGTACAGGGCTATGA	23	yes	AGCAGCATTGTACAGGGCTATGA	23	28730	30213	69	AGCAGCATTGTACAGGGCTATGA	23	13194	24145	91	AGCAGCATTGTACAGGGCTATGA	23	84237	113154	157	AGCAGCATTGTACAGGGCTATGA	23	103079	139922	208	AGCAGCATTGTACAGGGCTATGA	23	13087	20656	76	AGCAGCATTGTACAGGGCTATGA	23	12148	20524	86
146	ssc-mir-103-2	tgtgctttcagcttctttacagtgctgccttgtagcattcaggtcaAGCAGCATTGTACAGGGCTATGAaagaactaaga	80	17	-	36498792	36498871	17	-	36601116	36601195	ssc-miR-103-2-5p	AGCTTCTTTACAGTGCTGCCTTG	23	diff	AGCTTCTTTACAGTGCTGCCTTG	23	11	29	3	AGCTTCTTTACAGTGCTGCCTTGT	24	35	84	7	AGCTTCTTTACAGTGCTGCCTTG	23	33	75	5	AGCTTCTTTACAGTGCTGCCTTG	23	38	65	4	AGCTTCTTTACAGTGCTGCCTTGT	24	22	50	4	AGCTTCTTTACAGTGCTGCCTTG	23	28	62	3
147	ssc-mir-499	tgggcgggcggccgTTAAGACTTGCAGTGATGTTTaactcctctccacgtgaacatcacagcaagtctgtgctgcttccc	80	17	+	43733803	43733882					ssc-miR-499-5p	TTAAGACTTGCAGTGATGTTT	21	yes	TTAAGACTTGCAGTGATGTTT	21	413	590	7
148	ssc-mir-296	gacccttccggagggccccccccaatcctgttgtgctggattcagAGGGTTGGGCGGAGGCTTTCCTgaaggctctg	77	17	-	65867753	65867829					ssc-miR-296-3p	AGGGTTGGGCGGAGGCTTTCCT	22	diff	AGGGTTGGGCGGAGGCTTTCCT	22	79	228	9	AGGGTTGGGCGGAGGCTTTCCT	22	220	560	15	AGGGTTGGGCGGAGGCTTTCCT	22	203	445	14	AGGGTTGGGCGGAGGCTTTCCT	22	197	463	14	AGGGTTGGGCGGAGGCTTTCCT	22	313	669	14	AGGGTTGGGCGGAGGCTTTCCT	22	156	342	9
148	ssc-mir-296	gacccttccggagggccccccccaatcctgttgtgctggattcagAGGGTTGGGCGGAGGCTTTCCTgaaggctctg	77	17	-	65867753	65867829					ssc-mir-296-5p	GAGGGCCCCCCTCAATCCTGT	22	diff																					GAGGGCTCCCCCCAATCCTGT	21	3	3	1	GAGGGCCCCCCTCAATCCTGT	21	3	3	1
149	ssc-mir-133a-1	taaagctggtaaaatggaaccaaatcaactgttgaatggatTTGGTCCCCTTCAACCAGCTGTagctgcgcat	73	17	-	68980116	68980188					ssc-miR-133a-1-3p	TTGGTCCCCTTCAACCAGCTGT	22	diff	TTGGTCCCCTTCAACCAGCTGT	22	18103	32844	135	TTGGTCCCCTTCAACCAGCTGT	22	12706	21298	93	TTGGTCCCCTTCAACCAGCTGT	22	3585	6615	45	TTGGTCCCCTTCAACCAGCTGT	22	1382	2749	37	TTGGTCCCCTTCAACCAGCTGT	22	8183	14387	65	TTGGTCCCCTTCAACCAGCTGT	22	7598	12548	66
149	ssc-mir-133a-1	taaagctggtaaaatggaaccaaatcaactgttgaatggatTTGGTCCCCTTCAACCAGCTGTagctgcgcat	73	17	-	68980116	68980188					ssc-miR-133a-1-5p	AGCTGGTAAAATGGAACCAAAT	22	yes	AGCTGGTAAAATGGAACCAAAT	22	15	21	2	AGCTGGTAAAATGGAACCAAAT	22	8	14	3	AGCTGGTAAAATGGAACCAAAT	22	7	12	2	AGCTGGTAAAATGGAACCAAAT	22	7	10	2	AGCTGGTAAAATGGAACCAAAT	22	9	9	1	AGCTGGTAAAATGGAACCAAAT	22	5	9	2
150	ssc-mir-1	ccggttgacgtacctgcttgggggacatacttctttatgtgcccatatggacctgctaagctaTGGAATGTAAAGAAGTATGTATTtcaggctgggaactctcaccgg	108	17	-	68990845	68990952					ssc-miR-1-3p	TGGAATGTAAAGAAGTATGTACT	23	diff	TGGAATGTAAAGAAGTATGTAT	22	32595	48733	136	TGGAATGTAAAGAAGT	16	9	482	11	TGGAATGTAAAGAAGTA	17	4	110	6	TGGAATGTAAAGAAGT	16	5	154	10	TGGAATGTAAAGAAGTATGTACT	23	405	473	11	TGGAATGTAAAGAAGTATGTACT	23	252	291	9
151	ssc-mir-490	ttgttcgacaccatggatccccaggtgggtcacgtttcaagatacacCAACCTGGAGGACTCCATGCTGTtgagctgtt	79	18	-	13416501	13416579					ssc-miR-490-3p	CAACCTGGAGGACTCCATGCTGT	23	new	CAACCTGGAGGACTCCATGCTGT	23	68	143	6	CAACCTGGAGGACTCCATGCTGT	23	12	23	3	CAACCTGGAGGACTCCATGCTGT	23	81	194	6	CAACCTGGAGGACTCCATGCTGT	23	17	40	4	CAACCTGGAGGACTCCATGCTGT	23	44	114	5	CAACCTGGAGGACTCCATGCTGT	23	7	10	2
151	ssc-mir-490	ttgttcgacaccatggatccccaggtgggtcacgtttcaagatacacCAACCTGGAGGACTCCATGCTGTtgagctgtt	79	18	-	13416501	13416579					ssc-miR-490-5p	CCATGGATCCCCAGGTGGGT	20	yes	CCATGGATCCCCAGGTGGGT	20	10	10	1						CCATGGATCCCCAGGTGGGT	20	19	23	2	CCATGGATCCCCAGGTGGGT	20	4	4	1	CCATGGATCCCCAGGTGGGT	20	4	4	1	CCATGGATCCCCAGGTGGGT	20	3	3	1
152	ssc-mir-4337	ggcactagacagggtatataagccttcactggttaaatcaacatacaGTGAAGGCTTATATATCTTGTCtagtgccca	78	18	-	16502819	16502896					ssc-miR-4337-3p	AGTGAAGGCTTATATATCTTGT	22	new	TGAAGGCTTATATATCTTGTCT	22	4	4	1	GTGAAGGCTTATATATCTTGT	21	5	8	2	AGTGAAGGCTTATATATCTTGT	22	3	3	1	AGTGAAGGCTTATATATCTTGT	22	8	20	4	AGTGAAGGCTTATATATCTTGT	22	3	3	1
152	ssc-mir-4337	ggcactagacagggtatataagccttcactggttaaatcaacatacaGTGAAGGCTTATATATCTTGTctagtgccca	78	18	-	16502819	16502896					ssc-miR-4337-5p	CAGGGTATATAAGCCTTCACT	21	diff						CAGGGTATATAAGCCTTCACT	21	3	3	1
153	ssc-mir-29b	cttcaggaagctggtttcatatggtggtttagatttaaaaagtgattgtcTAGCACCATTTGAAATCAGTGTTcttggggg	81	18	+	19178542	19178622					ssc-miR-29b-3p	TAGCACCATTTGAAATCAGTGTT	23	diff	TAGCACCATTTGAAATCAGTGTT	23	2365	3763	38	TAGCACCATTTGAAATCAGTGTT	23	6222	8371	51	TAGCACCATTTGAAATCAGTGTT	23	3432	5212	39	TAGCACCATTTGAAATCAGTGTT	23	5647	9497	84	TAGCACCATTTGAAATCAGTGTT	23	2989	4224	32	TAGCACCATTTGAAATCAGTGTT	23	2921	4033	29
153	ssc-mir-29b	cttcaggaagctggtttcatatggtggtttagatttaaaaagtgattgtcTAGCACCATTTGAAATCAGTGTTcttggggg	81	18	+	19178542	19178622					ssc-miR-29b-5p	GCTGGTTTCATATGGTGGTTTAGA	24	new						GCTGGTTTCATATGGTGGTTTAG	23	5	11	3	GCTGGTTTCATATGGTGGTTTAGA	24	13	28	4	GCTGGTTTCATATGGTGGTTTAGA	24	29	49	4	GCTGGTTTCATATGGTGGTTTAGA	24	5	5	1	GCTGGTTTCATATGGTGGTTTAG	23	6	9	2
154	ssc-mir-29a	ccccttagaggatgactgatttcttttggtgttcagagtcaatataattttcTAGCACCATCTGAAATCGGTTataatgattgggg	86	18	+	19178945	19179030					ssc-miR-29a-3p	TAGCACCATCTGAAATCGGTT	21	diff	TAGCACCATCTGAAATCGGTT	21	42505	55716	150	TAGCACCATCTGAAATCGGTT	21	29277	48032	133	TAGCACCATCTGAAATCGGTT	21	56839	98089	185	TAGCACCATCTGAAATCGGTT	21	88844	163407	285	TAGCACCATCTGAAATCGGTT	21	39333	65132	157	TAGCACCATCTGAAATCGGTT	21	21728	34592	123
154	ssc-mir-29a	ccccttagaggatgactgatttcttttggtgttcagagtcaatataattttcTAGCACCATCTGAAATCGGTTataatgattgggg	86	18	+	19178945	19179030					ssc-miR-29a-5p	ACTGATTTCTTTTGGTGTTCAG	22	new	ACTGATTTCTTTTGGTGTTCA	21	108	227	5	ACTGATTTCTTTTGGTGTTCAG	22	292	646	9	ACTGATTTCTTTTGGTGTTCAG	22	459	736	10	ACTGATTTCTTTTGGTGTTCAG	22	793	1168	23	ACTGATTTCTTTTGGTGTTCAG	22	197	377	7	ACTGATTTCTTTTGGTGTTCAG	22	316	545	6
155	ssc-mir-335	cttttgggcgggggtcaagagcaataacgaaaaatgtttgtcataaaccgTTTTTCATTATTGCTCCTGACCtcctctca	80	18	-	19742736	19742815					ssc-miR-335-3p	TTTTTCATTATTGCTCCTGACC	22	new	TTTTTCATTATTGCTCCTGACC	22	96	133	4	TTTTTCATTATTGCTCCTGACC	22	113	203	9	TTTTTCATTATTGCTCCTGACC	22	36	82	7	TTTTTCATTATTGCTCCTGACC	22	50	117	8	TTTTTCATTATTGCTCCTGACC	22	98	168	8	TTTTTCATTATTGCTCCTGACC	22	39	82	8
155	ssc-mir-335	cttttgggcgggggtcaagagcaataacgaaaaatgtttgtcataaaccgTTTTTCATTATTGCTCCTGACCtcctctca	80	18	-	19742736	19742815					ssc-miR-335-5p	TCAAGAGCAATAACGAAAAATGT	23	diff	TCAAGAGCAATAACGAAAAATGT	23	57	155	5	TCAAGAGCAATAACGAAAAATGT	23	34	53	4	TCAAGAGCAATAACGAAAAATGT	23	10	30	4	TCAAGAGCAATAACGAAAAATG	22	27	79	4	TCAAGAGCAATAACGAAAAATGT	23	64	158	4	TCAAGAGCAATAACGAAAAATGT	23	43	69	4
156	ssc-mir-183	ctgtgTATGGCACTGGTAGAATTCACTgtgaacagtctcggtcagtgaattaccgaagggccataaacag	70	18	+	20304801	20304870					ssc-miR-183-5p	TATGGCACTGGTAGAATTCACT	22	diff	TATGGCACTGGTAGAATTCACT	22	108	237	10	TATGGCACTGGTAGAATTCACT	22	251	575	11	TATGGCACTGGTAGAATTCACT	22	51	103	5	TATGGCACTGGTAGAATTCACT	22	36	99	6	TATGGCACTGGTAGAATTCACT	22	102	229	7	TATGGCACTGGTAGAATTCACT	22	433	941	13
157	ssc-mir-129b	ccctttggatCTTTTTGCGGTCTGGGCTTGCtgttcctctctacagtagtcaggaagcccttaccccaaaaagtatctgcggga	84	18	+	21602937	21603020					ssc-miR-129b-3p	AAGCCCTTACCCCAAAAAGTAT	22	diff	AAGCCCTTACCCCAAAAAGT	20	13	49	6	AAGCCCTTACCCCAAAAAGTAT	22	15	19	2	AAGCCCTTACCCCAAAAAGTAT	22	13	16	2	AAGCCCTTACCCCAAAAAGTAT	22	10	16	3	AAGCCCTTACCCCAAAAAGTAT	22	33	37	2	AAGCCCTTACCCCAAAAAGTAT	22	5	5	1
157	ssc-mir-129b	ccctttggatCTTTTTGCGGTCTGGGCTTGCtgttcctctctacagtagtcaggaagcccttaccccaaaaagtatctgcggga	84	18	+	21602937	21603020					ssc-miR-129b-5p	CTTTTTGCGGTCTGGGCTTGC	21	yes	CTTTTTGCGGTCTGGGCTTGC	21	713	1069	10	CTTTTTGCGGTCTGGGCTTGC	21	189	278	7	CTTTTTGCGGTCTGGGCTTGC	21	180	267	6	CTTTTTGCGGTCTGGGCTTGC	21	127	194	6	CTTTTTGCGGTCTGGGCTTGC	21	261	392	11	CTTTTTGCGGTCTGGGCTTGC	21	137	221	6
158	ssc-mir-196b	ctggtcggtgattTAGGTAGTTTCCTGTTGTTGGGatccacctttctctcgacagcacgacactgccttcattacttcag	80	18	+	48793737	48793816					ssc-miR-196b-3p	TCGACAGCACGACACTGCCTTCA	23	diff											TCGACAGCACGACACTGCCTTCA	23	43	54	3						TCGACAGCACGACACTGCCTTCA	23	11	22	3
158	ssc-mir-196b	ctggtcggtgattTAGGTAGTTTCCTGTTGTTGGGatccacctttctctcgacagcacgacactgccttcattacttcag	80	18	+	48793737	48793816					ssc-miR-196b-5p	TAGGTAGTTTCCTGTTGTTGGG	22	yes	TAGGTAGTTTCCTGTTGTTGGG	22	49	182	8	TAGGTAGTTTCCTGTTGTTGGG	22	77	209	6	TAGGTAGTTTCCTGTTGTTGGG	22	4722	15206	71	TAGGTAGTTTCCTGTTGTTGGG	22	7	15	3	TAGGTAGTTTCCTGTTGTTGGG	22	3184	8040	39	TAGGTAGTTTCCTGTTGTTGGG	22	65	159	7
159	ssc-mir-148a	gaggcaaagttctgagacactccgactctgaatatgatagaagTCAGTGCACTACAGAACTTTGTctc	68	18	-	49893592	49893659					ssc-miR-148a-3p	TCAGTGCACTACAGAACTTTGT	22	yes	TCAGTGCACTACAGAACTTTGT	22	2380905	2517187	232	TCAGTGCACTACAGAACTTTGT	22	2826490	2954536	209	TCAGTGCACTACAGAACTTTGT	22	3870395	4186148	270	TCAGTGCACTACAGAACTTTGT	22	3071983	3502587	341	TCAGTGCACTACAGAACTTTGT	22	1760519	1859424	194	TCAGTGCACTACAGAACTTTGT	22	2650155	2761148	199
159	ssc-mir-148a	gaggcaaagttctgagacactccgactctgaatatgatagaagTCAGTGCACTACAGAACTTTGTctc	68	18	-	49893592	49893659					ssc-miR-148a-5p	AAAGTTCTGAGACACTCCGACT	22	new	AAAGTTCTGAGACACTCCGACT	22	3364	3671	27	AAAGTTCTGAGACACTCCGACT	22	7424	7944	33	AAAGTTCTGAGACACTCCGACT	22	4746	5254	20	AAAGTTCTGAGACACTCCGACT	22	6870	7970	37	AAAGTTCTGAGACACTCCGACT	22	4673	4911	24	AAAGTTCTGAGACACTCCGACT	22	6139	6504	27
160	ssc-mir-221	tgaacctggcatacaatgtagatttctgtgtttgttgggcaacAGCTACATTGTCTGCTGGGTTTCaggc	70	X	-	43443662	43443731					ssc-miR-221-3p	AGCTACATTGTCTGCTGGGTTT	22	yes	AGCTACATTGTCTGCTGGGTTT	22	1667	4560	39	AGCTACATTGTCTGCTGGGTTTC	23	2781	7799	58	AGCTACATTGTCTGCTGGGTTT	22	2100	4848	48	AGCTACATTGTCTGCTGGGTTT	22	2536	5840	85	AGCTACATTGTCTGCTGGGTTT	22	1535	4049	40	AGCTACATTGTCTGCTGGGTTT	22	1467	4210	43
160	ssc-mir-221	tgaacctggcatacaatgtagatttctgtgtttgttgggcaacAGCTACATTGTCTGCTGGGTTTCaggc	70	X	-	43443662	43443731					ssc-miR-221-5p	ACCTGGCATACAATGTAGATTTCTGT	26	new	ACCTGGCATACAATGTAGATTTCTGT	26	579	659	10	ACCTGGCATACAATGTAGATTTCTGT	26	1184	1267	13	ACCTGGCATACAATGTAGATTTCTGT	26	109	126	4	ACCTGGCATACAATGTAGATTTCTGT	26	89	112	5	ACCTGGCATACAATGTAGATTTCTGT	26	308	344	6	ACCTGGCATACAATGTAGATTTCTGT	26	714	785	9
161	ssc-mir-222	tgccctcaatggctcagtagccagtgtagatcctgtcatttgtaatcagtAGCTACATCTGGCTACTGGGTCTCtgatgg	80	X	-	43444402	43444481					ssc-miR-222-3p	AGCTACATCTGGCTACTGGGTCTC	24	yes	AGCTACATCTGGCTACTGGGT	21	301	1282	25	AGCTACATCTGGCTACTGGGTCTC	24	755	3049	32	AGCTACATCTGGCTACTGGGTCT	23	331	1212	23	AGCTACATCTGGCTACTGGGTCTC	24	285	1198	30	AGCTACATCTGGCTACTGGGTCT	23	344	1305	21	AGCTACATCTGGCTACTGGGTCTC	24	372	1425	24
161	ssc-mir-222	tgccctcaatggctcagtagccagtgtagatcctgtcatttgtaatcagtAGCTACATCTGGCTACTGGGTCTCtgatgg	80	X	-	43444402	43444481					ssc-miR-222-5p	GGCTCAGTAGCCAGTGTAGATC	22	new						GGCTCAGTAGCCAGTGTAGATCC	23	14	23	3	GGCTCAGTAGCCAGTGTAGATC	22	4	4	1	GGCTCAGTAGCCAGTGTAGATC	22	9	12	2						GGCTCAGTAGCCAGTGTAGATC	22	8	14	2
162	ssc-mir-500a	cccctctcTAATCCTTGCTACCTGGGTGAGAgtgctttctgaatgcagtgcacctgggcaaggattctgagagagggagc	80	X	-	47087812	47087891					ssc-miR-500a-3p	GTGCACCTGGGCAAGGATTCTGA	23	diff	GTGCACCTGGGCAAGGATTCTGA	23	20	37	3	GTGCACCTGGGCAAGGATTCTGA	23	27	74	9	GTGCACCTGGGCAAGGATTCTGA	23	35	100	10	GTGCACCTGGGCAAGGATTCTGA	23	33	98	9	GTGCACCTGGGCAAGGATTCTGA	23	53	159	11	GTGCACCTGGGCAAGGATTCTGA	23	15	65	9
162	ssc-mir-500a	cccctctcTAATCCTTGCTACCTGGGTGAGAgtgctttctgaatgcagtgcacctgggcaaggattctgagagagggagc	80	X	-	47087812	47087891					ssc-miR-500a-5p	TAATCCTTGCTACCTGGGTGAGA	23	new	TAATCCTTGCTACCTGGGTGAGA	23	488	1089	16	TAATCCTTGCTACCTGGGTGAGA	23	936	1606	16	TAATCCTTGCTACCTGGGTGAGA	23	2461	3243	26	TAATCCTTGCTACCTGGGTGAGA	23	3039	3897	33	TAATCCTTGCTACCTGGGTGAGA	23	1900	2836	18	TAATCCTTGCTACCTGGGTGAGA	23	876	1316	14
163	ssc-mir-362	ccccctctcaAATCCTTGGAACCTAGGTGTGAGTgctgctctagtgcaacacacctattcaaggattcaaagaggctga	79	X	-	47089109	47089187					ssc-miR-362-3p	AACACACCTATTCAAGGATTCA	22	new	AACACACCTATTCAAGGATTCA	22	60	85	5	AACACACCTATTCAAGGATTCA	22	84	128	5	AACACACCTATTCAAGGATTCA	22	76	126	6	AACACACCTATTCAAGGATTCA	22	120	224	7	AACACACCTATTCAAGGATTCA	22	23	33	3	AACACACCTATTCAAGGATTCA	22	51	68	3
163	ssc-mir-362	ccccctctcaAATCCTTGGAACCTAGGTGTGAGTgctgctctagtgcaacacacctattcaaggattcaaagaggctga	79	X	-	47089109	47089187					ssc-miR-362-5p	AATCCTTGGAACCTAGGTGTGAGT	24	diff	AATCCTTGGAACCTAGGTGTGA	22	95	213	8	AATCCTTGGAACCTAGGTGTGAGT	24	139	406	7	AATCCTTGGAACCTAGGTGTGA	22	350	920	10	AATCCTTGGAACCTAGGTGTGA	22	452	1393	32	AATCCTTGGAACCTAGGTGTGAGT	24	177	499	7	AATCCTTGGAACCTAGGTGTGA	22	84	233	6
164	ssc-mir-500b	cccctctcTAATCCTTGCTACCTGGGTGAGAgtgctgtgtgaatgcaatgcacctgggcaaggattctgagagtgagagc	80	X	-	47089580	47089659					ssc-miR-500b-3p	ATGCACCTGGGCAAGGATTCTGA	23	diff	ATGCACCTGGGCAAGGATTCTGA	23	265	537	13	ATGCACCTGGGCAAGGATTCTGA	23	295	707	20	ATGCACCTGGGCAAGGATTCTGA	23	432	912	19	ATGCACCTGGGCAAGGATTCTGA	23	516	1068	23	ATGCACCTGGGCAAGGATTCTGA	23	657	1284	19	ATGCACCTGGGCAAGGATTCTGA	23	215	590	17
164	ssc-mir-500b	cccctctcTAATCCTTGCTACCTGGGTGAGAgtgctgtgtgaatgcaatgcacctgggcaaggattctgagagtgagagc	80	X	-	47089580	47089659					ssc-miR-500b-5p	TAATCCTTGCTACCTGGGTGAGA	23	new	TAATCCTTGCTACCTGGGTGAGA	23	488	1089	16	TAATCCTTGCTACCTGGGTGAGA	23	936	1606	16	TAATCCTTGCTACCTGGGTGAGA	23	2461	3243	26	TAATCCTTGCTACCTGGGTGAGA	23	3039	3897	33	TAATCCTTGCTACCTGGGTGAGA	23	1900	2836	18	TAATCCTTGCTACCTGGGTGAGA	23	876	1316	14
165	ssc-mir-532	ttgctttctctcttaCATGCCTTGAGTGTAGGACCGTtggcatctgaataccctcccacacccaaggcttgcaggagggc	80	X	-	47095549	47095628					ssc-miR-532-3p	CCTCCCACACCCAAGGCTTGCA	22	yes	CCTCCCACACCCAAGGCTTGCA	22	214	309	4	CCTCCCACACCCAAGGCTTGCA	22	344	390	5	CCTCCCACACCCAAGGCTTGCA	22	363	430	6	CCTCCCACACCCAAGGCTTGCA	22	336	401	10	CCTCCCACACCCAAGGCTTGCA	22	779	911	11	CCTCCCACACCCAAGGCTTGCA	22	345	388	4
165	ssc-mir-532	ttgctttctctcttaCATGCCTTGAGTGTAGGACCGTtggcatctgaataccctcccacacccaaggcttgcaggagggc	80	X	-	47095549	47095628					ssc-miR-532-5p	CATGCCTTGAGTGTAGGACCGT	22	yes	CATGCCTTGAGTGTAGGACCGT	22	3397	4646	33	CATGCCTTGAGTGTAGGACCGT	22	4769	5964	37	CATGCCTTGAGTGTAGGACCGT	22	4955	6423	44	CATGCCTTGAGTGTAGGACCGT	22	3687	5216	46	CATGCCTTGAGTGTAGGACCGT	22	4423	5902	34	CATGCCTTGAGTGTAGGACCGT	22	4155	5183	34
166	ssc-mir-98	gggTGAGGTAGTAAGTTGTATTGTTgtggggtagggattttaggccccaattagaagataactatacaacttactacttt	80	X	-	49794797	49794876					ssc-miR-98-3p	CTATACAACTTACTACTTTCC	21	new	CTATACAACTTACTACTTTCC	21	6	95	6	CTATACAACTTACTACTTTCC	21	14	199	7	CTATACAACTTACTACTTTCCT	22	22	47	5	CTATACAACTTACTACTTTCC	21	8	81	5	CTATACAACTTACTACTTTCC	21	3	61	6	CTATACAACTTACTACTTTCC	21	4	72	5
166	ssc-mir-98	gggTGAGGTAGTAAGTTGTATTGTTgtggggtagggattttaggccccaattagaagataactatacaacttactacttt	80	X	-	49794797	49794876					ssc-miR-98-5p	TGAGGTAGTAAGTTGTATTGTT	22	yes	TGAGGTAGTAAGTTGTATTGTT	22	10828	15745	58	TGAGGTAGTAAGTTGTATTGTT	22	7561	10969	50	TGAGGTAGTAAGTTGTATTGTT	22	3941	6126	38	TGAGGTAGTAAGTTGTATTGTT	22	5257	8666	70	TGAGGTAGTAAGTTGTATTGTT	22	6852	9775	44	TGAGGTAGTAAGTTGTATTGTT	22	5004	7152	39
167	ssc-let-7f	tgtgggaTGAGGTAGTAGATTGTATAGTTttagggtcataccccatcttggagataactatacagtctactgtctttcccacg	83	X	-	49795661	49795743					ssc-let-7f-3p	CTATACAGTCTACTGTCTTTCT	22	new	CTATACAGTCTACTGTCTTTCT	22	113	113	1	CTATACAGTCTACTGTCTTTCT	22	184	189	2	CTATACAGTCTACTGTCTTTCT	22	77	77	1	CTATACAGTCTACTGTCTTTCT	22	98	101	2	CTATACAGTCTACTGTCTTTCT	22	51	51	1	CTATACAGTCTACTGTCTTTCT	22	64	64	1
167	ssc-let-7f	tgtgggaTGAGGTAGTAGATTGTATAGTTttagggtcataccccatcttggagataactatacagtctactgtctttcccacg	83	X	-	49795661	49795743					ssc-let-7f-5p	TGAGGTAGTAGATTGTATAGTT	22	yes	TGAGGTAGTAGATTGTATAGTT	22	290030	346683	212	TGAGGTAGTAGATTGTATAGTT	22	184963	266634	214	TGAGGTAGTAGATTGTATAGTT	22	418937	631618	271	TGAGGTAGTAGATTGTATAGTT	22	435962	708206	365	TGAGGTAGTAGATTGTATAGTT	22	213568	255769	183	TGAGGTAGTAGATTGTATAGTT	22	126748	191402	190
168	ssc-mir-676	aacgcgtgactcttcaatctcaggactcgcataattagcagaatgCCGTCCTAAGGTTGTTGAGTTctgcgtttctgggc	80	X	+	60261257	60261336					ssc-miR-676-3p	CCGTCCTAAGGTTGTTGAGTT	21	yes	CCGTCCTAAGGTTGTTGAGTT	21	1754	3231	22	CCGTCCTAAGGTTGTTGAGTT	21	3511	6446	26	CCGTCCTAAGGTTGTTGAGTT	21	3233	6012	25	CCGTCCTAAGGTTGTTGAGTT	21	2404	4887	38	CCGTCCTAAGGTTGTTGAGTT	21	2306	4593	17	CCGTCCTAAGGTTGTTGAGTT	21	2912	5568	17
168	ssc-mir-676	aacgcgtgactcttcaatctcaggactcgcataattagcagaatgCCGTCCTAAGGTTGTTGAGTTctgcgtttctgggc	80	X	+	60261257	60261336					ssc-miR-676-5p	CTCTTCAATCTCAGGACTCGCA	22	yes						CTCTTCAATCTCAGGACTCGCA	22	4	7	2	CTCTTCAATCTCAGGACTCGCA	22	8	8	1	TCTTCAATCTCAGGACTCGCAT	22	4	4	1						TCTTCAATCTCAGGACTCGCAT	22	5	9	2
169	ssc-mir-421	acattgtaggcctcattaaatgtttgttgaatgaaaaaatgaatcATCAACAGACATTAATTGGGCGCctgctctgtg	78	X	-	64085003	64085080					ssc-miR-421-3p	ATCAACAGACATTAATTGGGCGC	23	new	ATCAACAGACATTAATTGGGCGC	23	57	135	8	ATCAACAGACATTAATTGGGCGC	23	101	194	10	ATCAACAGACATTAATTGGGCGC	23	48	112	9	ATCAACAGACATTAATTGGGCGC	23	53	149	9	ATCAACAGACATTAATTGGGCGC	23	65	103	7	ATCAACAGACATTAATTGGGCGC	23	74	151	8
169	ssc-mir-421	acattgtaggcctcattaaatgtttgttgaatgaaaaaatgaatcATCAACAGACATTAATTGGGCGCctgctctgtg	78	X	-	64085003	64085080					ssc-miR-421-5p	GGCCTCATTAAATGTTTGTTGA	22	diff																GGCCTCATTAAATGTTTGTTGA	22	3	3	1
170	ssc-mir-374b	tcggatggATATAATACAACCTGCTAAGTGtcctagcacttatcaggttgtattatcattgtccgtgtctatggctctcg	80	X	-	64085157	64085236					ssc-miR-374b-3p	CTTATCAGGTTGTATTATCATT	22	yes	CTTATCAGGTTGTATTATCATT	22	61	102	6	CTTATCAGGTTGTATTATCATT	22	75	82	3	CTTATCAGGTTGTATTATCATT	22	59	80	4	CTTATCAGGTTGTATTATCATT	22	122	169	7	CTTATCAGGTTGTATTATCATT	22	43	43	1	CTTATCAGGTTGTATTATCATT	22	37	44	3
170	ssc-mir-374b	tcggatggATATAATACAACCTGCTAAGTGtcctagcacttatcaggttgtattatcattgtccgtgtctatggctctcg	80	X	-	64085157	64085236					ssc-miR-374b-5p	ATATAATACAACCTGCTAAGTG	22	yes	ATATAATACAACCTGCTAAGTG	22	4674	6350	34	ATATAATACAACCTGCTAAGTG	22	5967	7979	29	ATATAATACAACCTGCTAAGTG	22	3861	5745	27	ATATAATACAACCTGCTAAGTG	22	4639	7287	45	ATATAATACAACCTGCTAAGTG	22	2979	4027	23	ATATAATACAACCTGCTAAGTG	22	4606	6070	29
171	ssc-mir-545	ttagtaggcctcagtaaatgtttattggatgaataaatgaatgactcATCAACAAACATTTATTGTGTGCctgctaacg	79	X	-	64136720	64136798					ssc-miR-545-3p	ATCAACAAACATTTATTGTGTGC	23	diff	ATCAACAAACATTTATTGTGTGC	23	23	218	10
171	ssc-mir-545	ttagtaggcctcagtaaatgtttattggatgaataaatgaatgactcATCAACAAACATTTATTGTGTGCctgctaacg	79	X	-	64136720	64136798					ssc-miR-545-5p	TCAGTAAATGTTTATTGGATGA	22	diff	TCAGTAAATGTTTATTGGATGA	22	43	85	5
172	ssc-mir-374a	catcggccattataatacaacctgataagtgttacagcactTATCAGGTTGTATTGTAATTGTctgtgtatatatatgcc	80	X	-	64136885	64136964					ssc-miR-374a-3p	TATCAGGTTGTATTGTAATTTT	22	diff	CTTATCAGGTTGTATTGTAATT	22	10917	14986	75	ACTTATCAGGTTGTATTGTATT	22	6	18	4	TATCAGGTTGTATTGTAATTTT	22	6	17	4	TATCAGGTTGTATTGTAATTTT	22	22	61	6	TATCAGGTTGTATTGTAATTTT	22	99	147	9	TATCAGGTTGTATTGTAATTTT	22	111	149	6
172	ssc-mir-374a	catcggccattataatacaacctgataagtgttacagcactTATCAGGTTGTATTGTAATTGTctgtgtatatatatgcc	80	X	-	64136885	64136964					ssc-miR-374a-5p	TTATAATACAACCTGATAAGCG	22	diff	TTATAATACAACCTGATAAGT	21	8739	11972	59	TATCAGGTTGTATTGTAATTTT	22	178	252	9	TTATAATACAACCTGA	16	4	22	6	TTATAATACAACCTGA	16	4	64	9	TTATAATACAACCTGATAAGCG	22	3	3	1	AATACAACCTGATAAGT	17	4	7	2
173	ssc-mir-325	agtgcttggttcctagtaggtgttcagtaagtgtttgtgacataattcgTTTATTGAGCACCTCCTATCAatcaagcactgtgctaggttctgg	94	X	-	65691529	65691622					ssc-miR-325-3p	TTTATTGAGCACCTCCTATCA	21	new	TTTATTGAGCACCTCCTATC	20	12	28	3	TTTATTGAGCACCTCCTATCA	21	17	22	2	TTTATTGAGCACCTCCTATCA	21	9	9	1	TTTATTGAGCACCTCCTATCA	21	14	14	1						TTTATTGAGCACCTCCTATCA	21	8	8	1
173	ssc-mir-325	agtgcttggttcctagtaggtgttcagtaagtgtttgtgacataattcgTTTATTGAGCACCTCCTATCAatcaagcactgtgctaggttctgg	94	X	-	65691529	65691622					ssc-miR-325-5p	CCTAGTAGGTGTTCAGTAAGTGA	23	diff						CCTAGTAGGTGTTCAGTAAGTGA	23	3	3	1	CCTAGTAGGTGTTCAGTAAGTGA	23	3	3	1
174	ssc-mir-361	ggagcTTATCAGAATCTCCAGGGGTACttataatttgaaaaagtcccccaggtgtgattctgatttgcttcctcctcctc	80	X	-	73526840	73526919					ssc-miR-361-3p	TCCCCCAGGTGTGATTCTGATT	22	diff	TCCCCCAGGTGTGATTCTGATT	22	199	709	21	TCCCCCAGGTGTGATTCTGATT	22	233	826	18	TCCCCCAGGTGTGATTCTGATT	22	168	567	13	TCCCCCAGGTGTGATTCTGATT	22	146	439	14	TCCCCCAGGTGTGATTCTGATT	22	483	1934	23	TCCCCCAGGTGTGATTCTGATT	22	175	615	18
174	ssc-mir-361	ggagcTTATCAGAATCTCCAGGGGTACttataatttgaaaaagtcccccaggtgtgattctgatttgcttcctcctcctc	80	X	-	73526840	73526919					ssc-miR-361-5p	TTATCAGAATCTCCAGGGGTAC	22	yes	TTATCAGAATCTCCAGGGGTAC	22	819	1579	25	TTATCAGAATCTCCAGGGGTAC	22	991	1888	25	TTATCAGAATCTCCAGGGGTAC	22	961	1784	23	TTATCAGAATCTCCAGGGGTAC	22	991	2036	37	TTATCAGAATCTCCAGGGGTAC	22	1631	2772	27	TTATCAGAATCTCCAGGGGTAC	22	815	1469	23
175	ssc-mir-1277	tagcctcccaaatatatatatatatgtacgtatgtgtatatgaatgtaTACGTAGATATATATGTATTTttggtgggttt	80	X	-	105808285	105808364					ssc-miR-1277-3p	TACGTAGATATATATGTATTT	21	diff	TACGTAGATATATATGTATTTT	22	69	118	2	TACGTAGATATATATGTATTT	21	177	333	5	TACGTAGATATATATGTATTT	21	150	235	4	TACGTAGATATATATGTATTT	21	224	333	7	TACGTAGATATATATGTATTTT	22	56	121	4	TACGTAGATATATATGTATTT	21	84	156	4
175	ssc-mir-1277	tagcctcccaaatatatatatatatgtacgtatgtgtatatgaatgtaTACGTAGATATATATGTATTTTtggtgggttt	80	X	-	105808285	105808364					ssc-miR-1277-5p	TATATATATATATGTACGTATGA	23	new	TATATATATATATGTACGTATGA	23	7	7	1
176	ssc-mir-363	gctgttgtcgggtggatcacgatgcaattttgattagtatcataggagaaaAATTGCACGGTATCCATCTGTAaaccgca	80	X	-	116804891	116804970	X	-	116884888	116884967	ssc-miR-363-3p	AATTGCACGGTATCCATCTGTA	22	diff	AATTGCACGGTATCCATCTGT	21	78	208	9	AATTGCACGGTATCCATCTGTA	22	178	414	9	AATTGCACGGTATCCATCTGTA	22	278	593	14	AATTGCACGGTATCCATCTGTA	22	248	564	15	AATTGCACGGTATCCATCTGTA	22	41	107	12	AATTGCACGGTATCCATCTGTA	22	98	238	7
177	ssc-mir-92a-2	ctttcatccgtgggtggggatttgttgcattacttgtggtgtgtataaagTATTGCACTTGTCCCGGCCTGTGGaagaaa	80	X	-	116805056	116805135	X	-	116885053	116885132	ssc-miR-92a-2-3p	TATTGCACTTGTCCCGGCCTGTAG	24	diff	TATTGCACTTGTCCCGGCCTGT	22	18963	27446	73	TATTGCACTTGTCCCGGCCTGTAG	24	146	311	11	ACTTGTCCCGGCCTGT	16	3	584	17	TATTGCACTTGTCCCGGCCTGTAG	24	285	536	13	TATTGCACTTGTCCCGGCCTGTGG	24	5	917	18	TATTGCACTTGTCCCGGCCTGTAG	24	108	253	10
178	ssc-mir-19b-2	tacagttagttttgcaggtttgcatttcagcgtatgtatgtgtatatggcTGTGCAAATCCATGCAAAACTGAttgtgat	80	X	-	116805194	116805273	X	-	116885191	116885270	ssc-miR-19b-2-3p	TATGCAAATCCATGCAAAACTGA	23	diff	TGTGCAAATCCATGCAAAACTGA	23	11451	20942	69	ATCCATGCAAAACTGA	16	3	20	6	AATCCATGCAAAACTGA	17	3	42	6	TATGCAAATCCATGCAAAACTGA	23	22	54	5	TATGCAAATCCATGCAAAACTGA	23	9	16	3	TTTGCAAATCCATGCAAAACTGA	23	3	3	1
179	ssc-mir-18b	tctcttgtgtTAAGGTGCATCTAGTGCAGTTAGTgaagcagcttagaatctactgccctaaatgccccttctggcacaggctg	83	X	-	116885560	116885642					ssc-miR-18b-5p	TAAGGTGCATCTAGTGCAGTT	21	diff											TAAGGTGCATCTAGTGCAGTT	21	3	6	2	TAAGGTGCATCTAGTGCAGTTAGA	24	3	3	1
180	ssc-mir-106a	ccttggccgtgtAAAAGTGCTTACAGTGCAGGTAGCtttttgagatctactgcaatgcaagcacttcttacattaccatgg	81	X	-	116885724	116885804					ssc-miR-106a-5p	AAAAGTGCTTACAGTGCAGGTAT	23	diff	AAAGTGCTTACAGTGCAGGTAG	22	16	76	13	AAAAGTGCTTACAGTGCAGGTAT	23	17	17	1	AAAAGTGCTTACAGTGCAGGTAT	23	9	16	2	AAAAGTGCTTACAGTGCAGGTAT	23	6	12	2	AAAAGTGCTTACAGTGCAGGTAT	23	6	11	2
181	ssc-mir-504	gctgttgggAGACCCTGGTCTGCACTCTATCtgtatgcttactgaagggagcgcagggcagggtttcccacacagagggc	80	X	+	120289655	120289734					ssc-miR-504-5p	AGACCCTGGTCTGCACTCTATC	22	diff	AGACCCTGGTCTGCACTCTATC	22	76	173	9	AGACCCTGGTCTGCACTCTATC	22	59	123	6	AGACCCTGGTCTGCACTCTATC	22	66	170	9	AGACCCTGGTCTGCACTCTATC	22	51	160	11	AGACCCTGGTCTGCACTCTATC	22	78	224	10	AGACCCTGGTCTGCACTCTATC	22	51	135	10
182	ssc-mir-505	gcactcagtgggggagccaggaagtattgatgtttctgccaggttagcGTCAACACTTGCTGGTTTCCTCTctggagcat	80	X	-	121460909	121460988					ssc-miR-505-3p	GTCAACACTTGCTGGTTTCCTCT	23	diff	CGTCAACACTTGCTGGTTTCCT	22	238	903	18	GTCAACACTTGCTGGTTTCCTCT	23	507	1953	31	GTCAACACTTGCTGGTTTCCTCT	23	380	1747	29	GTCAACACTTGCTGGTTTCCTCT	23	397	1720	38	GTCAACACTTGCTGGTTTCCTCT	23	278	1038	22	GTCAACACTTGCTGGTTTCCTCT	23	286	1264	24
182	ssc-mir-505	gcactcagtgggggagccaggaagtattgatgtttctgccaggttagcGTCAACACTTGCTGGTTTCCTCTctggagcat	80	X	-	121460909	121460988					ssc-miR-505-5p	GGGAGCCAGGAAGTATTGATGTT	23	new	GGGAGCCAGGAAGTATTGATGT	22	5	8	2	GGGAGCCAGGAAGTATTGATGTT	23	27	45	4	GGGAGCCAGGAAGTATTGATGT	22	8	17	3	GGGAGCCAGGAAGTATTGATGTT	23	8	15	2	GGGAGCCAGGAAGTATTGATGT	22	15	26	3	GGGAGCCAGGAAGTATTGATGT	22	5	9	2
183	ssc-mir-224	gggctttCAAGTCACTAGTGGTTCCGTTTagtagaaggttttgcattgtttcaaaatggtgccctagtgactacaaagccc	81	X	-	130508153	130508233					ssc-miR-224-3p	AAATGGTGCCCTAGTGACTACA	22	new						AAATGGTGCCCTAGTGACTACA	22	9	15	3	AAATGGTGCCCTAGTGACTACA	22	6	6	1	AAATGGTGCCCTAGTGACTACA	22	4	4	1	AAATGGTGCCCTAGTGACTAC	21	8	12	2	AAATGGTGCCCTAGTGACTACA	22	6	6	1
183	ssc-mir-224	gggctttCAAGTCACTAGTGGTTCCGTTTagtagaaggttttgcattgtttcaaaatggtgccctagtgactacaaagccc	81	X	-	130508153	130508233					ssc-miR-224-5p	CAAGTCACTAGTGGTTCCGTTT	22	diff	CAAGTCACTAGTGGTTCCGTTT	22	92	169	5	CAAGTCACTAGTGGTTCCGTTT	22	713	1087	7	CAAGTCACTAGTGGTTCCGTTT	22	111	193	5	CAAGTCACTAGTGGTTCCGTTT	22	311	490	9	CAAGTCACTAGTGGTTCCGTTT	22	238	434	7	CAAGTCACTAGTGGTTCCGTTT	22	559	760	8
184	ssc-mir-105-1	tgtgcatcgtagTCAAATGCTCAGACTCCTGTGGtggctgctcatgcaccacggatgtttgagcatgtgctacggtgtcta	81	X	-	130741092	130741172					ssc-mir-105-1-5p	TCAAATGCTCAGACTCCTGTGG	22	diff																										TCAAATGCTCAGACTCCTGTGG	22	3	6	2

## Sheet: .2
Supplemental Table S2.2 Conserved miRNA group identified in this study.
(1). In "sequence in miRBase" column, "New", miRNA identiﬁed in this study and not reported in miRBase 18.0; "Diff", confirming miRNA sequences in miRBase 18.0, but different sequences are reported in our study; and "Yes", confirming miRNA sequences in miRBase 18.0.(3) "Consensus miRNA sequence" is the assembly sequence of the most abundance sequences in six libraries, which was chosen as a repor…
ID	Pre-miRNA name	Pre-miRNA sequence	Length (nt)	Conserved pre-miRNAs	Genomic location of pre-miRNA based on Sscrofa9 genome assembly								miRNA name	Consensus sequence	Length	GOM					ILB					MAD					PAD					RAD					ULB
					1st location				2nd location							Counts of high-quality reads: 15989984					Counts of high-quality reads: 14064218					Counts of high-quality reads: 22540058					Counts of high-quality reads: 20767464					Counts of high-quality reads: 11535131					Counts of high-quality reads: 12577646
					Chromosome	Strand	Start	End	Chromosome	Strand	Start	End				Most abundant sequences	Length (nt)	Counts of most abundant sequences	Counts of all isomiRs	Kinds of all isomiRs	Most abundant sequences	Length (nt)	Counts of most abundant sequences	Counts of all isomiRs	Kinds of all isomiRs	Most abundant sequences	Length (nt)	Counts of most abundant sequences	Counts of all isomiRs	Kinds of all isomiRs	Most abundant sequences	Length (nt)	Counts of most abundant sequences	Counts of all isomiRs	Kinds of all isomiRs	Most abundant sequences	Length (nt)	Counts of most abundant sequences	Counts of all isomiRs	Kinds of all isomiRs	Most abundant sequences	Length (nt)	Counts of most abundant sequences	Counts of all isomiRs	Kinds of all isomiRs
1	mir-703-1	taaaaccttcagaaggaaaggaGAATGTTTTGTGGACCAtttgttttgtgtgtggcagtttt	62	eca-mir-703;	1	+	97910731	97910792	10	-	30792075	30792136	miR-703-1-5p	GAATGTTTTGTGGACCA	17																GAATGTTTTGTGGACCA	17	3	3	1
2	mir-190a	tgcaggcctctgtgTGATATGTTTGATATATTAGGTTgttatttaatccaactatatatcaaacatattcctacagtgtcttgcc	85	bta-mir-190a;rno-mir-190;mmu-mir-190;oan-mir-190a;mdo-mir-190a;eca-mir-190;	1	-	113289446	113289530					miR-190a-3p	ACTATATATCAAACATATTCCT	22	ACTATATATCAAACATATTCCT	22	44	52	2	ACTATATATCAAACATATTCCT	22	88	123	5	ACTATATATCAAACATATTCCT	22	18	32	4	ACTATATATCAAACATATTCCT	22	37	52	3	ACTATATATCAAACATATTCCT	22	23	33	2	ACTATATATCAAACATATTCCT	22	24	39	3
2	mir-190a	tgcaggcctctgtgTGATATGTTTGATATATTAGGTTgttatttaatccaactatatatcaaacatattcctacagtgtcttgcc	85	bta-mir-190a;rno-mir-190;mmu-mir-190;oan-mir-190a;mdo-mir-190a;eca-mir-190;	1	-	113289446	113289530					miR-190a-5p	TGATATGTTTGATATATTAGGTT	23	TGATATGTTTGATATATTAGG	21	509	1099	14	TGATATGTTTGATATATTAGG	21	897	3060	17	TGATATGTTTGATATATTAGGTT	23	1684	5306	33	TGATATGTTTGATATATTAGGTT	23	3220	9676	87	TGATATGTTTGATATATTAGGTT	23	899	3079	17	TGATATGTTTGATATATTAGG	21	477	1675	15
3	mir-147	actctatgaatctagtggaaacacttctgcacaaactagattctggataccaGTGTGCGGAAATGCTTCTGCTACAtttttagggc	86	bta-mir-147;rno-mir-147;mmu-mir-147;ppy-mir-147b;ptr-mir-147b;cfa-mir-147;	1	-	131990779	131990864					miR-147-3p	GTGTGCGGAAATGCTTCTGCTATA	24																										GTGTGCGGAAATGCTTCTGCTATA	24	3	3	1
4	mir-147	tatgaatctagTGGAAACACTTCTGCACAAACTagattctggataccagtgtgcggaaatgcttctgctacatttttagg	80	rno-mir-147;	1	-	131990781	131990860					miR-147-5p	TGGAAACACTTCTGCACAAACT	22	TGGAAACACTTCTGCACAAACT	22	6	6	1
5	mir-2366	ccccagggtcctcttgtctgagccccagaaagaggagagagcgcTGGGTCACAGAAGAGGGTCTGGGgg	69	bta-mir-2366;	1	-	133532952	133533020	1	-	133634804	133634872	miR-2366-3p	TGGGTCACAGAAGAGGGTCTGGA	23	TGGGTCACAGAAGAGGGTCTGGA	23	39	49	3	TGGGTCACAGAAGAGGGTCTGG	22	4	38	3	TGGGTCACAGAAGAGGGTCTGGA	23	11	15	2	TGGGTCACAGAAGAGGGTCTGGA	23	9	12	2	TGGGTCACAGAAGAGGGTCTGGA	23	34	44	3	TGGGTCACAGAAGAGGGTCTGGA	23	19	22	2
6	mir-211	tcccctagccatgtgacctgtgggcTTCCCTTTGTCATCCTTTGCCCagggttctgagtggggcagggacagcaaaggggtgctcagtcgtcaccttccacagcttggag	110	bta-mir-211;	1	+	149969304	149969413	6	-	70604383	70604492	miR-211-5p	TTCCCTTTGTCATCCTTTGCCC	22	TTCCCTTTGTCATCCTTTGCCC	22	4	4	1
7	mir-7-1	cagccagccccatcTGGAAGACTAGTGATTTTGTTGTTgtctcactgcgctcaacaacaagtcccagtctgccgcatggtgccggccactgca	93	bta-mir-7-1;eca-mir-7;cfa-mir-7-2;	1	-	200059606	200059698					miR-7-1-5p	CTGGAAGACTAGTGATTTTGTTGTT	25	CTGGAAGACTAGTGATTTTGTTGTT	25	12	15	2	CTGGAAGACTAGTGATTTTGTTGTT	25	4	4	1																CTGGAAGACTAGTGATTTTGTTGTT	25	4	4	1
8	mir-31	tgctcctgtaacttggaactggagaggAGGCAAGATGCTGGCATAGCTGttaaactgagaacctgctatgccaacatattgccatctttcttgtctgacagcagc	105	bta-mir-31;rno-mir-31;mmu-mir-31;ppy-mir-31;mdo-mir-31;eca-mir-31;cfa-mir-31;	1	+	210273016	210273120					miR-31-3p	TGCTATGCCAACATATTGCCATC	23	TGCTATGCCAACATATTGCCATC	23	17	20	2
8	mir-31	tgctcctgtaacttggaactggagaggAGGCAAGATGCTGGCATAGCTGTtaaactgagaacctgctatgccaacatattgccatctttcttgtctgacagcagc	105	bta-mir-31;rno-mir-31;mmu-mir-31;ppy-mir-31;eca-mir-31;cfa-mir-31;	1	+	210273016	210273120					miR-31-5p	AGGCAAGATGCTGGCATAGCTAT	23	AGGCAAGATGCTGGCATAGCTG	22	60	153	6																AGGCAAGATGCTGGCATAGCTTT	23	4	4	1
9	mir-219-1	actcaggggcttcgccactgattgtccaaacgcaattcttgtacgagtctgcggccaaccgAGAATTGTGGCTGGACATCTGTggctgagctccggg	97	bta-mir-219-1;bta-mir-219-2;rno-mir-219-2;mmu-mir-219-2;ppy-mir-219-2;ptr-mir-219-2;mdo-mir-219;cfa-mir-219-2;	1	-	283522375	283522471	1	-	283593481	283593577	miR-219-1-3p	AGAATTGTGGCTGGACATCTGT	22	AGAATTGTGGCTGGACATCTGT	22	33	33	1	AGAATTGTGGCTGGACATCTGT	22	7	10	2	AGAATTGTGGCTGGACATCTGT	22	6	6	1	AGAATTGTGGCTGGACATCTGT	22	5	5	1	AGAATTGTGGCTGGACATCTGT	22	13	13	1	AGAATTGTGGCTGGACATCTGT	22	34	37	2
10	mir-2964	ccggagctcagccacagatgtccagccacaattctcggttggccgcagactcgtacaAGAATTGCGTTTGGACAATCAGTggcgaagcccctgagtt	97	rno-mir-2964;hsa-mir-2964a;	1	+	283522376	283522472	1	+	283593482	283593578	miR-2964-3p	AGAATTGCGTTTGGACAATCAGT	23	AGAATTGCGTTTGGACAATCAGT	23	8	8	1
11	mir-2887a-1	cgtcgggaccggggtccggtgCGGAGAGCCCTTCGTCCtgagaaacggggcgcggcc	57	bta-mir-2887-1;	2	-	790628	790684					miR-2887a-1-3p	CGGAGAGCCCTTCGTCC	17						CGGAGAGCCCTTCGTCC	17	3	3	1
11	mir-2887a-1	cgtcgggaccggggtccgGTGCGGAGAGCCCTTCGtcctgagaaacggggcgcggcc	57	bta-mir-2887-1;	2	-	790628	790684					miR-2887a-1-5p	GTCCGGTGCGGAGAGC	16	GTCGCGCGTCGGGACCGGGGTC	22	3	9	3						GTGCGGAGAGCCCTTCG	17	513	836	25	GTGCGGAGAGCCCTTCG	17	73	152	13	GTCCGGTGCGGAGAGC	16	5	5	1	GTCCGGTGCGGAGAGC	16	6	28	7
12	mir-194-2	tggctgccacccccTGTAACAGCAACTCCATGTGGaagtgcccactagttccagtggggctgctgttatctggggtgggggccag	85	bta-mir-194-2;rno-mir-194-2;mmu-mir-194-2;hsa-mir-194-2;eca-mir-194;	2	+	6339008	6339092					miR-194-2-3p	CCAGTGGGGCTGCTGTTATCTGA	23	CCAGTGGGGCTGCTGTTATCTGA	23	3	3	1	CCAGTGGGGCTGCTGTTATCTG	22	4	8	2											CCAGTGGGGCTGCTGTTATCT	21	4	10	3
12	mir-194-2	tggctgccacccccTGTAACAGCAACTCCATGTGGAagtgcccactagttccagtggggctgctgttatctggggtgggggccag	85	bta-mir-194-2;rno-mir-194-2;mmu-mir-194-2;hsa-mir-194-2;eca-mir-194;	2	+	6339008	6339092					miR-194-2-5p	TGTAACAGCAACTCCATGTGGA	22	TGTAACAGCAACTCCATGTGG	21	205	487	9	TGTAACAGCAACTCCATGTGGA	22	208	433	6	TGTAACAGCAACTCCATGTGGA	22	1035	1649	9	TGTAACAGCAACTCCATGTGGA	22	1626	2609	33	TGTAACAGCAACTCCATGTGGA	22	223	420	5	TGTAACAGCAACTCCATGTGGA	22	169	344	4
13	mir-670	ggtttcggggtggatctgacatccctgagtgtatgtggtgaacctgaatttgccttgggTTTCCTCATATTCATTCAGGAGtgtcagttcccccttcact	100	ptr-mir-670;hsa-mir-670;mml-mir-670;eca-mir-670;	2	-	20518550	20518649					miR-670-3p	TTTCCTCATATTCATTCAGGAGT	23	TTTCCTCATATTCATTCAGGAGT	23	10	22	4	TTTCCTCATATTCATTCAGGAGT	23	3	3	1	TTTCCTCATATTCATTCAGGAGT	23	4	7	2	TTTCCTCATATTCATTCAGGA	21	8	18	4	TTTCCTCATATTCATTCAGGAGA	23	7	7	1	TTTCCTCATATTCATTCAGGAGT	23	3	3	1
14	mir-9-2	TCTTTGGTTATCTAGCTGTATGAgtgtattggtcttcataaagctagataaccgaaagta	60	cfa-mir-9-2;cfa-mir-9-1;	2	-	97912712	97912771					miR-9-2-5p	ATTTCTTTGGTTATCTAGCTGTATGA	26						ATTTCTTTGGTTATCTAGCTGTATGA	26	4	4	1											ATTTCTTTGGTTATCTAGCTGTATGA	26	3	3	1
15	mir-874	ttagccctgcggccccacgcaccagggtaagagagactctcgcttcCTGCCCTGGCCCGAGGGACCGACtggctgggc	78	bta-mir-874;rno-mir-874;ppy-mir-874;ptr-mir-874;mml-mir-874;eca-mir-874;	2	-	145320500	145320577					miR-874-3p	CTGCCCTGGCCCGAGGGACCGAC	23	CTGCCCTGGCCCGAGGGACCGAC	23	91	282	8	CTGCCCTGGCCCGAGGGACCGAC	23	114	330	11	CTGCCCTGGCCCGAGGGACCGAC	23	203	627	14	CTGCCCTGGCCCGAGGGACCGA	22	137	477	12	CTGCCCTGGCCCGAGGGACCGAC	23	193	590	17	CTGCCCTGGCCCGAGGGACCGAC	23	126	325	10
15	mir-874	ttagccctgcggccccacgcaccagggtaagagagactctcgcttcCTGCCCTGGCCCGAGGGACCGACtggctgggc	78	bta-mir-874;rno-mir-874;ppy-mir-874;ptr-mir-874;mml-mir-874;eca-mir-874;	2	-	145320500	145320577					miR-874-5p	CGGCCCCACGCACCAGGGTAAGA	23	CGGCCCCACGCACCAGGGTAAG	22	15	30	4	CGGCCCCACGCACCAGGGTAAG	22	9	17	2	CGGCCCCACGCACCAGGGTAAGA	23	26	42	2	CGGCCCCACGCACCAGGGTAAGA	23	49	61	3	CGGCCCCACGCACCAGGGTAAG	22	18	39	3	CGGCCCCACGCACCAGGGTAAGA	23	11	18	2
16	mir-106b	cctgccggggcTAAAGTGCTGACAGTGCAGATAgtggtcctctccgtgctaccgcactgtgggtacttgctgctccagcagg	82	bta-mir-106b;rno-mir-106b;ppy-mir-106b;mne-mir-106b;lla-mir-106b;eca-mir-106b;cfa-mir-106b;	3	+	6866266	6866347					miR-106b-3p	CCGCACTGTGGGTACTTGCT	20	CCGCACTGTGGGTACTTGCT	20	222	843	20	CCGCACTGTGGGTACTTGCT	20	389	1140	22	CCGCACTGTGGGTACTTGCT	20	381	1123	26	CCGCACTGTGGGTACTTGCT	20	235	757	23	CCGCACTGTGGGTACTTGCT	20	213	1051	23	CCGCACTGTGGGTACTTGCT	20	239	839	19
16	mir-106b	cctgccggggcTAAAGTGCTGACAGTGCAGATAgtggtcctctccgtgctaccgcactgtgggtacttgctgctccagcagg	82	bta-mir-106b;rno-mir-106b;ppy-mir-106b;mne-mir-106b;lla-mir-106b;eca-mir-106b;cfa-mir-106b;	3	+	6866266	6866347					miR-106b-5p	TAAAGTGCTGACAGTGCAGATA	22	TAAAGTGCTGACAGTGCAGATA	22	5972	11142	68	TAAAGTGCTGACAGTGCAGATA	22	5006	9752	64	TAAAGTGCTGACAGTGCAGATA	22	19865	40196	114	TAAAGTGCTGACAGTGCAGATA	22	22438	47662	154	TAAAGTGCTGACAGTGCAGATA	22	5300	9193	42	TAAAGTGCTGACAGTGCAGATA	22	3960	7355	27
17	mir-93	ctgggggctcCAAAGTGCTGTTCGTGCAGGTAgtgtgataacctaacctactgctgagctagcacttcccgagccccagg	80	bta-mir-93;ppy-mir-93;hsa-mir-93;mne-mir-93;lla-mir-93;age-mir-93;eca-mir-93;cfa-mir-93;	3	+	6866482	6866561					miR-93-3p	ACTGCTGAGCTAGCACTTCCCGA	23	ACTGCTGAGCTAGCACTTCCCGA	23	29	67	6	ACTGCTGAGCTAGCACTTCCCGA	23	45	77	4	ACTGCTGAGCTAGCACTTCCCGA	23	59	126	5	ACTGCTGAGCTAGCACTTCCCGA	23	88	160	8	ACTGCTGAGCTAGCACTTCCCGA	23	73	111	5	ACTGCTGAGCTAGCACTTCCCGA	23	38	68	5
17	mir-93	ctgggggctcCAAAGTGCTGTTCGTGCAGGTAgtgtgataacctaacctactgctgagctagcacttcccgagccccagg	80	bta-mir-93;ppy-mir-93;hsa-mir-93;mne-mir-93;lla-mir-93;age-mir-93;eca-mir-93;cfa-mir-93;	3	+	6866482	6866561					miR-93-5p	CAAAGTGCTGTTCGTGCAGGTA	22	CAAAGTGCTGTTCGTGCAGGTA	22	6858	20286	85	CAAAGTGCTGTTCGTGCAGGTA	22	8557	25108	99	CAAAGTGCTGTTCGTGCAGGTAG	23	13242	44660	141	CAAAGTGCTGTTCGTGCAGGTAG	23	10477	36570	166	CAAAGTGCTGTTCGTGCAGGTAG	23	4892	18157	71	CAAAGTGCTGTTCGTGCAGGTA	22	4164	13727	67
18	mir-25	ggccagtgttgagaggcggagacttgggcaattgctggacgctgccctgggCATTGCACTTGTCTCGGTCTGAcagtgccggcc	84	bta-mir-25;rno-mir-25;mmu-mir-25;ptr-mir-25;mdo-mir-25;cfa-mir-25;	3	+	6866683	6866766					miR-25-3p	CATTGCACTTGTCTCGGTCTGA	22	CATTGCACTTGTCTCGGTCTGA	22	33296	45363	101	CATTGCACTTGTCTCGGTCTGA	22	30313	43997	98	CATTGCACTTGTCTCGGTCTGA	22	41251	60638	111	CATTGCACTTGTCTCGGTCTGA	22	33713	53612	140	CATTGCACTTGTCTCGGTCTGA	22	20816	29660	83	CATTGCACTTGTCTCGGTCTGA	22	20271	28851	82
18	mir-25	ggccagtgttgagaggcggagacttgggcaattgctggacgctgccctgggCATTGCACTTGTCTCGGTCTGAcagtgccggcc	84	bta-mir-25;rno-mir-25;mmu-mir-25;ptr-mir-25;mdo-mir-25;cfa-mir-25;	3	+	6866683	6866766					miR-25-5p	AGGCGGAGACTTGGGCAATTGCT	23						AGGCGGAGACTTGGGCAATTGCT	23	6	6	1						AGGCGGAGACTTGGGCAATTGCT	23	3	3	1	AGGCGGAGACTTGGGCAATTGCT	23	6	6	1
19	mir-590	caatcagaaatGAGCTTATTCATAAAAGTACAGtataatccagtaaacctgtaattttatgtataagctagtctctgattg	81	eca-mir-590;cfa-mir-590;	3	+	10976621	10976701					miR-590-3p	TAATTTTATGTATAAGCTAGT	21	TAATTTTATGTATAAGCTAGT	21	99	162	7	TAATTTTATGTATAAGCTAGT	21	110	214	7	TAATTTTATGTATAAGCTAGT	21	528	847	13	TAATTTTATGTATAAGCTAGT	21	996	1584	27	TAATTTTATGTATAAGCTAGT	21	102	175	7	TAATTTTATGTATAAGCTAGT	21	62	109	6
19	mir-590	caatcagaaatGAGCTTATTCATAAAAGTACAGtataatccagtaaacctgtaattttatgtataagctagtctctgattg	81	eca-mir-590;cfa-mir-590;	3	+	10976621	10976701					miR-590-5p	GAGCTTATTCATAAAAGTACAG	22	GAGCTTATTCATAAAAGTACAG	22	62	178	4	GAGCTTATTCATAAAAGTACAG	22	94	173	5	GAGCTTATTCATAAAAGTACAG	22	429	696	9	GAGCTTATTCATAAAAGTACAG	22	857	1382	24	GAGCTTATTCATAAAAGTACAG	22	109	209	6	GAGCTTATTCATAAAAGTACAG	22	88	147	3
20	mir-193b	gtggtcccagaatcggggttttgagggcgagatgagtttatgttttatccAACTGGCCCACAAAGTCCCGCTtttggggtcat	83	bta-mir-193b;mmu-mir-193b;ppy-mir-193b;ptr-mir-193b;eca-mir-193b;cfa-mir-193b;	3	-	29560750	29560832					miR-193b-3p	AACTGGCCCACAAAGTCCCGCT	22	AACTGGCCCACAAAGTCCCGCT	22	8974	21755	142	AACTGGCCCACAAAGTCCCGCT	22	17047	40857	197	AACTGGCCCACAAAGTCCCGCT	22	13755	29285	152	AACTGGCCCACAAAGTCCCGCT	22	7344	20451	174	AACTGGCCCACAAAGTCCCGCT	22	3480	14482	254	AACTGGCCCACAAAGTCCCGCT	22	14070	33548	167
20	mir-193b	gtggtcccagaatcggggttttgagggcgagatgagtttatgttttatccAACTGGCCCACAAAGTCCCGCTtttggggtcat	83	bta-mir-193b;mmu-mir-193b;ppy-mir-193b;ptr-mir-193b;eca-mir-193b;cfa-mir-193b;	3	-	29560750	29560832					miR-193b-5p	CGGGGTTTTGAGGGCGAGATGA	22	CGGGGTTTTGAGGGCGAGATGA	22	60	66	3	CGGGGTTTTGAGGGCGAGATGA	22	98	127	6	CGGGGTTTTGAGGGCGAGATGA	22	99	138	8	CGGGGTTTTGAGGGCGAGATGA	22	115	137	5	CGGGGTTTTGAGGGCGAGATGA	22	224	292	10	CGGGGTTTTGAGGGCGAGATGA	22	63	82	4
21	mir-216b	gtggcagactggaAAATCTCTGCAGGCAAATGTGAtgttactaaagaaatcacacacttacctgtagagattctacagtctgacat	86	bta-mir-216b;mmu-mir-216b;ppy-mir-216b;ptr-mir-216b;hsa-mir-216b;eca-mir-216b;cfa-mir-216b;	3	+	88690761	88690846					miR-216b-3p	ACACTTACCTGTAGAGATTCTA	22																					CACACTTACCTGTAGAGATTCT	22	3	3	1
21	mir-216b	gtggcagactggaAAATCTCTGCAGGCAAATGTGAtgttactaaagaaatcacacacttacctgtagagattctacagtctgacat	86	bta-mir-216b;mmu-mir-216b;ppy-mir-216b;ptr-mir-216b;hsa-mir-216b;eca-mir-216b;cfa-mir-216b;	3	+	88690761	88690846					miR-216b-5p	AAATCTCTGCAGGCAAATGTGA	22	AAATCTCTGCAGGCAAATGTGA	22	10	22	3	AAATCTCTGCAGGCAAATGTGA	22	14	20	3	AAATCTCTGCAGGCAAATGTGA	22	24	32	2	AAATCTCTGCAGGCAAATGTGA	22	16	29	2	AAATCTCTGCAGGCAAATGTGA	22	10	13	2	AAATCTCTGCAGGCAAATGTGA	22	5	5	1
22	mir-599	aaaggcatgctgtccatagtgtgTTTGATAAGCTGACATGGGACagggattcttttcactgttgtgtcagtttatcaaacccatacatggacgac	95	bta-mir-599;ppy-mir-599;ptr-mir-599;cfa-mir-599;	4	+	38532206	38532300					miR-599-5p	TTTGATAAGCTGACATGGGAC	21																										TTTGATAAGCTGACATGGGAC	21	3	3	1
23	mir-9-1	TCTTTGGTTATCTAGCTGTATGAgtggtgtggagtcttcataaagctagataaccgaaagta	62	cfa-mir-9-1;cfa-mir-9-2;	4	+	98708724	98708785					miR-9-1-5p	ATTTCTTTGGTTATCTAGCTGTATGA	26						ATTTCTTTGGTTATCTAGCTGTATGA	26	4	4	1											ATTTCTTTGGTTATCTAGCTGTATGA	26	3	3	1
24	mir-197	ggctgtgccgggtagagagggccacgggagataagagcttttcacccCTCACCACCTTCTCCACCCAGCatggcc	75	ppy-mir-197;cfa-mir-197;	4	-	116994641	116994715					miR-197-3p	TTCACCACCTTCTCCACCCAGC	22																					TTCACCACCTTCTCCACCCAGC	22	6	9	2
25	mir-137	gcttggtcctctgactctcttcggtgacgggtattcttgggtggataatacggattacgttgTTATTGCTTAAGAATACGCGTagtcgaggagagtaccagcggcaggc	109	bta-mir-137;rno-mir-137;mmu-mir-137;oan-mir-137a;ptr-mir-137;mdo-mir-137;cfa-mir-137;	4	+	126811881	126811989					miR-137-3p	TTATTGCTTAAGAATACGCGT	21	TTATTGCTTAAGAATACGCGT	21	12	26	4
26	mir-1281	agggggcaccgggaggaggtgagtgtctctcgTCGCCTCCTCCTCTCCCccctt	54	bta-mir-1281;ppy-mir-1281;ptr-mir-1281;	5	-	4389523	4389576					miR-1281-3p	TCGCCTCCTCCTCCCCC	17											TCGCCTCCTCCTCCCCC	17	25	25	1											TCGCCTCCTCCTCCCCC	17	8	8	1
27	mir-141	gccggctctgggtccatcttccagcacagtgttggatggtctaatagtgaagctccTAACACTGTCTGGTAAAGATGGCccccggccgg	89	bta-mir-141;mmu-mir-141;eca-mir-141;cfa-mir-141;	5	-	64626187	64626275					miR-141-3p	TAACACTGTCTGGTAAAGATGGC	23	TAACACTGTCTGGTAAAGATGGC	23	16	40	4	TAACACTGTCTGGTAAAGATG	21	8	27	4	TAACACTGTCTGGTAAAGATGGC	23	24	53	4	TAACACTGTCTGGTAAAGATGG	22	36	83	5	TAACACTGTCTGGTAAAGATGGC	23	51	79	4	TAACACTGTCTGGTAAAGATGGC	23	196	407	10
27	mir-141	gccggctctgggtccatcttccagcacagtgttggatggtctaatagtgaagctccTAACACTGTCTGGTAAAGATGGCccccggccgg	89	bta-mir-141;mmu-mir-141;eca-mir-141;cfa-mir-141;	5	-	64626187	64626275					miR-141-5p	CATCTTCCAGCACAGTGTTGGA	22																										CATCTTCCAGCACAGTGTTGGA	22	5	5	1
28	mir-200c	cccccgtcttacccagcagtgtttgggtgctgcttgcgagtctcTAATACTGCCGGGTAATGATGGAgg	69	bta-mir-200c;rno-mir-200c;ppy-mir-200c;ggo-mir-200c;mdo-mir-200c;eca-mir-200c;cfa-mir-200c;	5	-	64626609	64626677					miR-200c-3p	TAATACTGCCGGGTAATGATGG	22	TAATACTGCCGGGTAATGATGG	22	15	28	3	TAATACTGCCGGGTAATGATGG	22	12	17	2	TAATACTGCCGGGTAATGATGGA	23	21	33	2	TAATACTGCCGGGTAATGATGG	22	13	28	3	TAATACTGCCGGGTAATGATGG	22	79	139	4	TAATACTGCCGGGTAATGATGG	22	473	858	12
29	mir-1291	TGGCCCTGACTGAAGACCTGcagttatatactacagctgttggtttcaagcagaggcccagaggactgtcttcctg	76	bta-mir-1291;	5	-	81421945	81422020					miR-1291-5p	ATGGCCCTGACTGAAGACCTG	21																					ATGGCCCTGACTGAAGACCTG	21	9	9	1
30	mir-3059	ggtggtacgcccTTTCCTCTCTGCCCCATAGGGtgtagctctaactaccctctagggaagagaaggttgggtgaacagcct	81	mmu-mir-3059;	5	+	99446549	99446629					miR-3059-5p	TTTCCTCTCTGCCCCATAGGG	21																					TTTCCTCTCTGCCCCATAGGG	21	3	3	1
31	mir-2887b-1	cgtcgggaccggggtccggtgCGGAGAGCCCTTCGTCCtgggaaacggggcgcggcc	57	bta-mir-2887-1;	6	-	775649	775705					miR-2887b-1-3p	CGGAGAGCCCTTCGTCC	17						CGGAGAGCCCTTCGTCC	17	3	3	1
31	mir-2887b-1	cgtcgggaccggggtccgGTGCGGAGAGCCCTTCGtcctgggaaacggggcgcggcc	57	bta-mir-2887-1;	6	-	775649	775705					miR-2887b-1-5p	GTCCGGTGCGGAGAGC	16	GTCGCGCGTCGGGACCGGGGTC	22	3	9	3						GTGCGGAGAGCCCTTCG	17	513	848	27	GTGCGGAGAGCCCTTCG	17	73	174	17	GTCCGGTGCGGAGAGC	16	5	5	1	GTCCGGTGCGGAGAGC	16	6	28	7
32	mir-2904-2	acgGCAGCGCCGCGGGAGCctcggttggcctcggatagccggtcccccgccgtccccgccggcgggccg	69	bta-mir-2904-2;	6	-	775740	775808					miR-2904-2-3p	GCCGTCCCCGCCGGCGG	17	GCCGGTCCCCCGCCGTCCC	19	4	7	2	GGTCCCCCGCCGTCCC	16	4	4	1	GCCGTCCCCGCCGGCGG	17	50	260	14	GCCGTCCCCGCCGGCGG	17	27	86	8	CCCCCGCCGTCCCCGC	16	3	3	1	CGTCCCCGCCGGCGGG	16	4	10	3
32	mir-2904-2	acgGCAGCGCCGCGGGAGCctcggttggcctcggatagccggtcccccgccgtccccgccggcgggccg	69	bta-mir-2904-2;	6	-	775740	775808					miR-2904-2-5p	AGCGCCGCGGGAGCCT	16	AGCGCCGCGGGAGCCTCGGT	20	7	45	9	AGCGCCGCGGGAGCCT	16	10	59	10	CGGCAGCGCCGCGGGA	16	188	328	22	CGGCAGCGCCGCGGGA	16	512	714	20	GGCAGCGCCGCGGGAGC	17	3	30	6	AGCGCCGCGGGAGCCT	16	19	133	14
33	mir-739	cgggtggagccgccgcaggtgcagatcttggtggtagtagcaaatattcaaACGAGAACTTTGAAGGCcgaagtggagaagggttccatgtg	92	mdo-mir-739;	6	-	777788	777879					miR-739-3p	AAACGAGAACTTTGAAGGCCGAAGGG	26						AACGAGAACTTTGAAGGCCGAATT	24	3	6	2	ACGAGAACTTTGAAGGCCGAAGGG	24	7	27	6	ACGAGAACTTTGAAGGCCGCA	21	18	44	5	AAACGAGAACTTTGAAGGCCGAAGGG	26	3	3	1	AAACGAGAACTTTGAAGGCCGAAGGG	26	5	21	6
33	mir-739	CGGGTGGAGCCGCCGCAggtgcagatcttggtggtagtagcaaatattcaaacgagaactttgaaggccgaagtggagaagggttccatgtg	92	mdo-mir-739;	6	-	777788	777879					miR-739-5p	GTGGGCCCGGGTGGAGCCGCCGCA	24											GTGGGCCCGGGTGGAGCCGCCGCA	24	28	38	3	GTGGGCCCGGGTGGAGCCGCCGCA	24	24	96	12						AGTATTCAAACGAGAACTTTGAAGGC	26	3	3	1
34	mir-5105	CACTCCCCGGCGCCGCTCgtggggggcccaagtccttctgatcgaggcccagcccgtggacggtgtgaggccggtagcgg	80	mmu-mir-5105;	6	-	779882	779961					miR-5105-3p	TTGAGGCCCAGCCCGTGGA	19																TTGAGGCCCAGCCCGTGGA	19	7	25	6						CGCGGACGGTGTGAGGC	17	3	3	1
34	mir-5105	CACTCCCCGGCGCCGCTcgtggggggcccaagtccttctgatcgaggcccagcccgtggacggtgtgaggccggtagcgg	80	mmu-mir-5105;	6	-	779882	779961					miR-5105-5p	CACTCCCCGGCGCCGCTC	18						CACTCCCCGGCGCCGCT	17	6	13	3	CACTCCCCGGCGCCGCTC	18	19	85	9	CACTCCCCGGCGCCGCTC	18	10	30	6	CACTCCCCGGCGCCGCTCGT	20	6	30	8	CACTCCCCGGCGCCGCT	17	9	30	5
35	mir-150	ccctaTCTCCCAACCCTTGTACCAGTGcgtgcctcagtccctggtacaggaatggggggcaggg	64	eca-mir-150;cfa-mir-150;	6	-	49205531	49205594					miR-150-5p	TCTCCCAACCCTTGTACCAGTG	22	TCTCCCAACCCTTGTACCAGTG	22	1492	2896	28	TCTCCCAACCCTTGTACCAGTG	22	2455	4170	27	TCTCCCAACCCTTGTACCAGTG	22	2656	4584	33	TCTCCCAACCCTTGTACCAGTG	22	4958	8927	66	TCTCCCAACCCTTGTACCAGTG	22	3934	6852	40	TCTCCCAACCCTTGTACCAGTG	22	1774	3121	27
36	mir-371	ACTCAAACTGTGGGGGCACTTTctggtctagggagggaagtgccgccattttttgagtgt	60	eca-mir-371;	6	+	51419993	51420052					miR-371-5p	ACTCAAACTGTGGGGGCACTTT	22	ACTCAAACTGTGGGGGCACTTT	22	4	4	1
37	mir-200b	cgccatcttactgggcagcattggatggtgtctggtctcTAATACTGCCTGGTAATGATGAcggcggggccctgc	75	bta-mir-200b;mdo-mir-200b;eca-mir-200b;cfa-mir-200b;	6	-	56464469	56464543					miR-200b-3p	TAATACTGCCTGGTAATGATGA	22	TAATACTGCCTGGTAATGATGA	22	327	450	11	TAATACTGCCTGGTAATGATGA	22	6	6	1	TAATACTGCCTGGTAATGATGA	22	20	36	5	TAATACTGCCTGGTAATGATGA	22	116	177	10	TAATACTGCCTGGTAATGATGA	22	301	477	11	TAATACTGCCTGGTAATGATGA	22	164	313	15
37	mir-200b	cgccatcttactgggcagcattggatggtgtctggtctcTAATACTGCCTGGTAATGATGAcggcggggccctgc	75	bta-mir-200b;mdo-mir-200b;eca-mir-200b;cfa-mir-200b;	6	-	56464469	56464543					miR-200b-5p	CATCTTACTGGGCAGCATTGGA	22	CATCTTACTGGGCAGCATTGGA	22	5	5	1																CATCTTACTGGGCAGCATTGGA	22	6	6	1	CATCTTACTGGGCAGCATTGGA	22	4	4	1
38	mir-551a	ggggaccgcctggtgaccctggaaatccagagcgggtgaggcctgtctgactgtttctagGCGACCCACTCTTGGTTTCCAtggttgccctggaaa	96	ppy-mir-551a;ptr-mir-551a;hsa-mir-551a;mml-mir-551a;eca-mir-551a;cfa-mir-551a;	6	+	58060375	58060470					miR-551a-3p	GCGACCCACTCTTGGTTTCC	20	GCGACCCACTCTTGGTTTCC	20	45	86	3	GCGACCCACTCTTGGTTTCC	20	7	11	2	GCGACCCACTCTTGGTTTCC	20	14	26	2	GCGACCCACTCTTGGTTTCC	20	18	33	2	GCGACCCACTCTTGGTTTCC	20	57	76	2	GCGACCCACTCTTGGTTTCC	20	7	11	2
39	mir-1-2	acctactcagagtacatacttctttatgtacccatatgaacatacaatgctaTGGAATGTAAAGAAGTATGTATttttggtaggc	85	bta-mir-1-2;rno-mir-1;mmu-mir-1a-2;ptr-mir-1-2;mml-mir-1-2;mdo-mir-1;eca-mir-1;cfa-mir-1-2;	6	-	99243618	99243702					miR-1-2-3p	TGGAATGTAAAGAAGTGTGTAT	22	TGGAATGTAAAGAAGTGTGTAT	22	26	26	1
40	mir-1983	GAAAGCATGCTCCAGTGGCGCaatcggttagcgcgcggtacttatacagcagtatatgtgcgggtgatgccgaggttgtgagttcgagcctcacctggagcatgttttcttccctttacg	120	mmu-mir-1983;	7	+	22992037	22992156					miR-1983-3p	CTCACCTGGAGCATGTTTTCT	21	CTCACCTGGAGCATGTTTTCT	21	7	10	2
40	mir-1983	GAAAGCATGCTCCAGTGGCGCaatcggttagcgcgcggtacttatacagcagtatatgtgcgggtgatgccgaggttgtgagttcgagcctcacctggagcatgttttcttccctttacg	120	mmu-mir-1983;	7	+	22992037	22992156					miR-1983-5p	AAAAAGCATGCTCCAGTGGCGC	22																GCTCCAGTGCGCAATCGG	18	3	3	1	AAAAAGCATGCTCCAGTGGCGC	22	4	4	1
41	mir-206	acatgcttctttatatccccatacggattacttgactaTGGAATGTAAGGAAGTGTGTG	59	cfa-mir-206;	7	+	52017930	52017988					miR-206-3p	TGGAATGTAAGGAAGTGTGTGAAA	24						TGGAATGTAAGGAAGTGTGTGAAA	24	7	7	1
42	mir-133b	tggctggtcaaacggaaccaagtccgtcttcctgagaggtTTGGTCCCCTTCAACCAGCTA	61	eca-mir-133b;	7	+	52021771	52021831					miR-133b-3p	TTGGTCCCCTTCAACCAGCTGTTT	24																TTGGTCCCCTTCAACCAGCTGTTT	24	10	17	2
43	mir-9-3	TCTTTGGTTATCTAGCTGTATGAgtgccacagagccgtcataaagctagataaccgaaagt	61	cfa-mir-9-3;	7	+	60188200	60188260					miR-9-3-5p	ATTTCTTTGGTTATCTAGCTGTATGA	26						ATTTCTTTGGTTATCTAGCTGTATGA	26	4	4	1											ATTTCTTTGGTTATCTAGCTGTATGA	26	3	3	1
44	mir-370	ggggcacaagacagagaagccaggtcacgtctctgcagttacacagctcacgagtGCCTGCTGGGGTGGAACCTGGTctgtctgtctgtctagcaccacagc	102	oar-mir-370;bta-mir-370;rno-mir-370;mmu-mir-370;ppy-mir-370;ptr-mir-370;mml-mir-370;eca-mir-370;cfa-mir-370;	7	+	131444612	131444713					miR-370-3p	GCCTGCTGGGGTGGAACCTGGT	22	GCCTGCTGGGGTGGAACCTGGT	22	9	9	1	GCCTGCTGGGGTGGAACCTGGT	22	15	30	3	GCCTGCTGGGGTGGAACCTGGT	22	76	134	7	GCCTGCTGGGGTGGAACCTGGT	22	53	85	5	GCCTGCTGGGGTGGAACCTGGT	22	92	150	5	GCCTGCTGGGGTGGAACCTGGT	22	20	29	3
44	mir-370	ggggcacaagacagagaagccaggtcacgtctctgcagttacacagctcacgagtGCCTGCTGGGGTGGAACCTGGTctgtctgtctgtctagcaccacagc	102	oar-mir-370;bta-mir-370;rno-mir-370;mmu-mir-370;ppy-mir-370;ptr-mir-370;mml-mir-370;eca-mir-370;cfa-mir-370;	7	+	131444612	131444713					miR-370-5p	CAGGTCACGTCTCTGCAGTTAC	22	CAGGTCACGTCTCTGCAGTTAC	22	4	7	2	CAGGTCACGTCTCTGCAGTTA	21	3	7	2	CAGGTCACGTCTCTGCAGTTAC	22	16	28	3	CAGGTCACGTCTCTGCAGTTA	21	6	20	5	AAGCCAGGTCACGTCTCTGCAG	22	8	21	4
45	mir-431	tcctgctcgtcctgcgaggTGTCTTGCAGGCCGTCATGCaggccacactgacggtaacgttgcaggtcgtcttgcagggcttctcgcaagacgacatcctcgtcgtcgacgacg	114	bta-mir-431;rno-mir-431;mmu-mir-431;ppy-mir-431;ptr-mir-431;eca-mir-431;	7	+	131462824	131462937					miR-431-3p	TGCAGGTCGTCTTGCAGGGCTTCT	24																					TTGCAGGTCGTCTTGCAGGGCTTA	24	3	3	1	CAGGTCGTCTTGCAGGGCTTC	21	3	9	3
45	mir-431	tcctgctcgtcctgcgaggTGTCTTGCAGGCCGTCATGCaggccacactgacggtaacgttgcaggtcgtcttgcagggcttctcgcaagacgacatcctcgtcgtcgacgacg	114	oar-mir-431;bta-mir-431;rno-mir-431;mmu-mir-431;ppy-mir-431;ptr-mir-431;eca-mir-431;	7	+	131462824	131462937					miR-431-5p	TGTCTTGCAGGCCGTCATGCAGG	23											TGTCTTGCAGGCCGTCATGCAGG	23	3	3	1
46	mir-493	ggggctcactctggcccccagggccTTGTACATGGTAGGCTTTCATTcattcgtttgcacatgcggtgaaggtctactgtgtgccaggccctgtgccaggcatcaagtaaa	111	oar-mir-493;bta-mir-493;rno-mir-493;mmu-mir-493;ppy-mir-493;eca-mir-493b;cfa-mir-493;	7	-	131525392	131525502					miR-493-3p	TGAAGGTCTACTGTGTGCCAGT	22	TGAAGGTCTACTGTGTGCCAGG	22	8	21	3						TGAAGGTCTACTGTGTGCCAGT	22	4	4	1						TGAAGGTCTACTGTGTGCCAGT	22	3	3	1
46	mir-493	ggggctcactctggcccccagggccTTGTACATGGTAGGCTTTCATTcattcgtttgcacatgcggtgaaggtctactgtgtgccaggccctgtgccaggcatcaagtaaa	111	oar-mir-493;bta-mir-493;rno-mir-493;mmu-mir-493;ppy-mir-493;eca-mir-493b;cfa-mir-493;	7	-	131525392	131525502					miR-493-5p	TTGTACATGGTAGGCTTTCATT	22	TTGTACATGGTAGGCTTTCATT	22	23	23	1	TTGTACATGGTAGGCTTTCATT	22	19	19	1	TTGTACATGGTAGGCTTTCATT	22	14	19	2	TTGTACATGGTAGGCTTTCATT	22	33	40	2	TTGTACATGGTAGGCTTTCATT	22	21	27	2	TTGTACATGGTAGGCTTTCATT	22	25	29	2
47	mir-302b	ctccctttaactttaacatgggagtgctttctgtgagttttaaagTAAGTGCTTCCATGTTTTAGTAgaagt	72	bta-mir-302b;ptr-mir-302b;hsa-mir-302b;	8	+	113525075	113525146					miR-302b-3p	TAAGTGCTTCCATGTTTTAGT	21											TAAGTGCTTCCATGTTTTAGT	21	8	8	1	TAAGTGCTTCCATGTTTTAGT	21	9	9	1	TAAGTGCTTCCATGTTTTAGT	21	5	5	1	TAAGTGCTTCCATGTTTTAGT	21	6	6	1
48	mir-302c	cctttgctttaacatgggggtacctgctgtctaaaactaaagtAAGTGCTTCCATGTTTCAGTGGagg	68	bta-mir-302c;ppy-mir-302c;ptr-mir-302c;eca-mir-302c;cfa-mir-302c;	8	+	113525209	113525276					miR-302c-3p	AAGTGCTTCCATGTTTCAGTGG	22																										AAGTGCTTCCATGTTTCAGTGG	22	3	3	1
49	mir-302a	cccaccacttaaacgtggatgtacttgctttcaaactctaaaagTAAGTGCTTCCATGTTTTAGTgatgg	70	bta-mir-302a;eca-mir-302a;cfa-mir-302a;	8	+	113525387	113525456					miR-302a-3p	TAAGTGCTTCCATGTTTTAGT	21											TAAGTGCTTCCATGTTTTAGT	21	8	8	1	TAAGTGCTTCCATGTTTTAGT	21	9	9	1	TAAGTGCTTCCATGTTTTAGT	21	5	5	1	TAAGTGCTTCCATGTTTTAGT	21	6	6	1
50	mir-302d	cctctactttaacatggagccacttgctgtgaattgattgaaaaaaaaaTAAGTGCTTCCATGTTTTAGTgcgg	74	bta-mir-302d;	8	+	113525553	113525626					miR-302d-3p	TAAGTGCTTCCATGTTTTAGT	21											TAAGTGCTTCCATGTTTTAGT	21	8	8	1	TAAGTGCTTCCATGTTTTAGT	21	9	9	1	TAAGTGCTTCCATGTTTTAGT	21	5	5	1	TAAGTGCTTCCATGTTTTAGT	21	6	6	1
51	mir-367	ccatgactgttgctaatatgcaactctgttcaatacaaactggAATTGCACTTTAGCAATGGTGatgg	68	bta-mir-367;ppy-mir-367;ptr-mir-367;hsa-mir-367;mml-mir-367;mdo-mir-367;eca-mir-367;cfa-mir-367;	8	+	113525688	113525755					miR-367-3p	AATTGCACTTTAGCAATGGTG	21																AATTGCACTTTAGCAATGGTG	21	3	3	1
52	mir-34b	gtgctcggtttgtaggcagtgtaattagctgattgtactctggcgcttacAATCACTAATTCCACTGCCATCaaaacaaggcac	84	bta-mir-34b;rno-mir-34b;ppy-mir-34b;ptr-mir-34b;hsa-mir-34b;eca-mir-34b;cfa-mir-34b;	9	+	44888871	44888954					miR-34b-3p	AATCACTAACTCCACTGCCATC	22	AATCACTAATTCCACTGCCATC	22	8	63	4	AATCACTAATTCCACTGCCATC	22	5	61	5	AATCACTAATTCCACTGCCATC	22	7	13	3	AATCACTAATTCCACTGCCATC	22	6	10	2	AATCACTAATTCCACTGCCATC	22	8	141	4	AATCACTAACTCCACTGCCATC	22	70	95	4
52	mir-34b	gtgctcggtttgtaggcagtgtaattagctgattgtactctggcgcttacAATCACTAATTCCACTGCCATCaaaacaaggcac	84	bta-mir-34b;rno-mir-34b;ppy-mir-34b;ptr-mir-34b;hsa-mir-34b;eca-mir-34b;cfa-mir-34b;	9	+	44888871	44888954					miR-34b-5p	AGGCAGTGTAATTAGCTGATTGT	23	AGGCAGTGTAATTAGCTGATTGT	23	4	4	1	AGGCAGTGTAATTAGCTGATTGT	23	7	10	2	AGGCAGTGTAATTAGCTGATTG	22	7	17	3	AGGCAGTGTAATTAGCTGATTG	22	4	7	2	AGGCAGTGTAATTAGCTGATTGT	23	15	21	2	AGGCAGTGTAATTAGCTGATTG	22	6	12	2
53	mir-135b	gctctgctgtggccTATGGCTTTTCATTCCTATGTGAttactgttccaaactcatgtagggctaaaagccatgggctacagtgaggggcgtgctcc	96	bta-mir-135b;rno-mir-135b;mmu-mir-135b;ppy-mir-135b;ptr-mir-135b;hsa-mir-135b;eca-mir-135b;cfa-mir-135b;	9	+	73342499	73342594	9	-	73172882	73172977	miR-135b-5p	TATGGCTTTTCATTCCTATGTGA	23	TATGGCTTTTCATTCCTATGTG	22	30	62	4	TATGGCTTTTCATTCCTATGTGA	23	26	46	3	TATGGCTTTTCATTCCTATGTGA	23	17	23	2	TATGGCTTTTCATTCCTATGTGA	23	113	210	3	TATGGCTTTTCATTCCTATGTGA	23	18	35	2	TATGGCTTTTCATTCCTATGTGA	23	13	18	2
54	mir-488	gagaatcatctctcccagataatggcactctcaaacaagtttccaagttgtTTGAAAGGCTATTTCTTGGTCAgaagactctc	83	ppy-mir-488;ptr-mir-488;hsa-mir-488;eca-mir-488;cfa-mir-488;	9	-	128926256	128926338					miR-488-3p	TTGAAAGGCTATTTCTTGGTC	21						TTGAAAGGCTATTTCTTGGTCT	22	4	4	1	TTGAAAGGCTATTTCTTGGTC	21	3	20	2						TTGAAAGGCTATTTCTTGGTCT	22	4	4	1
55	mir-29b-2	cttctggaagctggtttcacatggtggcttagatttttccatctttgtatcTAGCACCATTTGAAATCAGTGTTttaggag	81	bta-mir-29b-2;bta-mir-29e;oan-mir-29b-2;cfa-mir-29b-2;	9	+	146816522	146816602					miR-29b-2-3p	TAGCACCATTTGAAATCAGTGTTT	24	TAGCACCATTTGAAATCAGTGTTT	24	27	31	2	TAGCACCATTTGAAATCAGTGTTT	24	40	50	3	TAGCACCATTTGAAATCAGTGTTT	24	17	34	4	TAGCACCATTTGAAATCAGTGTTT	24	32	64	5	TAGCACCATTTGAAATCAGTGTTT	24	24	28	2	TAGCACCATTTGAAATCAGTGTTT	24	17	17	1
55	mir-29b-2	cttctggaagctggtttcacatggtggcttagatttttccatctttgtatcTAGCACCATTTGAAATCAGTGTTttaggag	81	bta-mir-29b-2;bta-mir-29e;oan-mir-29b-2;cfa-mir-29b-2;	9	+	146816522	146816602					miR-29b-2-5p	CTGGTTTCACATGGTGGCTTAGA	23	CTGGTTTCACATGGTGGCTTAGA	23	54	95	7	CTGGTTTCACATGGTGGCTTAGA	23	80	134	10	CTGGTTTCACATGGTGGCTTAGA	23	77	126	8	CTGGTTTCACATGGTGGCTTAGA	23	80	146	10	CTGGTTTCACATGGTGGCTTAGA	23	75	148	8	CTGGTTTCACATGGTGGCTTAGA	23	51	113	11
56	mir-196a-1	tgaactggaactgctgagtgaatTAGGTAGTTTCATGTTGTTGGGcctggatttctgaacacaacgacattaaaccacccgactcacggcagttactgctcc	102	bta-mir-196a-1;ppy-mir-196-1;ptr-mir-196a-1;eca-mir-196a;cfa-mir-196a-1;	12	-	25895934	25896035					miR-196a-1-3p	CAACGACATTAAACCACCCGA	21	CAACGACATTAAACCACCCGA	21	3	6	2	CAACGACATTAAACCACCCGA	21	9	9	1	CAACGACATTAAACCACCCGA	21	12	18	3						CAACGACATTAAACCACCCGA	21	10	10	1	CAACGACATTAAACCACCCGA	21	3	3	1
56	mir-196a-1	tgaactggaactgctgagtgaatTAGGTAGTTTCATGTTGTTGGGcctggatttctgaacacaacgacattaaaccacccgactcacggcagttactgctcc	102	bta-mir-196a-1;ppy-mir-196-1;ptr-mir-196a-1;eca-mir-196a;cfa-mir-196a-1;	12	-	25895934	25896035					miR-196a-1-5p	AGGTAGTTTCATGTTGTTGGGC	22						AGGTAGTTTCATGTTGTTGGGC	22	9	9	1																AGGTAGTTTCATGTTGTTGGGC	22	4	4	1
57	mir-454	ctgtttatcaccagatcctagaaccctatcgatattgtctctgctgtgtaaatagctctgagTAGTGCAATATTGCTTATAGGGTtttggtgtttgggaagaactatgggca	112	bta-mir-454;oan-mir-454;ptr-mir-454;hsa-mir-454;mml-mir-454;eca-mir-454;cfa-mir-454;	12	-	36740211	36740322					miR-454-3p	TAGTGCAATATTGCTTATAGGG	22	TAGTGCAATATTGCTTATAGGGT	23	39	109	5	TAGTGCAATATTGCTTATAGGG	22	85	235	8	TAGTGCAATATTGCTTATAGGG	22	72	228	8	TAGTGCAATATTGCTTATAGGGT	23	82	297	8	TAGTGCAATATTGCTTATAGGG	22	24	74	6	TAGTGCAATATTGCTTATAGGG	22	94	200	9
57	mir-454	ctgtttatcaccagatcctagaaccctatcgatattgtctctgctgtgtaaatagctctgagTAGTGCAATATTGCTTATAGGGTtttggtgtttgggaagaactatgggca	112	bta-mir-454;oan-mir-454;ptr-mir-454;hsa-mir-454;mml-mir-454;eca-mir-454;cfa-mir-454;	12	-	36740211	36740322					miR-454-5p	ACCCTATCGATATTGTCTCTGC	22						ACCCTATCGATATTGTCTCTGC	22	3	3	1
58	mir-301a	actgctaacaaatgctctgactttattgcactactgtactttacagctagCAGTGCAATAGTATTGTCAAAGCatctgagagcag	85	bta-mir-301a;mmu-mir-301a;hsa-mir-301a;cfa-mir-301a;	12	-	36749223	36749307					miR-301a-3p	CAGTGCAATAGTATTGTCAAAGC	23	CAGTGCAATAGTATTGTCAAAGC	23	129	220	12						CAGTGCAATAGTATTGTCAAAGC	23	91	196	7						CAGTGCAATAGTATTGTCAAAGC	23	46	93	6
59	mir-144	gggccctggctgGGATATCATCATATACTGTAAGTttgcgatgagacactacagtatagatgatgtactagtccgggtgctccc	84	bta-mir-144;rno-mir-144;mmu-mir-144;ppy-mir-144;hsa-mir-144;mne-mir-144;eca-mir-144;cfa-mir-144;	12	-	47559618	47559701					miR-144-3p	TACAGTATAGATGATGTACT	20	TACAGTATAGATGATGTACT	20	127	280	8	TACAGTATAGATGATGTACT	20	488	1113	12	TACAGTATAGATGATGTACT	20	875	2163	17	TACAGTATAGATGATGTACT	20	883	1909	26	TACAGTATAGATGATGTACT	20	83	146	5	TACAGTATAGATGATGTACT	20	105	266	8
59	mir-144	gggccctggctgGGATATCATCATATACTGTAAGTttgcgatgagacactacagtatagatgatgtactagtccgggtgctccc	84	bta-mir-144;rno-mir-144;mmu-mir-144;ppy-mir-144;hsa-mir-144;mne-mir-144;eca-mir-144;cfa-mir-144;	12	-	47559618	47559701					miR-144-5p	GGATATCATCATATACTGTAAGT	23	GGATATCATCATATACTGTAAGT	23	305	380	9	GGATATCATCATATACTGTAAGT	23	451	618	13	GGATATCATCATATACTGTAAGT	23	322	533	13	GGATATCATCATATACTGTAAGT	23	293	499	17	GGATATCATCATATACTGTAAGT	23	214	264	8	GGATATCATCATATACTGTAAGT	23	149	208	10
60	mir-132	ccgcccccgcgtctccagggcaaccgtggctttcgattgttactgtgggaaccggaggTAACAGTCTACAGCCATGGTCGccccgcagcacgcccacgcgc	101	bta-mir-132;rno-mir-132;mmu-mir-132;ppy-mir-132;mdo-mir-132;eca-mir-132;cfa-mir-132;	12	-	50434198	50434298					miR-132-3p	TAACAGTCTACAGCCATGGTCG	22	TAACAGTCTACAGCCATGGTCG	22	799	1104	13	TAACAGTCTACAGCCATGGTCG	22	1548	2344	20	TAACAGTCTACAGCCATGGTCG	22	2822	4092	28	TAACAGTCTACAGCCATGGTCG	22	870	1504	25	TAACAGTCTACAGCCATGGTCG	22	829	1224	14	TAACAGTCTACAGCCATGGTCG	22	1112	1847	14
60	mir-132	ccgcccccgcgtctccagggcaaccgtggctttcgattgttactgtgggaaccggaggTAACAGTCTACAGCCATGGTCGccccgcagcacgcccacgcgc	101	bta-mir-132;rno-mir-132;mmu-mir-132;ppy-mir-132;mdo-mir-132;eca-mir-132;cfa-mir-132;	12	-	50434198	50434298					miR-132-5p	ACCGTGGCTTTCGATTGTTACT	22	ACCGTGGCTTTCGATTGTTACT	22	19	32	4	ACCGTGGCTTTCGATTGTTACT	22	36	105	7	AACCGTGGCTTTCGATTGTTA	21	35	92	6	AACCGTGGCTTTCGATTGTTA	21	19	59	7	ACCGTGGCTTTCGATTGTTACT	22	17	36	5	AACCGTGGCTTTCGATTGTTA	21	22	77	8
61	mir-212	ggagccaccacgcccgggcagcgcgccggcaccttggctctagactgcttactgcccgggccgccctcagTAACAGTCTCCAGTCACGGCCAccgacgcctggccccgcc	110	bta-mir-212;rno-mir-212;mmu-mir-212;hsa-mir-212;mml-mir-212;mdo-mir-212;eca-mir-212;cfa-mir-212;	12	-	50434630	50434739					miR-212-3p	TAACAGTCTCCAGTCACGGCCA	22	TAACAGTCTCCAGTCACGGCC	21	7	20	4	TAACAGTCTCCAGTCACGGCCA	22	20	43	5	TAACAGTCTCCAGTCACGGCCA	22	36	85	7	TAACAGTCTCCAGTCACGGCCA	22	16	36	4	TAACAGTCTCCAGTCACGGCCA	22	15	31	3	TAACAGTCTCCAGTCACGGCC	21	13	24	2
61	mir-212	ggagccaccacgcccgggcagcgcgccggcaccttggctctagactgcttactgcccgggccgccctcagTAACAGTCTCCAGTCACGGCCAccgacgcctggccccgcc	110	bta-mir-212;rno-mir-212;mmu-mir-212;hsa-mir-212;mml-mir-212;mdo-mir-212;eca-mir-212;cfa-mir-212;	12	-	50434630	50434739					miR-212-5p	ACCTTGGCTCTAGACTGCTTACT	23	ACCTTGGCTCTAGACTGCTTACT	23	6	6	1	ACCTTGGCTCTAGACTGCTTACT	23	9	9	1	ACCTTGGCTCTAGACTGCTTACT	23	8	8	1	ACCTTGGCTCTAGACTGCTTACT	23	6	6	1	ACCTTGGCTCTAGACTGCTTACT	23	4	4	1	ACCTTGGCTCTAGACTGCTTACT	23	11	11	1
62	mir-26a-1	aaggccgtggcctcgTTCAAGTAACCCAGGATAGGCTgtgcaggtcccaaggggcctattcttggttacttgcacgcggacgcgggcctg	90	bta-mir-26a-1;rno-mir-26a;mmu-mir-26a-1;ppy-mir-26a;mne-mir-26a;eca-mir-26a-2;cfa-mir-26a-1;	13	+	24354164	24354253					miR-26a-1-3p	CCTATTCTTGGTTACTTGCACG	22						CCTATTCTTGGTTACTTGCACG	22	9	12	2	CCTATTCTTGGTTACTTGCACG	22	3	3	1	CCTATTCTTGGTTACTTGCACG	22	9	9	1	CCTATTCTTGGTTACTTGCACG	22	8	8	1	CCTATTCTTGGTTACTTGCACG	22	6	9	2
62	mir-26a-1	aaggccgtggcctcgTTCAAGTAACCCAGGATAGGCTgtgcaggtcccaaggggcctattcttggttacttgcacgcggacgcgggcctg	90	bta-mir-26a-1;rno-mir-26a;mmu-mir-26a-1;ppy-mir-26a;mne-mir-26a;eca-mir-26a-2;cfa-mir-26a-1;	13	+	24354164	24354253					miR-26a-1-5p	TTCAAGTAACCCAGGATAGGCT	22	TTCAAGTAACCCAGGATAGGCT	22	4706	6576	11	TTCAAGTAACCCAGGATAGGCT	22	3636	5071	10	TTCAAGTAACCCAGGATAGGCT	22	2100	3001	6	TTCAAGTAACCCAGGATAGGCT	22	3545	5454	11	TTCAAGTAACCCAGGATAGGCT	22	4346	5601	9	TTCAAGTAACCCAGGATAGGCT	22	2234	3227	9
63	mir-138-1	ggtgcggtggggcAGCTGGTGTTGTGAATCAGGCcgttgccaatcagagaacggctacttcacaacaccagggtcacaccccaccacagg	90	bta-mir-138-1;eca-mir-138-2;cfa-mir-138a;	13	+	29819553	29819642					miR-138-1-3p	GCTACTTCACAACACCAGGGT	21						GCTACTTCACAACACCAGGGT	21	8	8	1											GCTACTTCACAACACCAGGGT	21	3	3	1
63	mir-138-1	ggtgcggtggggcAGCTGGTGTTGTGAATCAGGCcgttgccaatcagagaacggctacttcacaacaccagggtcacaccccaccacagg	90	bta-mir-138-1;eca-mir-138-2;cfa-mir-138a;	13	+	29819553	29819642					miR-138-1-5p	AGCTGGTGTTGTGAATCAGGCCG	23	AGCTGGTGTTGTGAATCAGGCCG	23	13	17	2	AGCTGGTGTTGTGAATCAGGCCG	23	4	4	1	AGCTGGTGTTGTGAATCAGGCCG	23	12	36	5	AGCTGGTGTTGTGAATCAGGCCG	23	9	20	4	AGCTGGTGTTGTGAATCAGGCCG	23	6	9	2	AGCTGGTGTTGTGAATCAGGC	21	7	10	2
64	mir-15b	tagcagcacatcatggtttacatactacaatcaagatgCGAATCATTATTTGCTGCTCTA	60	cfa-mir-15b;	13	+	106271294	106271353					miR-15b-3p	TGAATCATTATTTGCTGCTCTAT	23																					TGAATCATTATTTGCTGCTCTAT	23	35	58	4
65	mir-551b	agagatgctctcctggcctgtgaaatcaagcgtgggtgagacctggtgcagtacaggaagGCGACCCATACTTGGTTTCAGAggctgcgagaata	95	bta-mir-551b;ppy-mir-551b;ptr-mir-551b;hsa-mir-551b;mml-mir-551b;eca-mir-551b;cfa-mir-551b;	13	+	113785065	113785159					miR-551b-3p	GCGACCCATACTTGGTTTCAG	21	GCGACCCATACTTGGTTTCAG	21	16	220	5	GCGACCCATACTTGGTTTCA	20	21	299	5	GCGACCCATACTTGGTTTCAG	21	64	252	5	GCGACCCATACTTGGTTTCAG	21	73	293	5	GCGACCCATACTTGGTTTCAG	21	38	367	5	GCGACCCATACTTGGTTTCAG	21	39	259	4
66	mir-301b	ccccctgctggccgcaggtgctctgacgaggttgcactactgtgctttgaggagCAGTGCAATGATATTGTCAAAGCatctgggaccagccttgggg	97	bta-mir-301b;ppy-mir-301b;ptr-mir-301b;eca-mir-301b;cfa-mir-301b;	14	-	54420053	54420149					miR-301b-3p	CAGTGCAATGATATTGTCAAAGC	23	CAGTGCAATGATATTGTCAAAGC	23	40	56	4	CAGTGCAATGATATTGTCAAAGC	23	42	58	3	CAGTGCAATGATATTGTCAAAGC	23	22	45	3	CAGTGCAATGATATTGTCAAAGC	23	23	47	4	CAGTGCAATGATATTGTCAAAG	22	5	10	2	CAGTGCAATGATATTGTCAAAGC	23	20	26	2
67	mir-703-2	taaaaccttcagaagggaaaggaGAATGTTTTGTGGACCAtttgttttgtgtgtggtggtttta	64	eca-mir-703;	15	-	27352449	27352512					miR-703-2-5p	GAATGTTTTGTGGACCA	17																GAATGTTTTGTGGACCA	17	3	3	1
68	mir-4444	actggccccgcctcttcctctcggtcccataTTGAACTCGAGTTGGAAGAGGCGAgtccggtctcaaa	68	hsa-mir-4444;	15	+	88776503	88776570	15	+	88868879	88868946	miR-4444-3p	TGAACTCGAGTTGGAAGAGGCGA	23	TTGAACTCGAGTTGGAAGAGG	21	4	24	6																TTGAACTCGAGTTGGAAGAGGCG	23	11	15	2
69	mir-375	cccgccccgcgacgagcccctcgcacaaaccggacctgagcgtTTTGTTCGTTCGGCTCGCGTGAggcaggggc	74	bta-mir-375;rno-mir-375;ptr-mir-375;mdo-mir-375;cfa-mir-375;	15	+	129240388	129240461					miR-375-3p	TTTGTTCGTTCGGCTCGCGTGA	22	TTTGTTCGTTCGGCTCGCGTGA	22	30	34	2	TTTGTTCGTTCGGCTCGCGTTA	22	4	7	2	TTTGTTCGTTCGGCTCGCGTGA	22	50	50	1	TTTGTTCGTTCGGCTCGCGTGA	22	4	7	2	TTTGTTCGTTCGGCTCGCGTGA	22	55	86	5	TTTGTTCGTTCGGCTCGCGTGA	22	310	429	12
70	mir-153-1	ctcacagctgccagcgtcatttttgtgatctgcagctagtattctcactccagTTGCATAGTCACAAAAGTGATCattggcaggtgtggc	90	bta-mir-153-1;ppy-mir-153;mdo-mir-153-1;eca-mir-153-2;	15	-	129526696	129526785					miR-153-1-3p	TTGCATAGTCACAAAAGTGATC	22	TTGCATAGTCACAAAAGTGATC	22	14	14	1																TTGCATAGTCACAAAAGTGATC	22	3	3	1	TTGCATAGTCACAAAAGTGATC	22	6	6	1
71	mir-449a	ctgtgtgtgatgggtTGGCAGTGTATTGTTAGCTGGTtgagtatatgagtagcatcagctaacatgcaactgctgtcttattgcatata	89	bta-mir-449a;hsa-mir-449a;mml-mir-449a;eca-mir-449a;cfa-mir-449;	16	-	36870094	36870182					miR-449a-3p	TCAGCTAACATGCAACTGCTGT	22						TCAGCTAACATGCAACTGCTGT	22	3	3	1
71	mir-449a	ctgtgtgtgatgggtTGGCAGTGTATTGTTAGCTGGTtgagtatatgagtagcatcagctaacatgcaactgctgtcttattgcatata	89	bta-mir-449a;hsa-mir-449a;mml-mir-449a;eca-mir-449a;cfa-mir-449;	16	-	36870094	36870182					miR-449a-5p	TGGCAGTGTATTGTTAGCTGGT	22	TGGCAGTGTATTGTTAGCTGGT	22	52	81	6	TGGCAGTGTATTGTTAGCTGGT	22	29	42	3	TGGCAGTGTATTGTTAGCTGGT	22	11	19	2	TGGCAGTGTATTGTTAGCTGGT	22	24	29	2	TGGCAGTGTATTGTTAGCTGGT	22	34	49	4	TGGCAGTGTATTGTTAGCTGGT	22	20	39	4
72	mir-582	atctgtgctctttggtTACAGTTGTTCAACCAGTTACTaatctaactaactgtaaccggttgaacaactgaacccaaagggtgcaaagtggaaacatt	98	bta-mir-582;rno-mir-582;ppy-mir-582;ptr-mir-582;mml-mir-582;eca-mir-582;cfa-mir-582;	16	-	41527506	41527603					miR-582-3p	TAACCGGTTGAACAACTGAACCC	23	TAACCGGTTGAACAACTGAACCC	23	140	349	16	TAACCGGTTGAACAACTGAACCC	23	72	222	10	TAACCGGTTGAACAACTGAACC	22	18	91	10	TAACCGGTTGAACAACTGAACCC	23	22	102	10	TAACCGGTTGAACAACTGAACCC	23	46	106	8	TAACCGGTTGAACAACTGAACCC	23	72	162	9
72	mir-582	atctgtgctctttggtTACAGTTGTTCAACCAGTTACTaatctaactaactgtaaccggttgaacaactgaacccaaagggtgcaaagtggaaacatt	98	bta-mir-582;rno-mir-582;ppy-mir-582;ptr-mir-582;mml-mir-582;eca-mir-582;cfa-mir-582;	16	-	41527506	41527603					miR-582-5p	TACAGTTGTTCAACCAGTTACT	22	TACAGTTGTTCAACCAGTTACT	22	67	222	10	TACAGTTGTTCAACCAGTTACT	22	98	273	10	TACAGTTGTTCAACCAGTTACT	22	69	192	8	TTACAGTTGTTCAACCAGTTACT	23	53	192	9	TTACAGTTGTTCAACCAGTTACT	23	36	86	7	TTACAGTTGTTCAACCAGTTACT	23	43	163	9
73	mir-671	gctggtgaactggcaggccaggaagaggAGGAAGCCCTGGAGGGGCTGGAGGtgatggatgttttcctccggttctcagggctccaccttttccgggccgtggagccagggctggtgc	118	bta-mir-671;rno-mir-671;mmu-mir-671;ppy-mir-671;ptr-mir-671;eca-mir-671;cfa-mir-671;	18	-	6305847	6305964					miR-671-3p	TCCGGTTCTCAGGGCTCCACC	21	TCCGGTTCTCAGGGCTCCACC	21	19	19	1	TCCGGTTCTCAGGGCTCCACC	21	12	27	3	TCCGGTTCTCAGGGCTCCACC	21	37	64	5	TCCGGTTCTCAGGGCTCCACC	21	26	41	4	TCCGGTTCTCAGGGCTCCACC	21	28	67	10	TCCGGTTCTCAGGGCTCCACC	21	28	47	5
73	mir-671	gctggtgaactggcaggccaggaagaggAGGAAGCCCTGGAGGGGCTGGAGGtgatggatgttttcctccggttctcagggctccaccttttccgggccgtggagccagggctggtgc	118	bta-mir-671;rno-mir-671;mmu-mir-671;ppy-mir-671;ptr-mir-671;eca-mir-671;cfa-mir-671;	18	-	6305847	6305964					miR-671-5p	AGGAAGCCCTGGAGGGGCTGGAGG	24	AGGAAGCCCTGGAGGGGCTGGAGG	24	12	39	5	AGGAAGCCCTGGAGGGGCTGGAGG	24	44	49	2	AGGAAGCCCTGGAGGGGCTGGAGG	24	170	209	6	AGGAAGCCCTGGAGGGGCTGGAGG	24	187	276	11	AGGAAGCCCTGGAGGGGCTGGAGG	24	52	68	5	AGGAAGCCCTGGAGGGGCTGGAGG	24	72	84	4
74	mir-3553	cggatctgtctctgctctgtTTATGGCCCTTCGGTAATTCACTgaccgagactgttcacagtgaattctaccagtgccatacacagaacaggagtcgcgctctc	104	rno-mir-3553;	18	-	20304783	20304886					miR-3553-5p	TTATGGCCCTTCGGTAATTCACT	23	TTATGGCCCTTCGGTAATTCACT	23	3	3	1						TTATGGCCCTTCGGTAATTCACT	23	6	9	2						TTATGGCCCTTCGGTAATTCACT	23	4	4	1
75	mir-96	ccacgaccacctgctgggccgatTTTGGCACTAGCACATTTTTGCTtgtgtctctccgctctgagcaattatgtgcagtgccaatatgggaaagcaggatgctgc	105	bta-mir-96;rno-mir-96;mmu-mir-96;ppy-mir-96;sla-mir-96;cfa-mir-96;	18	+	20305025	20305129					miR-96-5p	TTTGGCACTAGCACATTTTTGCT	23	TTTGGCACTAGCACATTTTTGCT	23	10	10	1	TTTGGCACTAGCACATTTTTGCT	23	18	25	2	TTTGGCACTAGCACATTTTTGCT	23	6	6	1	TTTGGCACTAGCACATTTTTGCT	23	13	13	1	TTTGGCACTAGCACATTTTTGCT	23	14	14	1	TTTGGCACTAGCACATTTTTGCT	23	32	39	2
76	mir-182	gccgccacttgcctcgcaccgttTTTGGCAATGGTAGAACTCACACTggtgagataatgggatccggtggttctagacttgccaactatggtgcgagggctcagcaagca	110	bta-mir-182;mmu-mir-182;mdo-mir-182;eca-mir-182;cfa-mir-182;	18	+	20309349	20309458					miR-182-5p	TTTGGCAATGGTAGAACTCACACT	24	TTTGGCAATGGTAGAACTCACACT	24	378	672	13	TTTGGCAATGGTAGAACTCACACT	24	515	916	13	TTTGGCAATGGTAGAACTCACACT	24	552	1397	22	TTTGGCAATGGTAGAACTCACACT	24	497	1706	30	TTTGGCAATGGTAGAACTCACACT	24	273	465	10	TTTGGCAATGGTAGAACTCACACT	24	1113	1831	16
77	mir-592	tgctattatgccatgacaTTGTGTCAATATGCGATGATGTgtgtgatggcacagcgtcatcacgtggtgacgcaacatcatgacgtaagacgtcaca	97	bta-mir-592;rno-mir-592;mmu-mir-592;ppy-mir-592;ptr-mir-592;eca-mir-592;cfa-mir-592;	18	+	22710809	22710905					miR-592-5p	TTGTGTCAATATGCGATGATGT	22											TTGTGTCAATATGCGATGATGT	22	4	4	1											TTGTGTCAATATGCGATGATGT	22	3	3	1
78	mir-4657	AATGTGGAAGTGGTCTGAGGCATatagagtgtatgccaagaacactgccatat	53	hsa-mir-4657;	18	+	54328644	54328696					miR-4657-5p	AATGTGGAAGTGGTCTGAGGCAT	23											AATGTGGAAGTGGTCTGAGGCAT	23	8	8	1	AATGTGGAAGTGGTCTGAGGCAT	23	9	12	2
79	mir-502	tgttccctctctctaatcctagctatccgggtcctagtgctgtctcgaagcaATGCACCTGGGCAAGGATTCagaaaggg	80	eca-mir-502;cfa-mir-502;	X	-	47084364	47084443					miR-502-3p	ATGCACCTGGGCAAGGATTCA	21						ATGCACCTGGGCAAGGATTCA	21	5	5	1	ATGCACCTGGGCAAGGATTCA	21	5	5	1	ATGCACCTGGGCAAGGATTCA	21	8	8	1	AATGCACCTGGGCAAGGATTCAT	23	3	3	1
80	mir-660	ctgctccttctcccaTACCCATTGCATATCGGAGTTGtgaattctcaaagcacctcctatgtgcatggtttacaggagggcgagccctgtcagcg	95	ppy-mir-660;ptr-mir-660;mml-mir-660;cfa-mir-660;	X	-	47086747	47086841					miR-660-5p	TACCCATTGCATATCGGAGTTG	22	TACCCATTGCATATCGGAGTTG	22	401	611	7	TACCCATTGCATATCGGAGTTG	22	615	914	6	TACCCATTGCATATCGGAGTTG	22	862	1398	12	TACCCATTGCATATCGGAGTTG	22	902	1602	27	TACCCATTGCATATCGGAGTTG	22	334	621	8	TACCCATTGCATATCGGAGTTG	22	470	708	7
81	mir-188	tgctccctctctcaCATCCCTTGCATGGTGGAGGGTgagctttctgaaaacccctcccacgtgcagggtttgcaggatggtgagcc	86	bta-mir-188;rno-mir-188;mmu-mir-188;ppy-mir-188;ptr-mir-188;mne-mir-188;eca-mir-188;cfa-mir-188;	X	-	47095187	47095272					miR-188-3p	CTCCCACGTGCAGGGTTTGCA	21	CTCCCACGTGCAGGGTTTGCA	21	6	6	1	CTCCCACGTGCAGGGTTTGCA	21	8	11	2	CTCCCACGTGCAGGGTTTGC	20	4	7	2	CCTCCCACGTGCAGGGTTTGCA	22	8	14	2
81	mir-188	tgctccctctctcaCATCCCTTGCATGGTGGAGGGTgagctttctgaaaacccctcccacgtgcagggtttgcaggatggtgagcc	86	bta-mir-188;rno-mir-188;mmu-mir-188;ppy-mir-188;ptr-mir-188;mne-mir-188;eca-mir-188;cfa-mir-188;	X	-	47095187	47095272					miR-188-5p	CATCCCTTGCATGGTGGAGGGT	22	CATCCCTTGCATGGTGGAGGGT	22	13	53	9	CATCCCTTGCATGGTGGA	18	42	214	11	CATCCCTTGCATGGTGGAGG	20	106	691	17	CATCCCTTGCATGGTGGAGGGT	22	126	878	14	CATCCCTTGCATGGTGGAGGGT	22	51	200	10	CATCCCTTGCATGGTGGAGGGT	22	29	146	9
82	mir-1468	tgaagaggtgggtggtttCTCCGTTTGCCTGTTTTGCTGAcgttcatttgactcattctcagcaaaataagcaaatggaaaattcatccatcaa	94	bta-mir-1468;ppy-mir-1468;hsa-mir-1468;eca-mir-1468;	X	-	54232348	54232441					miR-1468-5p	CGTTTGCCTGTTTTGCT	17	CTCCGTTTGCCTGTTTTGCTGA	22	4758	8453	46	CGTTTGCCTGTTTTGCT	17	6	91	13	CGTTTGCCTGTTTTGCT	17	13	127	10	CGTTTGCCTGTTTTGCT	17	8	128	15	CTCCGTTTGCCTGTTTTGCTAA	22	32	74	10	CGTTTGCCTGTTTTGCT	17	3	52	7
83	mir-384	tgttaaatcaggaattgtaaacaattcctaggtaatgtgtataatgtttgtaagtcATTCCTAGAAATTGTTCACAATgcctgtaaca	88	rno-mir-384;mmu-mir-384;mml-mir-384;eca-mir-384;cfa-mir-384;	X	-	65612436	65612523					miR-384-3p	ATTCCTAGAAATTGTTCACAAT	22	ATTCCTAGAAATTGTTCACAAT	22	11	23	3	ATTCCTAGAAATTGTTCACAAT	22	16	28	3	ATTCCTAGAAATTGTTCACAAT	22	10	16	2	ATTCCTAGAAATTGTTCACAAT	22	21	24	2	ATTCCTAGAAATTGTTCACAAT	22	5	5	1	ATTCCTAGAAATTGTTCACAAT	22	8	14	2
83	mir-384	tgttaaatcaggaatTGTAAACAATTCCTAGGTAATGTgtataatgtttgtaagtcattcctagaaattgttcacaatgcctgtaaca	88	rno-mir-384;mmu-mir-384;mml-mir-384;eca-mir-384;cfa-mir-384;	X	-	65612436	65612523					miR-384-5p	TGTAAACAATTCCTAGGTAATGT	23	TGTAAACAATTCCTAGGTAATGT	23	11	11	1	TGTAAACAATTCCTAGGTAATGT	23	10	16	3	TGTAAACAATTCCTAGGTAATGT	23	19	22	2	TGTAAACAATTCCTAGGTAATGT	23	15	19	2						TGTAAACAATTCCTAGGTAATGT	23	8	13	2
84	mir-1298	aagacgagaagttaagagTTCATTCGGCTGTCCAGATGTAtccaagtaccccgatatttggcaataaatacatctgggcaactgattgaacttttcacttttcatgattca	111	bta-mir-1298;mmu-mir-1298;ppy-mir-1298;ptr-mir-1298;hsa-mir-1298;eca-mir-1298;	X	+	100186491	100186601					miR-1298-5p	TTCATTCGGCTGTCCAGATGTA	22											TTCATTCGGCTGTCCAGATGTA	22	3	6	2	TTCATTCGGCTGTCCAGATGTA	22	8	8	1
85	mir-2483	gagtgaaaagttcCGTCAACCATCCAGCTGTTTGGggtgatgcaaacaaacatctggttggttgagagaattttttactt	80	bta-mir-2483;	X	-	108636529	108636608					miR-2483-3p	AAACATCTGGTTGGTTGAGAGA	22	AACATCTGGTTGGTTGAGAGA	21	40	136	9	AACATCTGGTTGGTTGAGAGA	21	79	192	10	AACATCTGGTTGGTTGAGAGA	21	287	672	15	AAACATCTGGTTGGTTGAGAGA	22	337	835	24	AAACATCTGGTTGGTTGAGAGA	22	131	364	15	AACATCTGGTTGGTTGAGAGA	21	95	233	11
85	mir-2483	gagtgaaaagttcCGTCAACCATCCAGCTGTTTGGggtgatgcaaacaaacatctggttggttgagagaattttttactt	80	bta-mir-2483;	X	-	108636529	108636608					miR-2483-5p	CGTCAACCATCCAGCTGTTTGG	22	CGTCAACCATCCAGCTGTTTGG	22	55	166	7	CGTCAACCATCCAGCTGTTTGG	22	114	304	7	CGTCAACCATCCAGCTGTTTGG	22	139	389	9	CGTCAACCATCCAGCTGTTTGG	22	89	232	8	CGTCAACCATCCAGCTGTTTGG	22	175	394	7	CGTCAACCATCCAGCTGTTTGG	22	79	222	6
86	mir-20b	agtacCAAAGTGCTCACAGTGCAGGTAGgttttgcattactctactgtagtgtgggcacttccagtact	69	bta-mir-20b;ppy-mir-20b;ptr-mir-20b;mml-mir-20b;eca-mir-20b;	X	-	116805325	116805393	X	-	116885322	116885390	miR-20b-5p	CAAAGTGCTCACAGTGCAGGTAT	23	CAAAGTGCTCACAGTGCAGGTAG	23	29	98	7	CAAAGTGCTCACAGTGCAGGTAT	23	27	31	2	CAAAGTGCTCACAGTGCAGGTAT	23	44	80	5	CAAAGTGCTCACAGTGCAGGTAT	23	34	65	5	CAAAGTGCTCACAGTGCAGGTAT	23	23	23	1	CAAAGTGCTCACAGTGCAGGTAT	23	17	23	2
87	mir-452	gctaagcacttacaactgtttgcagaggaaactgagactttgtaactacatcTCAGTCTCAACTGCAAAGAAGTaagtgcttagc	85	bta-mir-452;mmu-mir-452;ppy-mir-452;ptr-mir-452;cfa-mir-452;	X	-	130509204	130509288					miR-452-3p	TCAGTCTCAACTGCAAAGAAGT	22	TCAGTCTCAACTGCAAAGAAGT	22	231	265	4	TCAGTCTCAACTGCAAAGAAGT	22	597	668	5	TCAGTCTCAACTGCAAAGAAGT	22	146	170	2	TCAGTCTCAACTGCAAAGAAGT	22	314	381	4	TCAGTCTCAACTGCAAAGAAGT	22	212	239	4	TCAGTCTCAACTGCAAAGAAGT	22	228	264	4
87	mir-452	gctaagcacttacaactgtttgcagaggaaactgagactttgtaactacatcTCAGTCTCAACTGCAAAGAAGTaagtgcttagc	85	bta-mir-452;mmu-mir-452;ppy-mir-452;ptr-mir-452;cfa-mir-452;	X	-	130509204	130509288					miR-452-5p	AACTGTTTGCAGAGGAAACTGAGA	24	AACTGTTTGCAGAGGAAACTGAGA	24	111	368	12	TGTTTGCAGAGGAAACTGAGA	21	347	1418	20	AACTGTTTGCAGAGGAAACTGA	22	182	676	15	AACTGTTTGCAGAGGAAACTGA	22	619	2282	41	AACTGTTTGCAGAGGAAACTGAGA	24	185	682	16	AACTGTTTGCAGAGGAAACTGA	22	176	825	18
