# Supplementary material for: Intrinsic Features in MicroRNA Transcriptomes Link Porcine Visceral Rather than Subcutaneous Adipose Tissues to Metabolic Risk
Source: PLoS One. 2013 Nov 6;8(11):e80041. doi: 10.1371/journal.pone.0080041 (PMC3819305; doi:10.1371/journal.pone.0080041)
Supplement: Table S3 — Porcine unique miRNAs identified in this study. (XLS) [file pone.0080041.s005.xls]

## Sheet: Sheet1
Supplemental Table S3. Porcine unique miRNAs identified in this study.								W
the "% average" column represented the average percent of the most abundant isomiR (i.e., unique miRNA) counts against the total counts of the high-quality reads.
Unique miRNA ID	miRNA name	Consensus miRNA sequence	% average	GOM		ILB		MAD		PAD		RAD		ULB
				counts of high-quality reads:15989984		counts of high-quality reads: 14064218		counts of high-quality reads: 22540058		counts of high-quality reads: 20767464		counts of high-quality reads: 11535131		counts of high-quality reads: 12577646
				# counts	% of mappable	# counts	% of mappable	# counts	% of mappable	# counts	% of mappable	# counts	% of mappable	# counts	% of mappable
1	ssc-miR-30c-2-3p	CTGGGAGAAGGCTGTTTACTCT	0.0133376	1385	0.00866167	2039	0.0144978	2401	0.0106521	2880	0.0138678	2383	0.0206586	1470	0.0116874
2	ssc-miR-30a-3p	CTTTCAGTCGGATGTTTGCAGC	0.0232976	3956	0.0247405	4301	0.0305812	3190	0.0141526	3637	0.017513	2366	0.0205113	4061	0.0322874
3	ssc-miR-30a-5p	TGTAAACATCCTCGACTGGAAGCT	0.433071	79924	0.499838	63262	0.449808	92856	0.41196	101662	0.489525	50991	0.44205	38393	0.305248
4	ssc-miR-628-5p	ATGCTGACATATTTACTAGAGGAT	0.000269084	254	0.00158849	\	0	\	0	\	0	3	2.60075e-05	\	0
5	ssc-miR-122-3p	AACGCCATTATCACACTAAAT	1.58142e-05	\	0	\	0	7	3.10558e-05	5	2.40761e-05	\	0	5	3.97531e-05
6	ssc-miR-122-5p	TGGAGTGTGACAATGGTGTTTGT	0.00146461	316	0.00197624	99	0.000703914	399	0.00177018	280	0.00134826	254	0.00220197	99	0.000787111
7	ssc-miR-1285-3p	TAGCGAGACCCCGTCTCTTTAGA	6.33772e-05	6	3.75235e-05	5	3.55512e-05	18	7.98578e-05	10	4.81522e-05	17	0.000147376	4	3.18025e-05
8	ssc-miR-491-3p	CTTATGCAAGATTCCCTTCTAC	0.00105155	190	0.00118824	334	0.00237482	107	0.00047471	61	0.000293729	108	0.00093627	131	0.00104153
9	ssc-miR-491-5p	AGTGGGGAACCCTTCCATGAGG	0.00340797	411	0.00257036	570	0.00405284	366	0.00162378	433	0.00208499	734	0.00636317	472	0.00375269
10	ssc-miR-101-1-3p,ssc-miR-101-2-3p	TACAGTACTGTGATAACTGAAG	0.843701	203855	1.27489	62891	0.44717	249797	1.10824	258219	1.24338	74604	0.646755	42987	0.341773
11	ssc-miR-101-1-5p	CGGTTATCATGGTACCGATGCTG	8.98354e-06	\	0	3	2.13307e-05	3	1.33096e-05	4	1.92609e-05	\	0	\	0
12	ssc-miR-204-3p	GCTGGGAAGGCAAAGGGACGT	5.2116e-06	5	3.12696e-05	\	0	\	0	\	0	\	0	\	0
13	ssc-miR-204-5p	TTCCCTTTGTCATCCTATGCCT	0.00500192	2048	0.012808	340	0.00241748	266	0.00118012	261	0.00125677	1275	0.0110532	163	0.00129595
14	ssc-miR-32-3p	CAATTTAGTGTGTGTGATATT	0.000311039	36	0.000225141	93	0.000661253	46	0.000204081	52	0.000250392	23	0.000199391	41	0.000325975
15	ssc-miR-32-5p	TATTGCACATTACTAAGTTGC	0.00367048	485	0.00303315	1229	0.00873849	508	0.00225377	642	0.00309137	211	0.00182919	387	0.00307689
16	ssc-miR-181a-2-3p	ACCACCGACCGTTGACTGTACC	0.000408589	392	0.00245153	\	0	\	0	\	0	\	0	\	0
17	ssc-miR-181a-1-5p,ssc-miR-181a-2-5p	AACATTCAACGCTGTCGGTAA	0.0132177	12353	0.0772546	3	2.13307e-05	7	3.10558e-05	8	3.85218e-05	117	0.00101429	119	0.000946123
18	ssc-miR-181b-2-3p	CTCACTGATCAATGAATGCA	3.12696e-06	3	1.87617e-05	\	0	\	0	\	0	\	0	\	0
19	ssc-miR-181b-1-5p,ssc-miR-181b-2-5p	AACATTCATTGCTGTCGGTGGGGT	0.00297479	1922	0.01202	111	0.000789237	204	0.000905055	277	0.00133382	213	0.00184653	120	0.000954074
20	ssc-miR-199a-2-3p,ssc-miR-199b-3p	ACAGTAGTCTGCACATTGGTT	0.222237	34682	0.216898	48580	0.345416	48003	0.212968	32277	0.155421	16911	0.146604	32213	0.256113
21	ssc-miR-199b-5p	CCCAGTGTTTAGACTATCTGTTC	0.167696	23562	0.147355	40248	0.286173	24570	0.109006	14201	0.068381	20137	0.174571	27758	0.220693
22	ssc-miR-126-3p	TCGTACCGTGAGTAATAATGCG	1.12506	168000	1.05066	102946	0.731971	262253	1.1635	414514	1.99598	115246	0.999087	101773	0.809158
23	ssc-miR-126-5p	CATTATTACTTTTGGTACGCG	0.166299	6363	0.0397937	20239	0.143904	50527	0.224165	78820	0.379536	11413	0.0989412	14018	0.111452
24	ssc-miR-210-3p	CTGTGCGTGTGACAGCGGCTGA	0.00112755	132	0.000825517	121	0.000860339	208	0.000922802	245	0.00117973	226	0.00195923	128	0.00101768
25	ssc-miR-210-5p	AGCCACTGCCCACCGCACACTG	9.10173e-05	13	8.13009e-05	12	8.53229e-05	6	2.66193e-05	8	3.85218e-05	17	0.000147376	21	0.000166963
26	ssc-miR-192-3p	CTGCCAATTCCATAGGTCACAG	3.61374e-05	13	8.13009e-05	5	3.55512e-05	5	2.21827e-05	4	1.92609e-05	4	3.46767e-05	3	2.38518e-05
27	ssc-miR-192-5p	CTGACCTATGAATTGACAGCC	0.00117286	327	0.00204503	153	0.00108787	211	0.000936111	242	0.00116528	108	0.00093627	109	0.000866617
28	ssc-miR-130a-3p	CAGTGCAATGTTAAAAGGGCATT	0.00965394	1626	0.0101689	1216	0.00864605	1377	0.00610912	1689	0.00813291	1700	0.0147376	1274	0.0101291
29	ssc-miR-130a-5p	GCTCTTTTCACATTGTGCTACT	7.81949e-05	15	9.38087e-05	18	0.000127984	12	5.32385e-05	10	4.81522e-05	4	3.46767e-05	14	0.000111309
30	ssc-miR-129a-3p	AAGCCCTTACCCCAAAAAGCAT	0.00163123	496	0.00310194	177	0.00125851	180	0.000798578	183	0.000881186	280	0.00242737	166	0.0013198
31	ssc-miR-129a-5p,ssc-miR-129b-5p	CTTTTTGCGGTCTGGGCTTGC	0.00176081	713	0.00445904	189	0.00134384	180	0.000798578	127	0.000611534	261	0.00226265	137	0.00108923
32	ssc-miR-1343-3p	CCTCCTGGGGCCCGCACTCTCGC	0.00024581	168	0.00105066	9	6.39922e-05	4	1.77462e-05	6	2.88913e-05	27	0.000234068	10	7.95061e-05
33	ssc-miR-1343-5p	TGGGGAGCGGCCCCCGGGCGGG	1.59398e-05	\	0	4	2.8441e-05	\	0	\	0	5	4.33458e-05	3	2.38518e-05
34	ssc-miR-4336a-3p,ssc-miR-4336b-3p	GTGGGGAAGAACTACAAGACAGCT	0.000199482	16	0.000100063	23	0.000163536	14	6.21116e-05	19	9.14893e-05	45	0.000390113	49	0.00038958
35	ssc-miR-199a-2-5p	CCCAGTGTTCAGACTACCTGTTC	0.484747	77325	0.483584	95848	0.681503	63221	0.280483	44113	0.212414	63648	0.551775	87883	0.698724
36	ssc-miR-24-1-3p,ssc-miR-24-2-3p	TGGCTCAGTTCAGCAGGAACAG	0.757263	87080	0.544591	126368	0.898507	134313	0.595886	121331	0.584236	88308	0.765557	145247	1.1548
37	ssc-miR-24-1-5p	CGTGCCTACTGAGCTGAAACAC	0.000570038	73	0.000456536	130	0.000924332	89	0.000394853	105	0.000505599	47	0.000407451	92	0.000731456
38	ssc-miR-27a-3p	TTCACAGTGGCTAAGTTCCGC	0.162374	14400	0.0900564	30564	0.217317	43547	0.193198	56469	0.271911	7463	0.064698	17239	0.137061
39	ssc-miR-27a-5p	AGGGCTTAGCTGCTTGTGAGCA	0.00746673	706	0.00441526	1324	0.00941396	715	0.00317213	576	0.00277357	1412	0.0122409	1608	0.0127846
40	ssc-miR-23a-3p	ATCACATTGCCAGGGATTTCCA	0.307795	83316	0.521051	23750	0.168868	83304	0.369582	71833	0.345892	36807	0.319086	15381	0.122288
41	ssc-miR-23a-5p	GGGGTTCCTGGGGATGGGATTT	3.63132e-05	3	1.87617e-05	7	4.97717e-05	5	2.21827e-05	\	0	11	9.53609e-05	4	3.18025e-05
42	ssc-miR-181c-3p	ACCATCGACCGTTGAGTGGACC	0.000644318	109	0.000681677	76	0.000540378	181	0.000803015	135	0.000650055	86	0.000745549	56	0.000445234
43	ssc-miR-181c-5p	AACATTCAACCTGTCGGTGAGT	0.0119494	1774	0.0110944	1415	0.010061	2570	0.0114019	2878	0.0138582	1845	0.0159946	1168	0.00928632
44	ssc-miR-181d-5p	AACATTCATTGTTGTCGGT	0.00115744	1014	0.00634147	7	4.97717e-05	8	3.54924e-05	16	7.70436e-05	5	4.33458e-05	50	0.000397531
45	ssc-miR-340-3p	TCCGTCTCAGTTACTTTATAGCC	0.000299924	20	0.000125078	68	0.000483496	40	0.000177462	37	0.000178163	45	0.000390113	56	0.000445234
46	ssc-miR-340-5p	TTATAAAGCAATGAGACTGATT	0.00108631	116	0.000725454	127	0.000903001	258	0.00114463	337	0.00162273	176	0.00152577	75	0.000596296
47	ssc-miR-1271-3p	AGTGCCTGCTATGTGCCAGGCATA	5.27619e-05	33	0.000206379	4	2.8441e-05	13	5.76751e-05	5	2.40761e-05	\	0	\	0
48	ssc-miR-1271-5p	CTTGGCACCTAGTAAGCACTCAGT	0.0021332	1978	0.0123702	10	7.11024e-05	14	6.21116e-05	11	5.29675e-05	17	0.000147376	12	9.54074e-05
49	ssc-miR-9-1-3p,ssc-miR-9-2-3p	TAAAGCTAGATAACCGAAAGTA	3.43965e-05	33	0.000206379	\	0	\	0	\	0	\	0	\	0
50	ssc-miR-143-3p	TGAGATGAAGCACTGTAGCTCG	6.01557	1063380	6.65029	757350	5.38494	1345342	5.96867	1033132	4.97476	773303	6.70389	806334	6.41085
51	ssc-miR-143-5p	GGTGCAGTGCTGCATCTCTGG	0.0152834	1493	0.0093371	4423	0.0314486	2660	0.0118012	2446	0.011778	1241	0.0107584	2085	0.016577
52	ssc-miR-145-3p	ATTCCTGGAAATACTGTTCTT	0.00671123	1149	0.00718575	1663	0.0118243	765	0.00339396	1069	0.00514747	701	0.00607709	835	0.00663876
53	ssc-miR-145-5p	GTCCAGTTTTCCCAGGAATCCCT	0.616311	135174	0.845367	56498	0.401714	178820	0.793343	148427	0.714709	63243	0.548264	49615	0.39447
54	ssc-miR-378-1-3p,ssc-miR-378-2-3p	CACTGGACTTGGAGTCAGAAGGC	0.453477	430098	2.6898	990	0.00703914	640	0.00283939	599	0.00288432	1402	0.0121542	773	0.00614582
55	ssc-miR-378-1-5p	CTCCTGACTCCAGGTCCTGTGTGT	0.00100797	897	0.00560976	16	0.000113764	11	4.8802e-05	8	3.85218e-05	20	0.000173383	8	6.36049e-05
56	ssc-miR-339-3p	AGCTCCTCGAGGCCAGAGCCC	5.58664e-05	5	3.12696e-05	8	5.68819e-05	9	3.99289e-05	10	4.81522e-05	11	9.53609e-05	8	6.36049e-05
57	ssc-miR-339-5p	TCCCTGTCCTCCAGGAGCTCACT	0.00316602	732	0.00457787	459	0.0032636	451	0.00200088	379	0.00182497	562	0.00487207	309	0.00245674
58	ssc-miR-365-1-3p,ssc-miR-365-2-3p	TAATGCCCCTAAAAATCCTTAT	0.0511837	7007	0.0438212	12068	0.0858064	6232	0.0276486	10406	0.0501072	4495	0.0389679	7641	0.0607506
59	ssc-miR-365-1-5p	AGGGACTTTTGGGGGCAGATGT	0.000226514	34	0.000212633	38	0.000270189	25	0.000110914	14	6.74131e-05	64	0.000554827	18	0.000143111
60	ssc-miR-216-5p	TAATCTCAGCTGGCAACTGTGA	9.87272e-05	10	6.25391e-05	23	0.000163536	21	9.31675e-05	12	5.77827e-05	12	0.00010403	14	0.000111309
61	ssc-miR-217-5p	TACTGCATCAGGAACTGATTGGA	7.59751e-05	11	6.87931e-05	15	0.000106654	15	6.65482e-05	15	7.22284e-05	9	7.80225e-05	8	6.36049e-05
62	ssc-miR-30b-3p	CTGGGAGGTGGATGTTTACTTC	0.000215465	19	0.000118824	38	0.000270189	23	0.000102041	34	0.000163718	47	0.000407451	29	0.000230568
63	ssc-miR-30b-5p	TGTAAACATCCTACACTCAGCT	0.15046	28628	0.179037	12402	0.0881812	38309	0.16996	45050	0.216926	16376	0.141966	13419	0.106689
64	ssc-miR-30d-3p	CTTTCAGTCAGATGTTTGCTGC	0.00038201	68	0.000425266	101	0.000718134	48	0.000212954	36	0.000173348	43	0.000372774	49	0.00038958
65	ssc-miR-30d-5p	TGTAAACATCCCCGACTGGAAGC	0.316971	52670	0.329394	21368	0.151932	99686	0.442262	64342	0.309821	56199	0.487199	22793	0.181218
66	ssc-miR-124a-1-3p,ssc-miR-124a-2-3p	TAAGGCACGCGGTGAATGCCA	5.24608e-05	13	8.13009e-05	12	8.53229e-05	\	0	\	0	7	6.06842e-05	11	8.74567e-05
67	ssc-miR-9-1-5p,ssc-miR-9-2-5p	TCTTTGGTTATCTAGCTGTATAA	0.000965276	911	0.00569732	\	0	4	1.77462e-05	6	2.88913e-05	\	0	6	4.77037e-05
68	ssc-miR-92b-3p	TATTGCACTCGTCCCGGCCTCC	0.00452518	805	0.0050344	251	0.00178467	372	0.0016504	266	0.00128085	1766	0.0153098	263	0.00209101
69	ssc-miR-92b-5p	AGGGACGGGACGCGGTGCAGTGT	1.57027e-05	\	0	\	0	3	1.33096e-05	6	2.88913e-05	6	5.2015e-05	\	0
70	ssc-miR-190-5p	TGATATGTTTGATATTGGGTTG	4.82784e-05	\	0	4	2.8441e-05	11	4.8802e-05	6	2.88913e-05	12	0.00010403	10	7.95061e-05
71	ssc-miR-615-3p	TCCGAGCCTGGGTCTCCCTCT	9.28793e-05	7	4.37774e-05	19	0.000135095	17	7.54213e-05	11	5.29675e-05	16	0.000138707	14	0.000111309
72	ssc-miR-615-5p	GGGGCTCCCCGGTGCTCGGATC	5.30041e-06	\	0	\	0	\	0	\	0	\	0	4	3.18025e-05
73	ssc-miR-148b-3p	TCAGTGCATCACAGAACTTTGTTT	0.010379	9344	0.0584366	109	0.000775016	189	0.000838507	189	0.000910077	58	0.000502812	102	0.000810963
74	ssc-miR-148b-5p	GAAGTTCTGTTATACACTCAGGC	9.90203e-05	95	0.000594122	\	0	\	0	\	0	\	0	\	0
75	ssc-let-7i-3p	CTGCGCAAGCTACTGCCTTGCT	0.00198724	444	0.00277674	363	0.00258102	416	0.0018456	389	0.00187312	189	0.00163847	152	0.00120849
76	ssc-let-7i-5p	TGAGGTAGTAGTTTGTGCTGTT	0.586063	137817	0.861896	49366	0.351004	150863	0.669311	166714	0.802765	52734	0.45716	47071	0.374243
77	ssc-miR-2476-1-5p,ssc-miR-2476-2-5p,ssc-miR-2476-3-5p	TCCCTGTGGTCTAGTGG	5.77339e-06	\	0	3	2.13307e-05	3	1.33096e-05	\	0	\	0	\	0
78	ssc-miR-135-1-5p,ssc-miR-135-2-5p	TATGGCTTTTTATTCCTATGTGA	7.08237e-05	3	1.87617e-05	15	0.000106654	11	4.8802e-05	9	4.3337e-05	12	0.00010403	13	0.000103358
79	ssc-miR-331-3p	GCCCCTGGGCCTATCCTAGA	0.00882112	650	0.00406504	1810	0.0128695	1108	0.00491569	910	0.00438185	2208	0.0191415	950	0.00755308
80	ssc-miR-331-5p	TCTAGGTATGGTCCCAGGGATC	0.00346698	463	0.00289556	521	0.00370444	403	0.00178793	509	0.00245095	643	0.00557428	552	0.00438874
81	ssc-miR-4332-3p	GTCGGCGTCCACGGCCGCCGCCGG	0.00522292	16	0.000100063	39	0.000277299	6205	0.0275288	442	0.00212833	21	0.000182053	141	0.00112104
82	ssc-miR-4332-5p	GTGTCGCGGGGGTGGGC	9.03463e-05	5	3.12696e-05	6	4.26615e-05	59	0.000261756	19	9.14893e-05	5	4.33458e-05	9	7.15555e-05
83	ssc-miR-328-3p	CTGGCCCTCTCTGCCCTTCCGT	0.00747022	719	0.00449656	626	0.00445101	963	0.00427239	761	0.00366439	2576	0.0223318	705	0.00560518
84	ssc-miR-328-5p	TGTTTCGGAGCCTGGAGCG	3.94645e-05	4	2.50157e-05	8	5.68819e-05	5	2.21827e-05	7	3.37066e-05	5	4.33458e-05	7	5.56543e-05
85	ssc-miR-769-3p	TGGGATCTCTGGGGTCTTGGTT	0.000227639	21	0.000131332	30	0.000213307	20	8.87309e-05	31	0.000149272	72	0.00062418	20	0.000159012
86	ssc-miR-769-5p	TGAGACCTCTGGGTTCTGAGCT	0.00274903	216	0.00135085	347	0.00246725	426	0.00188997	375	0.00180571	725	0.00628515	339	0.00269526
87	ssc-miR-99b-3p	CAAGCTCGTGTCTGTGGGTCCGT	0.000684055	71	0.000444028	102	0.000725245	112	0.000496893	65	0.00031299	125	0.00108365	131	0.00104153
88	ssc-miR-99b-5p	CACCCGTAGAACCGACCTTGCG	0.078139	8548	0.0534585	10101	0.0718206	14858	0.0659182	13708	0.0660071	16509	0.143119	8617	0.0685104
89	ssc-let-7e-3p	CTATACGGCCTCCTAGCTTTCC	0.00158524	249	0.00155722	252	0.00179178	178	0.000789705	199	0.00095823	401	0.00347634	118	0.000938172
90	ssc-let-7e-5p	TGAGGTAGGAGGTTGTATAGTT	0.0654554	7176	0.0448781	10402	0.0739607	19841	0.0880255	17594	0.0847191	7769	0.0673508	4251	0.0337981
91	ssc-miR-125a-3p	ACAGGTGAGGTTCTTGGGAGCCA	0.000390612	352	0.00220138	6	4.26615e-05	4	1.77462e-05	5	2.40761e-05	3	2.60075e-05	4	3.18025e-05
92	ssc-miR-125a-5p	TCCCTGAGACCCTTTAACCTGT	0.391914	39443	0.246673	17916	0.127387	43112	0.191268	40493	0.194983	170276	1.47615	14467	0.115022
93	ssc-miR-935-3p	CAGTTACCGCTTCCGCTACCGC	9.55139e-05	9	5.62852e-05	9	6.39922e-05	17	7.54213e-05	8	3.85218e-05	29	0.000251406	11	8.74567e-05
94	ssc-miR-429-3p	TAATACTGTCTGGTAATGCCGT	9.06562e-05	17	0.000106317	\	0	\	0	13	6.25979e-05	24	0.00020806	21	0.000166963
95	ssc-miR-4331-5p	TGGCGTAGATCACAGACACAG	0.000238691	229	0.00143215	\	0	\	0	\	0	\	0	\	0
96	ssc-miR-2320-3p	TCGATGATGGTCCCTGTGTTTG	6.12587e-05	9	5.62852e-05	10	7.11024e-05	10	4.43655e-05	15	7.22284e-05	6	5.2015e-05	9	7.15555e-05
97	ssc-miR-2320-5p	TGGCACAGGGTCCAGCTGTCGGC	0.00392796	145	0.000906818	620	0.00440835	747	0.0033141	517	0.00248947	905	0.0078456	579	0.00460341
98	ssc-miR-133a-1-5p,ssc-miR-133a-2-5p	AGCTGGTAAAATGGAACCAAAT	5.55381e-05	15	9.38087e-05	8	5.68819e-05	7	3.10558e-05	7	3.37066e-05	9	7.80225e-05	5	3.97531e-05
99	ssc-miR-187-3p	TCGTGTCTTGTGTTGCAGCCGG	1.04192e-05	3	1.87617e-05	\	0	4	1.77462e-05	\	0	3	2.60075e-05	\	0
100	ssc-miR-186-3p	CCCAAAGGTGAATTTTTTGGGA	0.00060513	16	0.000100063	99	0.000703914	124	0.000550132	224	0.00107861	74	0.000641519	70	0.000556543
101	ssc-miR-186-5p	CAAAGAATTCTCCTTTTGGGCTT	0.152991	33652	0.210457	15836	0.112598	37307	0.165514	32481	0.156403	22681	0.196625	9603	0.0763497
102	ssc-miR-101-2-5p	CAGTTATCACAGTGCTGATGC	0.000245544	23	0.00014384	19	0.000135095	59	0.000261756	138	0.000664501	19	0.000164714	13	0.000103358
103	ssc-miR-30c-1-3p	CTGGGAGAGGGTTGTTTACTCC	0.000252391	43	0.000268918	41	0.00029152	16	7.09847e-05	21	0.00010112	59	0.000511481	34	0.000270321
104	ssc-miR-30c-1-5p,ssc-miR-30c-2-5p	TGTAAACATCCTACACTCTCAGCT	0.168479	16640	0.104065	31895	0.226781	35548	0.15771	38713	0.186412	21342	0.185017	18978	0.150887
105	ssc-miR-30e-3p	CTTTCAGTCGGATGTTTACAGC	0.0264413	3882	0.0242777	4450	0.0316406	3880	0.0172138	4376	0.0210714	3348	0.0290244	4455	0.03542
106	ssc-miR-30e-5p	TGTAAACATCCTTGACTGGAAGCT	0.137791	16506	0.103227	19057	0.1355	33769	0.149818	39389	0.189667	16339	0.141646	13444	0.106888
107	ssc-miR-219-3p	AGAGTTGAGTCTGGACGTCCCG	1.25078e-05	12	7.5047e-05	\	0	\	0	\	0	\	0	\	0
108	ssc-miR-219-5p	TGATTGTCCAAACGCAATTCTCG	1.56348e-05	15	9.38087e-05	\	0	\	0	\	0	\	0	\	0
109	ssc-miR-206-3p	TGGAATGTAAGGAAGTGTGTGA	0.000433605	416	0.00260163	\	0	\	0	\	0	\	0	\	0
110	ssc-miR-133b-3p	TTGGTCCCCTTCAACCAGCTTT	0.000518282	463	0.00289556	13	9.24332e-05	3	1.33096e-05	\	0	7	6.06842e-05	6	4.77037e-05
111	ssc-miR-184-3p	TGGACGGAGAACTGATAAGGGAA	0.000696507	572	0.00357724	28	0.000199087	15	6.65482e-05	5	2.40761e-05	36	0.00031209	\	0
112	ssc-miR-208b-3p	ATAAGACGAACAAAAGGTTTGT	1.69419e-05	3	1.87617e-05	8	5.68819e-05	\	0	\	0	3	2.60075e-05	\	0
113	ssc-miR-345-3p	CCCTGAACTAGGGGTCTGGAG	0.000468614	34	0.000212633	45	0.000319961	189	0.000838507	141	0.000678947	42	0.000364105	50	0.000397531
114	ssc-miR-345-5p	GCTGACTCCTAGTCCAGTGCTT	0.000208547	47	0.000293934	35	0.000248858	45	0.000199645	41	0.000197424	24	0.00020806	13	0.000103358
115	ssc-miR-127-3p	TCGGATCCGTCTGAGCTTGGCT	0.0156358	3050	0.0190744	1250	0.0088878	3891	0.0172626	1811	0.00872037	3338	0.0289377	1375	0.0109321
116	ssc-miR-127-5p	CTGAAGCTCAGAGGGCTCTGAT	0.00805006	1237	0.00773609	182	0.00129406	2638	0.0117036	1996	0.00961119	1874	0.016246	215	0.00170938
117	ssc-miR-432-5p	TCTTGGAGTAGGTCATTGGGT	0.00026363	17	0.000106317	29	0.000206197	84	0.00037267	63	0.000303359	40	0.000346767	31	0.000246469
118	ssc-miR-136-3p	CATCATCGTCTCAAATGAGTCT	0.00181593	235	0.00146967	36	0.000255969	779	0.00345607	714	0.00343807	224	0.00194189	42	0.000333926
119	ssc-miR-136-5p	ACTCCATTTGTTTTGATGATGG	0.0100133	95	0.000594122	396	0.00281566	4669	0.0207142	5597	0.0269508	527	0.00456865	558	0.00443644
120	ssc-miR-95-3p	AACGGGTATTTATTGAGC	0.00221148	2072	0.0129581	15	0.000106654	6	2.66193e-05	10	4.81522e-05	3	2.60075e-05	13	0.000103358
121	ssc-miR-574-3p	CACGCTCATGCACACACCCACA	0.0440778	6097	0.0381301	6668	0.0474111	6878	0.0305146	6701	0.0322668	9241	0.0801118	4532	0.0360322
122	ssc-miR-574-5p	TGAGTGTGTGTGTGTGAGTGTGA	1.56348e-05	15	9.38087e-05	\	0	\	0	\	0	\	0	\	0
123	ssc-miR-139-3p	TGGAGACGCGGCCCTGTTGGAGT	0.00272554	134	0.000838025	317	0.00225395	401	0.00177905	388	0.00186831	810	0.00702203	326	0.0025919
124	ssc-miR-139-5p	TCTACAGTGCACGTGTCTCCAGT	0.0214558	1377	0.00861164	3436	0.0244308	6089	0.0270141	5597	0.0269508	2659	0.0230513	2349	0.018676
125	ssc-miR-326-3p	CCTCTGGGCCCTTCCTCCA	0.000155728	84	0.000525329	15	0.000106654	18	7.98578e-05	15	7.22284e-05	10	8.66917e-05	8	6.36049e-05
126	ssc-miR-326-5p	GAGCCTCGTCTGTCTGTTGGGCT	2.07396e-05	3	1.87617e-05	6	4.26615e-05	4	1.77462e-05	4	1.92609e-05	3	2.60075e-05	\	0
127	ssc-miR-708-3p	CAACTAGACTGTGAGCTTCTAG	0.00195194	254	0.00158849	311	0.00221129	387	0.00171694	391	0.00188275	336	0.00291284	176	0.00139931
128	ssc-miR-708-5p	AAGGAGCTTACAATCTAGCTGGGG	0.00346573	3291	0.0205816	7	4.97717e-05	9	3.99289e-05	8	3.85218e-05	7	6.06842e-05	3	2.38518e-05
129	ssc-miR-34c-3p	AATCACTAACCACACGGCCAGG	2.9683e-05	5	3.12696e-05	4	2.8441e-05	6	2.66193e-05	\	0	6	5.2015e-05	5	3.97531e-05
130	ssc-miR-34c-5p	AGGCAGTGTAGTTAGCTGATTGC	0.0029938	292	0.00182614	306	0.00217573	35	0.000155279	28	0.000134826	1001	0.00867784	628	0.00499299
131	ssc-miR-125b-1-3p	ACGGGTTAGGCTCTTGGGAGCT	0.00123109	176	0.00110069	176	0.0012514	160	0.000709847	102	0.000491153	223	0.00193322	239	0.0019002
132	ssc-miR-125b-1-5p	TCCCTGAGACCCTAACTTGTGA	0.602573	126140	0.788869	47226	0.335788	110635	0.490837	126014	0.606786	113793	0.986491	51149	0.406666
133	ssc-let-7a-1-3p	CTGTACAGCCTCCTAGCTTTCC	0.000120598	11	6.87931e-05	26	0.000184866	17	7.54213e-05	9	4.3337e-05	24	0.00020806	18	0.000143111
134	ssc-let-7a-1-5p	TGAGGTAGTAGGTTGTATAGTT	2.04531	293889	1.83795	214726	1.52675	582384	2.58377	568869	2.73923	232598	2.01643	197181	1.56771
135	ssc-miR-100-3p	CAAGCTTGTGTCTATAGGTAT	0.000123195	18	0.00011257	36	0.000255969	26	0.00011535	26	0.000125196	4	3.46767e-05	12	9.54074e-05
136	ssc-miR-100-5p	AACCCGTAGATCCGAACTTGT	0.253228	47817	0.299043	30775	0.218818	53773	0.238566	63009	0.303402	31656	0.274431	23282	0.185106
137	ssc-miR-205-5p	TCCTTCATTCCACCGGAGTCTG	0.000723443	86	0.000537837	72	0.000511937	36	0.000159716	8	3.85218e-05	33	0.000286083	353	0.00280657
138	ssc-miR-29c-3p	TAGCACCATTTGAAATCGGTT	0.0317734	4965	0.0310507	5292	0.0376274	5922	0.0262732	9892	0.0476322	3346	0.029007	2396	0.0190497
139	ssc-miR-29c-5p	ACCGATTTCTCCTGGTGTTCAG	0.00149161	199	0.00124453	290	0.00206197	160	0.000709847	246	0.00118455	249	0.00215862	200	0.00159012
140	ssc-miR-215-5p	ATGACCTATGAATTGACAGACA	0.000133459	47	0.000293934	21	0.000149315	20	8.87309e-05	18	8.6674e-05	10	8.66917e-05	12	9.54074e-05
141	ssc-miR-194-5p	TGTAACAGCGACTCCATGTGGAC	5.62586e-05	6	3.75235e-05	11	7.82127e-05	7	3.10558e-05	9	4.3337e-05	6	5.2015e-05	12	9.54074e-05
142	ssc-miR-664-5p	CAGGCTAGGAGAAGTGATTGGA	0.00105301	112	0.000700438	218	0.00155003	187	0.000829634	273	0.00131456	154	0.00133505	74	0.000588345
143	ssc-miR-181a-1-3p	ACCATCGACCGTTGATTGTACC	0.0020514	175	0.00109444	378	0.00268767	468	0.0020763	358	0.00172385	204	0.00176851	372	0.00295763
144	ssc-miR-24-2-5p	GTGCCTACTGAGCTGATATCAGT	0.000623421	69	0.00043152	198	0.00140783	67	0.000297249	58	0.000279283	51	0.000442128	111	0.000882518
145	ssc-miR-27b-3p	TTCACAGTGGCTAAGTTCTGC	1.38478	211941	1.32546	311889	2.21761	258058	1.14489	189361	0.911816	108236	0.938316	222702	1.77062
146	ssc-miR-27b-5p	AGAGCTTAGCTGATTGGTGAAC	0.00297504	356	0.00222639	655	0.00465721	261	0.00115794	277	0.00133382	276	0.00239269	765	0.00608222
147	ssc-miR-23b-3p	ATCACATTGCCAGGGATTACC	0.153355	37457	0.234253	8038	0.0571521	39440	0.174977	26312	0.126698	24654	0.21373	14253	0.11332
148	ssc-miR-23b-5p	TGGGTTCCTGGCATGCTGATTT	0.000167406	24	0.000150094	36	0.000255969	20	8.87309e-05	20	9.63045e-05	22	0.000190722	28	0.000222617
149	ssc-miR-7-3p	CAACAAATCACAGTCTGCCATA	0.00104501	177	0.00110694	179	0.00127273	214	0.000949421	280	0.00134826	81	0.000702203	112	0.000890469
150	ssc-miR-7-5p	TGGAAGACTAGTGATTTTGTTGTT	0.00951875	2428	0.0151845	2121	0.0150808	547	0.00242679	516	0.00248466	1206	0.010455	1444	0.0114807
151	ssc-miR-17-3p	ACTGCAGTGAAGGCACTTGTAGAA	0.000272429	126	0.000787993	19	0.000135095	51	0.000226264	52	0.000250392	17	0.000147376	11	8.74567e-05
152	ssc-miR-17-5p	CAAAGTGCTTACAGTGCAGGAA	0.00134391	1169	0.00731083	10	7.11024e-05	34	0.000150843	70	0.000337066	15	0.000130038	8	6.36049e-05
153	ssc-miR-18a-3p	ACTGCCCTAAGTGCTCCTTCTGG	1.14655e-05	11	6.87931e-05	\	0	\	0	\	0	\	0	\	0
154	ssc-miR-18a-5p	TAAGGTGCATCTAGTGCAGAAA	7.05546e-05	55	0.000343965	\	0	6	2.66193e-05	6	2.88913e-05	\	0	3	2.38518e-05
155	ssc-miR-19a-3p	ATTTGTGCAAATCTATGCAAAACTGA	0.00185175	1138	0.00711696	47	0.000334181	201	0.000891746	389	0.00187312	72	0.00062418	34	0.000270321
156	ssc-miR-20-3p	ACTGCATTATGAGCACTTAAAGT	1.66771e-05	16	0.000100063	\	0	\	0	\	0	\	0	\	0
157	ssc-miR-20-5p	TAAAGTGCTTATAGTGCAGGTATT	0.000942829	862	0.00539087	11	7.82127e-05	10	4.43655e-05	16	7.70436e-05	4	3.46767e-05	4	3.18025e-05
158	ssc-miR-19b-1-3p,ssc-miR-19b-2-3p	TATGCAAATCCATGCAAAACTGA	0.011976	11451	0.0716136	3	2.13307e-05	3	1.33096e-05	22	0.000105935	9	7.80225e-05	3	2.38518e-05
159	ssc-miR-19b-1-5p	AGTTTTGCAGGTTTGCATCCAGC	1.56348e-05	15	9.38087e-05	\	0	\	0	\	0	\	0	\	0
160	ssc-miR-92a-1-3p,ssc-miR-92a-2-3p	TATTGCACTTGTCCCGGCCTGTAG	0.0209945	18963	0.118593	146	0.0010381	3	1.33096e-05	285	0.00137234	472	0.00409185	108	0.000858666
161	ssc-miR-338-3p	TCCAGCATCAGTGATTTTGTTGA	0.000851864	129	0.000806755	180	0.00127984	221	0.000980477	141	0.000678947	41	0.000355436	127	0.00100973
162	ssc-miR-338-5p	AACAATATCCTGGTGCTGAGT	0.00134344	251	0.00156973	305	0.00216862	240	0.00106477	200	0.000963045	84	0.00072821	197	0.00156627
163	ssc-miR-152-3p	TCAGTGCATGACAGAACTTGG	0.152184	25952	0.162302	19045	0.135415	37280	0.165394	38443	0.185112	11967	0.103744	20267	0.161135
164	ssc-miR-152-5p	AGGTTCTGTGATACACTCCGACT	0.000912544	108	0.000675423	189	0.00134384	142	0.00062999	173	0.000833034	107	0.000927601	134	0.00106538
165	ssc-miR-10a-3p	CAAATTCGTATCTAGGGGAAT	0.00447222	997	0.00623515	416	0.00295786	448	0.00198757	735	0.00353919	1102	0.00955342	322	0.0025601
166	ssc-miR-10a-5p	TACCCTGTAGATCCGAATT	0.346815	332276	2.07803	80	0.000568819	87	0.000385979	160	0.000770436	81	0.000702203	55	0.000437284
167	ssc-miR-142-3p	TGTAGTGTTTCCTACTTTATGG	0.0522741	2378	0.0148718	3976	0.0282703	24896	0.110452	23762	0.114419	3289	0.0285129	2153	0.0171177
168	ssc-miR-142-5p	CATAAAGTAGAAAGCACTACT	0.0110218	1680	0.0105066	1766	0.0125567	2496	0.0110736	4153	0.0199976	673	0.00583435	775	0.00616173
169	ssc-miR-301-3p,miR-301a-3p	CAGTGCAATAGTATTGTCAAAGC	0.00054906	129	0.000806755	95	0.000675473	91	0.000403726	104	0.000500783	46	0.000398782	64	0.000508839
170	ssc-miR-301-5p	GCTCTGACTTTATTGCACTACT	1.50982e-05	\	0	6	4.26615e-05	\	0	5	2.40761e-05	\	0	3	2.38518e-05
171	ssc-miR-21-3p	CAACAGCAGTCGATGGGCTGTC	0.000942074	64	0.000400251	239	0.00169935	223	0.00098935	160	0.000770436	39	0.000338098	183	0.00145496
172	ssc-miR-21-5p	TAGCTTATCAGACTGATGTTGA	1.04822	201684	1.26131	165561	1.17718	321700	1.42724	238348	1.1477	55917	0.484754	99504	0.791118
173	ssc-miR-365-2-5p	AGGGACTTTCAGGGGCAGCTGTG	0.000380317	25	0.000156348	66	0.000469276	42	0.000186335	55	0.000264837	117	0.00101429	24	0.000190815
174	ssc-miR-193a-3p	AACTGGCCTACAAAGTCCCAGT	0.123189	9634	0.0602502	33481	0.238058	24200	0.107364	17652	0.0849983	11161	0.0967566	19081	0.151706
175	ssc-miR-193a-5p	TGGGTCTTTGCGGGCGAGATGA	0.0572924	2801	0.0175172	4919	0.0349753	8023	0.0355944	13508	0.0650441	17780	0.154138	4589	0.0364854
176	ssc-miR-451-3p	TTTAGTAATGGTAACGGTTCT	1.63724e-05	5	3.12696e-05	\	0	\	0	4	1.92609e-05	\	0	6	4.77037e-05
177	ssc-miR-451-5p	AAACCGTTACCATTACTGAGTT	0.331917	23875	0.149312	94274	0.670311	84882	0.376583	73040	0.351704	19829	0.171901	34172	0.271688
178	ssc-miR-423-3p	AGCTCGGTCTGAGGCCCCTCAGT	0.0994384	5702	0.0356598	11117	0.0790446	9106	0.0403992	9014	0.0434044	33863	0.293564	13151	0.104559
179	ssc-miR-423-5p	TGAGGGGCAGAGAGCGAGACTTT	0.00675659	552	0.00345216	1190	0.00846119	943	0.00418366	1505	0.00724691	1735	0.015041	271	0.00215462
180	ssc-miR-497-3p	CAAACCACACTGTGGTGTTAGA	0.00084139	105	0.000656661	56	0.000398174	333	0.00147737	315	0.0015168	63	0.000546158	57	0.000453185
181	ssc-miR-497-5p	CAGCAGCACACTGTGGTTTGT	0.0129915	2048	0.012808	1671	0.0118812	3296	0.0146229	3116	0.0150042	1554	0.0134719	1278	0.0101609
182	ssc-miR-195-3p	CCAGTATTGGCTGTGCTGCCCCA	1.147e-05	\	0	\	0	9	3.99289e-05	6	2.88913e-05	\	0	\	0
183	ssc-miR-195-5p	TAGCAGCACAGAAATATTGGCA	0.0465919	10949	0.0684741	7384	0.052502	7169	0.0318056	5032	0.0242302	6473	0.0561155	5839	0.0464236
184	ssc-miR-324-3p	CCACTGCCCCAGGTGCTGCTGG	0.000270917	15	9.38087e-05	45	0.000319961	48	0.000212954	32	0.000154087	58	0.000502812	43	0.000341876
185	ssc-miR-324-5p	CGCATCCCCTAGGGCATTGGTGT	0.00144142	122	0.000762978	238	0.00169224	221	0.000980477	210	0.0010112	315	0.00273079	185	0.00147086
186	ssc-miR-744-3p	CTGTTGCCACTAACCTCAACCT	0.000119808	8	5.00313e-05	31	0.000220418	16	7.09847e-05	11	5.29675e-05	20	0.000173383	19	0.000151062
187	ssc-miR-744-5p	TGCGGGGCTAGGGCTAACAGCA	0.0111648	357	0.00223265	1116	0.00793503	2281	0.0101198	1586	0.00763695	3335	0.0289117	1277	0.0101529
188	ssc-miR-128-1-3p,ssc-miR-128-2-3p	TCACAGTGAACCGGTCTCTTT	0.00160725	127	0.000794247	310	0.00220418	303	0.00134427	319	0.00153606	227	0.0019679	226	0.00179684
189	ssc-miR-425-3p	CATCGGGAATGTCGTGTCCGCC	0.00155806	199	0.00124453	210	0.00149315	286	0.00126885	369	0.00177682	281	0.00243604	142	0.00112899
190	ssc-miR-425-5p	AATGACACGATCACTCCCGTTGA	0.0069425	599	0.0037461	1122	0.00797769	1102	0.00488907	1667	0.00802698	997	0.00864316	1053	0.008372
191	ssc-miR-191-3p	CTGCACTTGGATTTCGTTCCC	0.000194555	17	0.000106317	34	0.000241748	40	0.000177462	56	0.000269653	20	0.000173383	25	0.000198765
192	ssc-miR-191-5p	CAACGGAATCCCAAAAGCAGCT	0.178864	21624	0.135235	26753	0.19022	32874	0.145847	45289	0.218077	27383	0.237388	18416	0.146418
193	ssc-let-7g-3p	CTGTACAGGCCACTGCCTTGC	0.000338449	70	0.000437774	83	0.00059015	68	0.000301685	35	0.000168533	33	0.000286083	31	0.000246469
194	ssc-let-7g-5p	TGAGGTAGTAGTTTGTACAGTT	0.332206	63408	0.396548	31911	0.226895	87793	0.389498	103675	0.499218	32087	0.278168	25521	0.202908
195	ssc-miR-885-3p	AGGCAGCGGGGTGTAGTGGAT	0.000139786	10	6.25391e-05	15	0.000106654	25	0.000110914	71	0.000341881	25	0.000216729	\	0
196	ssc-miR-885-5p	TCCATTACACTACCCTGCCTCT	0.000886671	32	0.000200125	122	0.00086745	222	0.000984913	291	0.00140123	152	0.00131771	69	0.000548592
197	ssc-miR-15b-3p	CGAATCATTATTTGCTGCTCTA	4.69044e-05	45	0.000281426	\	0	\	0	\	0	\	0	\	0
198	ssc-miR-15b-5p	TAGCAGCACATCATGGTTTAGA	0.000949415	885	0.00553471	3	2.13307e-05	10	4.43655e-05	15	7.22284e-05	\	0	3	2.38518e-05
199	ssc-miR-16-1-3p	ACCAATATTATTGTGCTGCTTT	7.29623e-06	7	4.37774e-05	\	0	\	0	\	0	\	0	\	0
200	ssc-miR-16-1-5p	GCACGTAAATATTGGCG	0.0158519	15111	0.0945029	9	6.39922e-05	34	0.000150843	18	8.6674e-05	29	0.000251406	7	5.56543e-05
201	ssc-miR-1224-3p	CCCCACCTCCTCTCTCCTCAGT	3.55512e-06	\	0	3	2.13307e-05	\	0	\	0	\	0	\	0
202	ssc-miR-1224-5p	GTGAGGACTCGGGAGGTGGAG	2.47899e-05	3	1.87617e-05	7	4.97717e-05	\	0	3	1.44457e-05	3	2.60075e-05	5	3.97531e-05
203	ssc-miR-28-3p	CACTAGATTGTGAGCTCCTGGA	0.0628168	14545	0.0909632	10695	0.076044	5305	0.0235359	5957	0.0286843	9976	0.0864836	8954	0.0711898
204	ssc-miR-28-5p	AAGGAGCTCACAGTCTATTGAGT	0.00345011	2491	0.0155785	167	0.00118741	182	0.000807451	200	0.000963045	113	0.000979616	149	0.00118464
205	ssc-miR-99a-3p	CAAGCTCGCTTCTATGGGTCTGT	0.0042421	500	0.00312696	607	0.00431592	746	0.00330966	707	0.00340436	838	0.00726476	507	0.00403096
206	ssc-miR-99a-5p	AACCCGTAGATCCGATCTTGT	0.332624	54301	0.339594	37070	0.263577	71383	0.316694	98686	0.475195	41225	0.357386	30601	0.243297
207	ssc-let-7c-3p	CTGTACAACCTTCTAGCTTTCC	0.000398244	34	0.000212633	82	0.00058304	46	0.000204081	53	0.000255207	63	0.000546158	74	0.000588345
208	ssc-let-7c-5p	TGAGGTAGTAGGTTGTATGGTT	0.442308	95545	0.59753	28261	0.200943	100394	0.445403	119146	0.573715	58903	0.51064	40955	0.325617
209	ssc-miR-155-5p	TTAATGCTAATTGTGATAGGG	0.00816238	1133	0.00708569	1476	0.0104947	949	0.00421028	1890	0.00910077	801	0.006944	1401	0.0111388
210	ssc-miR-320-3p	AAAAGCTGGGTTGAGAGGGCGA	0.0385282	8630	0.0539713	5089	0.036184	4280	0.0189884	6314	0.0304033	8596	0.0745202	2151	0.0171018
211	ssc-miR-320-5p	CGGTTCTTCCCGGAGTCGGGAAAAG	7.22431e-06	\	0	\	0	\	0	\	0	5	4.33458e-05	\	0
212	ssc-miR-130b-3p	CAGTGCAATGATGAAAGGGCAT	0.0027219	718	0.00449031	327	0.00232505	498	0.0022094	554	0.00266763	304	0.00263543	252	0.00200355
213	ssc-miR-130b-5p	ACTCTTTCCCTGTTGCACTACT	0.000835598	100	0.000625391	160	0.00113764	151	0.000669918	154	0.000741545	92	0.000797564	131	0.00104153
214	ssc-miR-185-3p	AGGGGCTGGCTTTCCTCTGGT	6.25391e-05	60	0.000375235	\	0	\	0	\	0	\	0	\	0
215	ssc-miR-185-5p	TGGAGAGAAAGGCAGTTCCTGTT	0.00103965	948	0.00592871	26	0.000184866	3	1.33096e-05	4	1.92609e-05	6	5.2015e-05	5	3.97531e-05
216	ssc-miR-1306-3p	ACGTTGGCTCTGGTGGTGATGTA	2.9577e-06	\	0	\	0	4	1.77462e-05	\	0	\	0	\	0
217	ssc-miR-1306-5p	CCACCTCCCCTGCAAACGTCCATT	0.000152816	7	4.37774e-05	19	0.000135095	15	6.65482e-05	14	6.74131e-05	44	0.000381443	28	0.000222617
218	ssc-miR-1296-5p	TTAGGGCCCTGGCTCCATCTCC	0.000227787	18	0.00011257	18	0.000127984	34	0.000150843	42	0.000202239	69	0.000598173	22	0.000174913
219	ssc-miR-107-3p	AGCAGCATTGTACAGGGCTAT	0.00297521	236	0.00147592	465	0.00330626	859	0.00381099	1109	0.00534008	219	0.00189855	254	0.00201946
220	ssc-miR-146b-3p	GCCCTAGGAACTCAGTTCTGGT	3.12696e-06	3	1.87617e-05	\	0	\	0	\	0	\	0	\	0
221	ssc-miR-146b-5p	TGAGAACTGAATTCCATAGGCTTT	0.000686706	645	0.00403378	\	0	\	0	4	1.92609e-05	5	4.33458e-05	3	2.38518e-05
222	ssc-miR-202-5p	TTCCTATGCATATACCTCTTT	2.71574e-05	3	1.87617e-05	3	2.13307e-05	\	0	\	0	5	4.33458e-05	10	7.95061e-05
223	ssc-miR-128-1-5p	CGGGGCCGTAGCACTGTCTGA	4.05662e-05	3	1.87617e-05	6	4.26615e-05	6	2.66193e-05	3	1.44457e-05	8	6.93534e-05	9	7.15555e-05
224	ssc-miR-10b-3p	CAGATTCGATTCTAGGGGAAAA	0.000247572	220	0.00137586	\	0	\	0	7	3.37066e-05	6	5.2015e-05	3	2.38518e-05
225	ssc-miR-10b-5p	GTAGAACCGAATTTGT	0.465244	446222	2.79063	30	0.000213307	20	8.87309e-05	17	8.18588e-05	10	8.66917e-05	45	0.000357778
226	ssc-miR-4334-3p	TCCCTGTCCTCCAGGAGA	0.000360395	256	0.001601	20	0.000142205	18	7.98578e-05	34	0.000163718	12	0.00010403	9	7.15555e-05
227	ssc-miR-149-5p	TCTGGCTCCGTGTCTTCACTCCC	0.00418336	321	0.00200751	396	0.00281566	551	0.00244454	597	0.00287469	1420	0.0123102	333	0.00264755
228	ssc-miR-218b-5p	TTGTGCTTGATCTAACCATGT	0.0137288	4063	0.0254097	1993	0.0141707	1981	0.0087888	2041	0.00982787	1579	0.0136886	1319	0.0104869
229	ssc-miR-103-1-3p,ssc-miR-103-2-3p	AGCAGCATTGTACAGGGCTATGA	0.225599	28730	0.179675	13194	0.0938125	84237	0.373721	103079	0.496349	13087	0.113453	12148	0.0965841
230	ssc-miR-103-1-5p	GGCTTCTTTACAGTGCTGCCTTGT	4.26186e-05	\	0	6	4.26615e-05	11	4.8802e-05	8	3.85218e-05	9	7.80225e-05	6	4.77037e-05
231	ssc-miR-146a-5p	TGAGAACTGAATTCCATGGGTT	0.0130183	3790	0.0237023	1675	0.0119097	1550	0.00687665	1438	0.00692429	1808	0.0156739	1638	0.0130231
232	ssc-miR-103-2-5p	AGCTTCTTTACAGTGCTGCCTTG	0.000176729	11	6.87931e-05	35	0.000248858	33	0.000146406	38	0.000182979	22	0.000190722	28	0.000222617
233	ssc-miR-499-5p	TTAAGACTTGCAGTGATGTTT	0.000430478	413	0.00258287	\	0	\	0	\	0	\	0	\	0
234	ssc-miR-296-3p	AGGGTTGGGCGGAGGCTTTCCT	0.00131021	79	0.000494059	220	0.00156425	203	0.000900619	197	0.000948599	313	0.00271345	156	0.0012403
235	ssc-mir-296-5p	GAGGGCCCCCCTCAATCCTGT	8.30989e-06	\	0	\	0	\	0	\	0	3	2.60075e-05	3	2.38518e-05
236	ssc-miR-133a-1-3p,ssc-miR-133a-2-3p	TTGGTCCCCTTCAACCAGCTGT	0.0595776	18103	0.113215	12706	0.0903427	3585	0.015905	1382	0.00665464	8183	0.0709398	7598	0.0604088
237	ssc-miR-1-3p	TGGAATGTAAAGAAGTATGTACT	0.0349111	32595	0.203846	9	6.39922e-05	4	1.77462e-05	5	2.40761e-05	405	0.00351101	252	0.00200355
238	ssc-miR-490-3p	CAACCTGGAGGACTCCATGCTGT	0.000231484	68	0.000425266	12	8.53229e-05	81	0.00035936	17	8.18588e-05	44	0.000381443	7	5.56543e-05
239	ssc-miR-490-5p	CCATGGATCCCCAGGTGGGT	3.74372e-05	10	6.25391e-05	\	0	19	8.42944e-05	4	1.92609e-05	4	3.46767e-05	3	2.38518e-05
240	ssc-miR-4337-3p	AGTGAAGGCTTATATATCTTGT	2.30676e-05	4	2.50157e-05	5	3.55512e-05	3	1.33096e-05	8	3.85218e-05	3	2.60075e-05	\	0
241	ssc-miR-4337-5p	CAGGGTATATAAGCCTTCACT	3.55512e-06	\	0	3	2.13307e-05	\	0	\	0	\	0	\	0
242	ssc-miR-29b-3p	TAGCACCATTTGAAATCAGTGTT	0.0250974	2365	0.0147905	6222	0.0442399	3432	0.0152262	5647	0.0271916	2989	0.0259121	2921	0.0232237
243	ssc-miR-29b-5p	GCTGGTTTCATATGGTGGTTTAGA	5.39862e-05	\	0	5	3.55512e-05	13	5.76751e-05	29	0.000139642	5	4.33458e-05	6	4.77037e-05
244	ssc-miR-29a-3p	TAGCACCATCTGAAATCGGTT	0.27795	42505	0.265823	29277	0.208167	56839	0.252169	88844	0.427804	39333	0.340984	21728	0.172751
245	ssc-miR-29a-5p	ACTGATTTCTTTTGGTGTTCAG	0.00213778	108	0.000675423	292	0.00207619	459	0.00203637	793	0.00381847	197	0.00170783	316	0.00251239
246	ssc-miR-335-3p	TTTTTCATTATTGCTCCTGACC	0.000493994	96	0.000600376	113	0.000803457	36	0.000159716	50	0.000240761	98	0.000849579	39	0.000310074
247	ssc-miR-335-5p	TCAAGAGCAATAACGAAAAATGT	0.000278217	57	0.000356473	34	0.000241748	10	4.43655e-05	27	0.000130011	64	0.000554827	43	0.000341876
248	ssc-miR-183-5p	TATGGCACTGGTAGAATTCACT	0.00119776	108	0.000675423	251	0.00178467	51	0.000226264	36	0.000173348	102	0.000884255	433	0.00344262
249	ssc-miR-129b-3p	AAGCCCTTACCCCAAAAAGTAT	0.00010327	13	8.13009e-05	15	0.000106654	13	5.76751e-05	10	4.81522e-05	33	0.000286083	5	3.97531e-05
250	ssc-miR-196b-3p	TCGACAGCACGACACTGCCTTCA	4.76887e-05	\	0	\	0	43	0.000190771	\	0	11	9.53609e-05	\	0
251	ssc-miR-196b-5p	TAGGTAGTTTCCTGTTGTTGGG	0.00832607	49	0.000306442	77	0.000547489	4722	0.0209494	7	3.37066e-05	3184	0.0276026	65	0.00051679
252	ssc-miR-148a-3p	TCAGTGCACTACAGAACTTTGT	17.2138	2380905	14.89	2826490	20.097	3870395	17.1712	3071983	14.7923	1760519	15.2622	2650155	21.0704
253	ssc-miR-148a-5p	AAAGTTCTGAGACACTCCGACT	0.0362135	3364	0.0210382	7424	0.0527864	4746	0.0210558	6870	0.0330806	4673	0.040511	6139	0.0488088
254	ssc-miR-221-3p	AGCTACATTGTCTGCTGGGTTT	0.012783	1667	0.0104253	2781	0.0197736	2100	0.00931675	2536	0.0122114	1535	0.0133072	1467	0.0116635
255	ssc-miR-221-5p	ACCTGGCATACAATGTAGATTTCTGT	0.00354975	579	0.00362102	1184	0.00841853	109	0.000483583	89	0.000428555	308	0.0026701	714	0.00567674
256	ssc-miR-222-3p	AGCTACATCTGGCTACTGGGTCTC	0.00267189	301	0.00188243	755	0.00536823	331	0.0014685	285	0.00137234	344	0.00298219	372	0.00295763
257	ssc-miR-222-5p	GGCTCAGTAGCCAGTGTAGATC	3.73719e-05	\	0	14	9.95434e-05	4	1.77462e-05	9	4.3337e-05	\	0	8	6.36049e-05
258	ssc-miR-500a-3p	GTGCACCTGGGCAAGGATTCTGA	0.00020166	20	0.000125078	27	0.000191977	35	0.000155279	33	0.000158902	53	0.000459466	15	0.000119259
259	ssc-miR-500a-5p,ssc-miR-500b-5p	TAATCCTTGCTACCTGGGTGAGA	0.00978251	488	0.00305191	936	0.00665519	2461	0.0109183	3039	0.0146335	1900	0.0164714	876	0.00696474
260	ssc-miR-362-3p	AACACACCTATTCAAGGATTCA	0.000415395	60	0.000375235	84	0.00059726	76	0.000337177	120	0.000577827	23	0.000199391	51	0.000405481
261	ssc-miR-362-5p	AATCCTTGGAACCTAGGTGTGAGT	0.00125234	95	0.000594122	139	0.000988324	350	0.00155279	452	0.00217648	177	0.00153444	84	0.000667852
262	ssc-miR-500b-3p	ATGCACCTGGGCAAGGATTCTGA	0.00259351	265	0.00165729	295	0.00209752	432	0.00191659	516	0.00248466	657	0.00569564	215	0.00170938
263	ssc-miR-532-3p	CCTCCCACACCCAAGGCTTGCA	0.00275148	214	0.00133834	344	0.00244592	363	0.00161047	336	0.00161792	779	0.00675328	345	0.00274296
264	ssc-miR-532-5p	CATGCCTTGAGTGTAGGACCGT	0.0277114	3397	0.0212445	4769	0.0339087	4955	0.0219831	3687	0.0177537	4423	0.0383437	4155	0.0330348
265	ssc-miR-98-3p	CTATACAACTTACTACTTTCC	5.51671e-05	6	3.75235e-05	14	9.95434e-05	22	9.7604e-05	8	3.85218e-05	3	2.60075e-05	4	3.18025e-05
266	ssc-miR-98-5p	TGAGGTAGTAAGTTGTATTGTT	0.0439103	10828	0.0677174	7561	0.0537605	3941	0.0174844	5257	0.0253136	6852	0.0594011	5004	0.0397849
267	ssc-let-7f-3p	CTATACAGTCTACTGTCTTTCT	0.000629908	113	0.000706692	184	0.00130828	77	0.000341614	98	0.000471892	51	0.000442128	64	0.000508839
268	ssc-let-7f-5p	TGAGGTAGTAGATTGTATAGTT	1.65767	290030	1.81382	184963	1.31513	418937	1.85863	435962	2.09925	213568	1.85146	126748	1.00772
269	ssc-miR-676-3p	CCGTCCTAAGGTTGTTGAGTT	0.0174993	1754	0.0109694	3511	0.0249641	3233	0.0143434	2404	0.0115758	2306	0.0199911	2912	0.0231522
270	ssc-miR-676-5p	CTCTTCAATCTCAGGACTCGCA	2.04912e-05	\	0	4	2.8441e-05	8	3.54924e-05	4	1.92609e-05	\	0	5	3.97531e-05
271	ssc-miR-421-3p	ATCAACAGACATTAATTGGGCGC	0.000449102	57	0.000356473	101	0.000718134	48	0.000212954	53	0.000255207	65	0.000563496	74	0.000588345
272	ssc-miR-421-5p	GGCCTCATTAAATGTTTGTTGA	2.40761e-06	\	0	\	0	\	0	3	1.44457e-05	\	0	\	0
273	ssc-miR-374b-3p	CTTATCAGGTTGTATTATCATT	0.000405153	61	0.000381489	75	0.000533268	59	0.000261756	122	0.000587457	43	0.000372774	37	0.000294173
274	ssc-miR-374b-5p	ATATAATACAACCTGCTAAGTG	0.0289285	4674	0.0292308	5967	0.0424268	3861	0.0171295	4639	0.0223378	2979	0.0258255	4606	0.0366205
275	ssc-miR-545-3p	ATCAACAAACATTTATTGTGTGC	2.39733e-05	23	0.00014384	\	0	\	0	\	0	\	0	\	0
276	ssc-miR-545-5p	TCAGTAAATGTTTATTGGATGA	4.48197e-05	43	0.000268918	\	0	\	0	\	0	\	0	\	0
277	ssc-miR-374a-3p	TATCAGGTTGTATTGTAATTTT	0.0116983	10917	0.068274	6	4.26615e-05	6	2.66193e-05	22	0.000105935	99	0.000858248	111	0.000882518
278	ssc-miR-374a-5p	TTATAATACAACCTGATAAGCG	0.00933557	8739	0.054653	178	0.00126562	4	1.77462e-05	4	1.92609e-05	3	2.60075e-05	4	3.18025e-05
279	ssc-miR-325-3p	TTTATTGAGCACCTCCTATCA	6.11447e-05	12	7.5047e-05	17	0.000120874	9	3.99289e-05	14	6.74131e-05	\	0	8	6.36049e-05
280	ssc-miR-325-5p	CCTAGTAGGTGTTCAGTAAGTGA	5.77339e-06	\	0	3	2.13307e-05	3	1.33096e-05	\	0	\	0	\	0
281	ssc-miR-361-3p	TCCCCCAGGTGTGATTCTGATT	0.00165469	199	0.00124453	233	0.00165669	168	0.00074534	146	0.000703023	483	0.00418721	175	0.00139136
282	ssc-miR-361-5p	TTATCAGAATCTCCAGGGGTAC	0.00697046	819	0.00512196	991	0.00704625	961	0.00426352	991	0.00477189	1631	0.0141394	815	0.00647975
283	ssc-miR-1277-3p	TACGTAGATATATATGTATTT	0.000764575	69	0.00043152	177	0.00125851	150	0.000665482	224	0.00107861	56	0.000485473	84	0.000667852
284	ssc-miR-1277-5p	TATATATATATATGTACGTATGA	7.29623e-06	7	4.37774e-05	\	0	\	0	\	0	\	0	\	0
285	ssc-miR-363-3p	AATTGCACGGTATCCATCTGTA	0.000885927	78	0.000487805	178	0.00126562	278	0.00123336	248	0.00119418	41	0.000355436	98	0.00077916
286	ssc-miR-18b-5p	TAAGGTGCATCTAGTGCAGTT	4.62589e-06	\	0	\	0	3	1.33096e-05	3	1.44457e-05	\	0	\	0
287	ssc-miR-106a-5p	AAAAGTGCTTACAGTGCAGGTAT	5.6962e-05	16	0.000100063	17	0.000120874	9	3.99289e-05	6	2.88913e-05	6	5.2015e-05	\	0
288	ssc-miR-504-5p	AGACCCTGGTCTGCACTCTATC	0.000419144	76	0.000475298	59	0.000419504	66	0.000292812	51	0.000245576	78	0.000676195	51	0.000405481
289	ssc-miR-505-3p	GTCAACACTTGCTGGTTTCCTCT	0.00222913	238	0.00148843	507	0.00360489	380	0.00168589	397	0.00191164	278	0.00241003	286	0.00227388
290	ssc-miR-505-5p	GGGAGCCAGGAAGTATTGATGTT	7.78418e-05	5	3.12696e-05	27	0.000191977	8	3.54924e-05	8	3.85218e-05	15	0.000130038	5	3.97531e-05
291	ssc-miR-224-3p	AAATGGTGCCCTAGTGACTACA	3.78216e-05	\	0	9	6.39922e-05	6	2.66193e-05	4	1.92609e-05	8	6.93534e-05	6	4.77037e-05
292	ssc-miR-224-5p	CAAGTCACTAGTGGTTCCGTTT	0.0023571	92	0.00057536	713	0.0050696	111	0.000492457	311	0.00149753	238	0.00206326	559	0.00444439
293	ssc-mir-105-1-5p	TCAAATGCTCAGACTCCTGTGG	3.97531e-06	\	0	\	0	\	0	\	0	\	0	3	2.38518e-05
294	miR-703-1-5p,miR-703-2-5p	GAATGTTTTGTGGACCA	2.40761e-06	\	0	\	0	\	0	3	1.44457e-05	\	0	\	0
295	miR-190a-3p	ACTATATATCAAACATATTCCT	0.000258183	44	0.000275172	88	0.000625701	18	7.98578e-05	37	0.000178163	23	0.000199391	24	0.000190815
296	miR-190a-5p	TGATATGTTTGATATATTAGGTT	0.00735389	509	0.00318324	897	0.00637789	1684	0.00747114	3220	0.015505	899	0.00779358	477	0.00379244
297	miR-147-3p	GTGTGCGGAAATGCTTCTGCTATA	3.97531e-06	\	0	\	0	\	0	\	0	\	0	3	2.38518e-05
298	miR-147-5p	TGGAAACACTTCTGCACAAACT	6.25391e-06	6	3.75235e-05	\	0	\	0	\	0	\	0	\	0
299	miR-2366-3p	TGGGTCACAGAAGAGGGTCTGGA	0.000135049	39	0.000243903	4	2.8441e-05	11	4.8802e-05	9	4.3337e-05	34	0.000294752	19	0.000151062
300	miR-211-5p	TTCCCTTTGTCATCCTTTGCCC	4.16928e-06	4	2.50157e-05	\	0	\	0	\	0	\	0	\	0
301	miR-7-1-5p	CTGGAAGACTAGTGATTTTGTTGTT	2.25484e-05	12	7.5047e-05	4	2.8441e-05	\	0	\	0	\	0	4	3.18025e-05
302	miR-31-3p	TGCTATGCCAACATATTGCCATC	1.77194e-05	17	0.000106317	\	0	\	0	\	0	\	0	\	0
303	miR-31-5p	AGGCAAGATGCTGGCATAGCTAT	6.83186e-05	60	0.000375235	\	0	\	0	\	0	4	3.46767e-05	\	0
304	miR-219-1-3p	AGAATTGTGGCTGGACATCTGT	0.000114978	33	0.000206379	7	4.97717e-05	6	2.66193e-05	5	2.40761e-05	13	0.000112699	34	0.000270321
305	miR-2964-3p	AGAATTGCGTTTGGACAATCAGT	8.33855e-06	8	5.00313e-05	\	0	\	0	\	0	\	0	\	0
306	miR-2887a-1-3p,miR-2887b-1-3p	CGGAGAGCCCTTCGTCC	3.55512e-06	\	0	3	2.13307e-05	\	0	\	0	\	0	\	0
307	miR-2887a-1-5p,miR-2887b-1-5p	GTCCGGTGCGGAGAGC	0.000456212	3	1.87617e-05	\	0	513	0.00227595	73	0.000351511	5	4.33458e-05	6	4.77037e-05
308	miR-194-2-3p	CCAGTGGGGCTGCTGTTATCTGA	1.36466e-05	3	1.87617e-05	4	2.8441e-05	\	0	\	0	4	3.46767e-05	\	0
309	miR-194-2-5p	TGTAACAGCAACTCCATGTGGA	0.00307654	205	0.00128205	208	0.00147893	1035	0.00459182	1626	0.00782955	223	0.00193322	169	0.00134365
310	miR-670-3p	TTTCCTCATATTCATTCAGGAGT	3.74456e-05	10	6.25391e-05	3	2.13307e-05	4	1.77462e-05	8	3.85218e-05	7	6.06842e-05	3	2.38518e-05
311	miR-874-3p	CTGCCCTGGCCCGAGGGACCGAC	0.000935818	91	0.000569106	114	0.000810568	203	0.000900619	137	0.000659686	193	0.00167315	126	0.00100178
312	miR-874-5p	CGGCCCCACGCACCAGGGTAAGA	0.000125433	15	9.38087e-05	9	6.39922e-05	26	0.00011535	49	0.000235946	18	0.000156045	11	8.74567e-05
313	miR-106b-3p	CCGCACTGTGGGTACTTGCT	0.00178715	222	0.00138837	389	0.00276588	381	0.00169032	235	0.00113158	213	0.00184653	239	0.0019002
314	miR-106b-5p	TAAAGTGCTGACAGTGCAGATA	0.0577582	5972	0.0373484	5006	0.0355939	19865	0.088132	22438	0.108044	5300	0.0459466	3960	0.0314844
315	miR-93-3p	ACTGCTGAGCTAGCACTTCCCGA	0.000353632	29	0.000181364	45	0.000319961	59	0.000261756	88	0.00042374	73	0.000632849	38	0.000302123
316	miR-93-5p	CAAAGTGCTGTTCGTGCAGGTA	0.0480742	6858	0.0428893	8557	0.0608423	13242	0.0587487	10477	0.0504491	4892	0.0424096	4164	0.0331064
317	miR-25-3p	CATTGCACTTGTCTCGGTCTGA	0.185123	33296	0.20823	30313	0.215533	41251	0.183012	33713	0.162336	20816	0.180457	20271	0.161167
318	miR-25-5p	AGGCGGAGACTTGGGCAATTGCT	1.8187e-05	\	0	6	4.26615e-05	\	0	3	1.44457e-05	6	5.2015e-05	\	0
319	miR-590-3p	TAATTTTATGTATAAGCTAGT	0.00165282	99	0.000619138	110	0.000782127	528	0.0023425	996	0.00479596	102	0.000884255	62	0.000492938
320	miR-590-5p	GAGCTTATTCATAAAAGTACAG	0.0014551	62	0.000387743	94	0.000668363	429	0.00190328	857	0.00412665	109	0.000944939	88	0.000699654
321	miR-193b-3p	AACTGGCCCACAAAGTCCCGCT	0.0692921	8974	0.0561226	17047	0.121208	13755	0.0610247	7344	0.035363	3480	0.0301687	14070	0.111865
322	miR-193b-5p	CGGGGTTTTGAGGGCGAGATGA	0.000751298	60	0.000375235	98	0.000696804	99	0.000439218	115	0.000553751	224	0.00194189	63	0.000500889
323	miR-216b-3p	ACACTTACCTGTAGAGATTCTA	4.33458e-06	\	0	\	0	\	0	\	0	3	2.60075e-05	\	0
324	miR-216b-5p	AAATCTCTGCAGGCAAATGTGA	7.86747e-05	10	6.25391e-05	14	9.95434e-05	24	0.000106477	16	7.70436e-05	10	8.66917e-05	5	3.97531e-05
325	miR-599-5p	TTTGATAAGCTGACATGGGAC	3.97531e-06	\	0	\	0	\	0	\	0	\	0	3	2.38518e-05
326	miR-9-1-5p,miR-9-2-5p,miR-9-3-5p	ATTTCTTTGGTTATCTAGCTGTATGA	9.07475e-06	\	0	4	2.8441e-05	\	0	\	0	3	2.60075e-05	\	0
327	miR-197-3p	TTCACCACCTTCTCCACCCAGC	8.66917e-06	\	0	\	0	\	0	\	0	6	5.2015e-05	\	0
328	miR-137-3p	TTATTGCTTAAGAATACGCGT	1.25078e-05	12	7.5047e-05	\	0	\	0	\	0	\	0	\	0
329	miR-1281-3p	TCGCCTCCTCCTCCCCC	2.90864e-05	\	0	\	0	25	0.000110914	\	0	\	0	8	6.36049e-05
330	miR-141-3p	TAACACTGTCTGGTAAAGATGGC	0.000406203	16	0.000100063	8	5.68819e-05	24	0.000106477	36	0.000173348	51	0.000442128	196	0.00155832
331	miR-141-5p	CATCTTCCAGCACAGTGTTGGA	6.62551e-06	\	0	\	0	\	0	\	0	\	0	5	3.97531e-05
332	miR-200c-3p	TAATACTGCCGGGTAATGATGG	0.000796734	15	9.38087e-05	12	8.53229e-05	21	9.31675e-05	13	6.25979e-05	79	0.000684864	473	0.00376064
333	miR-1291-5p	ATGGCCCTGACTGAAGACCTG	1.30038e-05	\	0	\	0	\	0	\	0	9	7.80225e-05	\	0
334	miR-3059-5p	TTTCCTCTCTGCCCCATAGGG	4.33458e-06	\	0	\	0	\	0	\	0	3	2.60075e-05	\	0
335	miR-2904-2-3p	GCCGTCCCCGCCGGCGG	7.71842e-05	4	2.50157e-05	4	2.8441e-05	50	0.000221827	27	0.000130011	3	2.60075e-05	4	3.18025e-05
336	miR-2904-2-5p	AGCGCCGCGGGAGCCT	0.000598569	7	4.37774e-05	10	7.11024e-05	188	0.000834071	512	0.00246539	3	2.60075e-05	19	0.000151062
337	miR-739-3p	AAACGAGAACTTTGAAGGCCGAAGGG	3.41369e-05	\	0	3	2.13307e-05	7	3.10558e-05	18	8.6674e-05	3	2.60075e-05	5	3.97531e-05
338	miR-739-5p	GTGGGCCCGGGTGGAGCCGCCGCA	4.39401e-05	\	0	\	0	28	0.000124223	24	0.000115565	\	0	3	2.38518e-05
339	miR-5105-3p	TTGAGGCCCAGCCCGTGGA	9.59307e-06	\	0	\	0	\	0	7	3.37066e-05	\	0	3	2.38518e-05
340	miR-5105-5p	CACTCCCCGGCGCCGCTC	4.97798e-05	\	0	6	4.26615e-05	19	8.42944e-05	10	4.81522e-05	6	5.2015e-05	9	7.15555e-05
341	miR-150-5p	TCTCCCAACCCTTGTACCAGTG	0.0184421	1492	0.00933084	2455	0.0174556	2656	0.0117835	4958	0.0238739	3934	0.0341045	1774	0.0141044
342	miR-371-5p	ACTCAAACTGTGGGGGCACTTT	4.16928e-06	4	2.50157e-05	\	0	\	0	\	0	\	0	\	0
343	miR-200b-3p	TAATACTGCCTGGTAATGATGA	0.00110805	327	0.00204503	6	4.26615e-05	20	8.87309e-05	116	0.000558566	301	0.00260942	164	0.0013039
344	miR-200b-5p	CATCTTACTGGGCAGCATTGGA	1.91812e-05	5	3.12696e-05	\	0	\	0	\	0	6	5.2015e-05	4	3.18025e-05
345	miR-551a-3p	GCGACCCACTCTTGGTTTCC	0.00017163	45	0.000281426	7	4.97717e-05	14	6.21116e-05	18	8.6674e-05	57	0.000494143	7	5.56543e-05
346	miR-1-2-3p	TGGAATGTAAAGAAGTGTGTAT	2.71003e-05	26	0.000162602	\	0	\	0	\	0	\	0	\	0
347	miR-1983-3p	CTCACCTGGAGCATGTTTTCT	7.29623e-06	7	4.37774e-05	\	0	\	0	\	0	\	0	\	0
348	miR-1983-5p	AAAAAGCATGCTCCAGTGGCGC	8.18706e-06	\	0	\	0	\	0	3	1.44457e-05	4	3.46767e-05	\	0
349	miR-206-3p	TGGAATGTAAGGAAGTGTGTGAAA	8.29528e-06	\	0	7	4.97717e-05	\	0	\	0	\	0	\	0
350	miR-133b-3p	TTGGTCCCCTTCAACCAGCTGTTT	8.02537e-06	\	0	\	0	\	0	10	4.81522e-05	\	0	\	0
351	miR-370-3p	GCCTGCTGGGGTGGAACCTGGT	0.000285317	9	5.62852e-05	15	0.000106654	76	0.000337177	53	0.000255207	92	0.000797564	20	0.000159012
352	miR-370-5p	CAGGTCACGTCTCTGCAGTTAC	3.59293e-05	4	2.50157e-05	3	2.13307e-05	16	7.09847e-05	6	2.88913e-05	8	6.93534e-05	\	0
353	miR-431-3p	TGCAGGTCGTCTTGCAGGGCTTCT	8.30989e-06	\	0	\	0	\	0	\	0	3	2.60075e-05	3	2.38518e-05
354	miR-431-5p	TGTCTTGCAGGCCGTCATGCAGG	2.21827e-06	\	0	\	0	3	1.33096e-05	\	0	\	0	\	0
355	miR-493-3p	TGAAGGTCTACTGTGTGCCAGT	1.56308e-05	8	5.00313e-05	\	0	4	1.77462e-05	\	0	3	2.60075e-05	\	0
356	miR-493-5p	TTGTACATGGTAGGCTTTCATT	0.000146794	23	0.00014384	19	0.000135095	14	6.21116e-05	33	0.000158902	21	0.000182053	25	0.000198765
357	miR-302a-3p,miR-302b-3p,miR-302d-3p	TAAGTGCTTCCATGTTTTAGT	2.83132e-05	\	0	\	0	8	3.54924e-05	9	4.3337e-05	5	4.33458e-05	6	4.77037e-05
358	miR-302c-3p	AAGTGCTTCCATGTTTCAGTGG	3.97531e-06	\	0	\	0	\	0	\	0	\	0	3	2.38518e-05
359	miR-367-3p	AATTGCACTTTAGCAATGGTG	2.40761e-06	\	0	\	0	\	0	3	1.44457e-05	\	0	\	0
360	miR-34b-3p	AATCACTAACTCCACTGCCATC	0.000128571	8	5.00313e-05	5	3.55512e-05	7	3.10558e-05	6	2.88913e-05	8	6.93534e-05	70	0.000556543
361	miR-34b-5p	AGGCAGTGTAATTAGCTGATTGT	5.04742e-05	4	2.50157e-05	7	4.97717e-05	7	3.10558e-05	4	1.92609e-05	15	0.000130038	6	4.77037e-05
362	miR-135b-5p	TATGGCTTTTCATTCCTATGTGA	0.000208571	30	0.000187617	26	0.000184866	17	7.54213e-05	113	0.00054412	18	0.000156045	13	0.000103358
363	miR-488-3p	TTGAAAGGCTATTTCTTGGTC	1.27379e-05	\	0	4	2.8441e-05	3	1.33096e-05	\	0	4	3.46767e-05	\	0
364	miR-29b-2-3p	TAGCACCATTTGAAATCAGTGTTT	0.000170999	27	0.000168856	40	0.00028441	17	7.54213e-05	32	0.000154087	24	0.00020806	17	0.00013516
365	miR-29b-2-5p	CTGGTTTCACATGGTGGCTTAGA	0.000448172	54	0.000337711	80	0.000568819	77	0.000341614	80	0.000385218	75	0.000650188	51	0.000405481
366	miR-196a-1-3p	CAACGACATTAAACCACCCGA	4.10893e-05	3	1.87617e-05	9	6.39922e-05	12	5.32385e-05	\	0	10	8.66917e-05	3	2.38518e-05
367	miR-196a-1-5p	AGGTAGTTTCATGTTGTTGGGC	1.59658e-05	\	0	9	6.39922e-05	\	0	\	0	\	0	4	3.18025e-05
368	miR-454-3p	TAGTGCAATATTGCTTATAGGG	0.000419662	39	0.000243903	85	0.000604371	72	0.000319431	82	0.000394848	24	0.00020806	94	0.000747358
369	miR-454-5p	ACCCTATCGATATTGTCTCTGC	3.55512e-06	\	0	3	2.13307e-05	\	0	\	0	\	0	\	0
370	miR-144-3p	TACAGTATAGATGATGTACT	0.00232537	127	0.000794247	488	0.0034698	875	0.00388198	883	0.00425184	83	0.000719541	105	0.000834814
371	miR-144-5p	GGATATCATCATATACTGTAAGT	0.00183224	305	0.00190744	451	0.00320672	322	0.00142857	293	0.00141086	214	0.0018552	149	0.00118464
372	miR-132-3p	TAACAGTCTACAGCCATGGTCG	0.00812342	799	0.00499688	1548	0.0110067	2822	0.0125199	870	0.00418925	829	0.00718674	1112	0.00884108
373	miR-132-5p	ACCGTGGCTTTCGATTGTTACT	0.000157308	19	0.000118824	36	0.000255969	35	0.000155279	19	9.14893e-05	17	0.000147376	22	0.000174913
374	miR-212-3p	TAACAGTCTCCAGTCACGGCCA	0.000109356	7	4.37774e-05	20	0.000142205	36	0.000159716	16	7.70436e-05	15	0.000130038	13	0.000103358
375	miR-212-5p	ACCTTGGCTCTAGACTGCTTACT	4.80055e-05	6	3.75235e-05	9	6.39922e-05	8	3.54924e-05	6	2.88913e-05	4	3.46767e-05	11	8.74567e-05
376	miR-26a-1-3p	CCTATTCTTGGTTACTTGCACG	3.9616e-05	\	0	9	6.39922e-05	3	1.33096e-05	9	4.3337e-05	8	6.93534e-05	6	4.77037e-05
377	miR-26a-1-5p	TTCAAGTAACCCAGGATAGGCT	0.0228514	4706	0.0294309	3636	0.0258528	2100	0.00931675	3545	0.01707	4346	0.0376762	2234	0.0177617
378	miR-138-1-3p	GCTACTTCACAACACCAGGGT	1.38149e-05	\	0	8	5.68819e-05	\	0	\	0	3	2.60075e-05	\	0
379	miR-138-1-5p	AGCTGGTGTTGTGAATCAGGCCG	5.23311e-05	13	8.13009e-05	4	2.8441e-05	12	5.32385e-05	9	4.3337e-05	6	5.2015e-05	7	5.56543e-05
380	miR-15b-3p	TGAATCATTATTTGCTGCTCTAT	5.05702e-05	\	0	\	0	\	0	\	0	35	0.000303421	\	0
381	miR-551b-3p	GCGACCCATACTTGGTTTCAG	0.000254055	16	0.000100063	21	0.000149315	64	0.000283939	73	0.000351511	38	0.000329428	39	0.000310074
382	miR-301b-3p	CAGTGCAATGATATTGTCAAAGC	0.000159917	40	0.000250157	42	0.00029863	22	9.7604e-05	23	0.00011075	5	4.33458e-05	20	0.000159012
383	miR-4444-3p	TGAACTCGAGTTGGAAGAGGCGA	2.00628e-05	4	2.50157e-05	\	0	\	0	\	0	11	9.53609e-05	\	0
384	miR-375-3p	TTTGTTCGTTCGGCTCGCGTGA	0.00056644	30	0.000187617	4	2.8441e-05	50	0.000221827	4	1.92609e-05	55	0.000476804	310	0.00246469
385	miR-153-1-3p	TTGCATAGTCACAAAAGTGATC	2.68777e-05	14	8.75548e-05	\	0	\	0	\	0	3	2.60075e-05	6	4.77037e-05
386	miR-449a-3p	TCAGCTAACATGCAACTGCTGT	3.55512e-06	\	0	3	2.13307e-05	\	0	\	0	\	0	\	0
387	miR-449a-5p	TGGCAGTGTATTGTTAGCTGGT	0.000191589	52	0.000325204	29	0.000206197	11	4.8802e-05	24	0.000115565	34	0.000294752	20	0.000159012
388	miR-582-3p	TAACCGGTTGAACAACTGAACCC	0.000424084	140	0.000875548	72	0.000511937	18	7.98578e-05	22	0.000105935	46	0.000398782	72	0.000572444
389	miR-582-5p	TACAGTTGTTCAACCAGTTACT	0.000388519	67	0.000419012	98	0.000696804	69	0.000306122	53	0.000255207	36	0.00031209	43	0.000341876
390	miR-671-3p	TCCGGTTCTCAGGGCTCCACC	0.000159808	19	0.000118824	12	8.53229e-05	37	0.000164152	26	0.000125196	28	0.000242737	28	0.000222617
391	miR-671-5p	AGGAAGCCCTGGAGGGGCTGGAGG	0.000510966	12	7.5047e-05	44	0.000312851	170	0.000754213	187	0.000900447	52	0.000450797	72	0.000572444
392	miR-3553-5p	TTATGGCCCTTCGGTAATTCACT	1.33429e-05	3	1.87617e-05	\	0	6	2.66193e-05	\	0	4	3.46767e-05	\	0
393	miR-96-5p	TTTGGCACTAGCACATTTTTGCT	0.000109255	10	6.25391e-05	18	0.000127984	6	2.66193e-05	13	6.25979e-05	14	0.000121368	32	0.00025442
394	miR-182-5p	TTTGGCAATGGTAGAACTCACACT	0.0036806	378	0.00236398	515	0.00366177	552	0.00244897	497	0.00239317	273	0.00236668	1113	0.00884903
395	miR-592-5p	TTGTGTCAATATGCGATGATGT	6.933e-06	\	0	\	0	4	1.77462e-05	\	0	\	0	3	2.38518e-05
396	miR-4657-5p	AATGTGGAAGTGGTCTGAGGCAT	1.31382e-05	\	0	\	0	8	3.54924e-05	9	4.3337e-05	\	0	\	0
397	miR-502-3p	ATGCACCTGGGCAAGGATTCA	2.03772e-05	\	0	5	3.55512e-05	5	2.21827e-05	8	3.85218e-05	3	2.60075e-05	\	0
398	miR-660-5p	TACCCATTGCATATCGGAGTTG	0.00361342	401	0.00250782	615	0.0043728	862	0.0038243	902	0.00434333	334	0.0028955	470	0.00373679
399	miR-188-3p	CTCCCACGTGCAGGGTTTGCA	2.51122e-05	6	3.75235e-05	8	5.68819e-05	4	1.77462e-05	8	3.85218e-05	\	0	\	0
400	miR-188-5p	CATCCCTTGCATGGTGGAGGGT	0.000354936	13	8.13009e-05	42	0.00029863	106	0.000470274	126	0.000606718	51	0.000442128	29	0.000230568
401	miR-1468-5p	CGTTTGCCTGTTTTGCT	0.00503271	4758	0.0297561	6	4.26615e-05	13	5.76751e-05	8	3.85218e-05	32	0.000277413	3	2.38518e-05
402	miR-384-3p	ATTCCTAGAAATTGTTCACAAT	7.24988e-05	11	6.87931e-05	16	0.000113764	10	4.43655e-05	21	0.00010112	5	4.33458e-05	8	6.36049e-05
403	miR-384-5p	TGTAAACAATTCCTAGGTAATGT	6.00039e-05	11	6.87931e-05	10	7.11024e-05	19	8.42944e-05	15	7.22284e-05	\	0	8	6.36049e-05
404	miR-1298-5p	TTCATTCGGCTGTCCAGATGTA	8.63857e-06	\	0	\	0	3	1.33096e-05	8	3.85218e-05	\	0	\	0
405	miR-2483-3p	AAACATCTGGTTGGTTGAGAGA	0.000933142	40	0.000250157	79	0.000561709	287	0.00127329	337	0.00162273	131	0.00113566	95	0.000755308
406	miR-2483-5p	CGTCAACCATCCAGCTGTTTGG	0.000724162	55	0.000343965	114	0.000810568	139	0.00061668	89	0.000428555	175	0.0015171	79	0.000628098
407	miR-20b-5p	CAAAGTGCTCACAGTGCAGGTAT	0.000177803	29	0.000181364	27	0.000191977	44	0.000195208	34	0.000163718	23	0.000199391	17	0.00013516
408	miR-452-3p	TCAGTCTCAACTGCAAAGAAGT	0.00191663	231	0.00144465	597	0.00424481	146	0.000647736	314	0.00151198	212	0.00183786	228	0.00181274
409	miR-452-5p	AACTGTTTGCAGAGGAAACTGAGA	0.00165877	111	0.000694185	347	0.00246725	182	0.000807451	619	0.00298062	185	0.0016038	176	0.00139931
