# Supplementary material for: Intrinsic Features in MicroRNA Transcriptomes Link Porcine Visceral Rather than Subcutaneous Adipose Tissues to Metabolic Risk
Source: PLoS One. 2013 Nov 6;8(11):e80041. doi: 10.1371/journal.pone.0080041 (PMC3819305; doi:10.1371/journal.pone.0080041)
Supplement: Table S4 — MiRNA categories defined by tissue-related expression pattern. (XLS) [file pone.0080041.s006.xls]

## Sheet: Total data
# Copy numbers of a given miRNA in different libraries was normalized by total mappable reads
Unique miRNA ID	miRNA name	Consensus miRNA sequence	GOM	ILB	MAD	PAD	RAD	ULB
1	ssc-miR-30c-2-3p	CTGGGAGAAGGCTGTTTACTCT	1952.35	3267.81	2401	3125.82	4656.47	2634.35
2	ssc-miR-30a-3p	CTTTCAGTCGGATGTTTGCAGC	5576.52	6893.01	3190	3947.43	4623.25	7277.61
3	ssc-miR-30a-5p	TGTAAACATCCTCGACTGGAAGCT	112664	101387	92856	110339	99638.2	68803.1
4	ssc-miR-628-5p	ATGCTGACATATTTACTAGAGGAT	358.048	\	\	\	5.86211	\
5	ssc-miR-122-3p	AACGCCATTATCACACTAAAT	\	\	7	5.42677	\	8.96036
6	ssc-miR-122-5p	TGGAGTGTGACAATGGTGTTTGT	46.518	158.663	399	303.899	496.325	177.415
7	ssc-miR-1285-3p	TAGCGAGACCCCGTCTCTTTAGA	8.45782	8.01326	18	10.8535	33.2186	7.16829
8	ssc-miR-491-3p	CTTATGCAAGATTCCCTTCTAC	267.831	535.286	107	66.2066	211.036	234.762
9	ssc-miR-491-5p	AGTGGGGAACCCTTCCATGAGG	579.36	913.512	366	469.958	1434.26	845.858
10	ssc-miR-101-1-3p,ssc-miR-101-2-3p	TACAGTACTGTGATAACTGAAG	287362	100792	249797	280259	145779	77035.8
11	ssc-miR-101-1-5p	CGGTTATCATGGTACCGATGCTG	\	4.80796	3	4.34142	\	\
12	ssc-miR-204-3p	GCTGGGAAGGCAAAGGGACGT	7.04818	\	\	\	\	\
13	ssc-miR-204-5p	TTCCCTTTGTCATCCTATGCCT	2886.93	544.902	266	283.277	2491.4	292.108
14	ssc-miR-32-3p	CAATTTAGTGTGTGTGATATT	50.7469	149.047	46	56.4384	44.9428	73.475
15	ssc-miR-32-5p	TATTGCACATTACTAAGTTGC	683.673	1969.66	508	696.798	412.302	693.532
16	ssc-miR-181a-2-3p	ACCACCGACCGTTGACTGTACC	552.577	\	\	\	\	\
17	ssc-miR-181a-1-5p,ssc-miR-181a-2-5p	AACATTCAACGCTGTCGGTAA	17413.2	4.80796	7	8.68284	228.622	213.257
18	ssc-miR-181b-2-3p	CTCACTGATCAATGAATGCA	4.22891	\	\	\	\	\
19	ssc-miR-181b-1-5p,ssc-miR-181b-2-5p	AACATTCATTGCTGTCGGTGGGGT	2709.32	177.894	204	300.643	416.21	215.049
20	ssc-miR-199a-2-3p,ssc-miR-199b-3p	ACAGTAGTCTGCACATTGGTT	48889	77856.9	48003	65032.3	33044.7	57728
21	ssc-miR-199b-5p	CCCAGTGTTTAGACTATCTGTTC	33213.8	64503.6	24570	15413.1	39348.4	49744.4
22	ssc-miR-126-3p	TCGTACCGTGAGTAATAATGCG	236819	164987	262253	449895	225195	182385
23	ssc-miR-126-5p	CATTATTACTTTTGGTACGCG	8969.51	32436.1	50527	85547.6	22301.4	25121.3
24	ssc-miR-210-3p	CTGTGCGTGTGACAGCGGCTGA	186.072	193.921	208	265.912	441.612	229.385
25	ssc-miR-210-5p	AGCCACTGCCCACCGCACACTG	18.3253	19.2318	6	8.68284	33.2186	37.6335
26	ssc-miR-192-3p	CTGCCAATTCCATAGGTCACAG	18.3253	8.01326	5	4.34142	7.81614	5.37622
27	ssc-miR-192-5p	CTGACCTATGAATTGACAGCC	460.951	245.206	211	262.656	211.036	195.336
28	ssc-miR-130a-3p	CAGTGCAATGTTAAAAGGGCATT	2292.07	1948.83	1377	1833.16	3321.86	2283.1
29	ssc-miR-130a-5p	GCTCTTTTCACATTGTGCTACT	21.1445	28.8477	12	10.8535	7.81614	25.089
30	ssc-miR-129a-3p	AAGCCCTTACCCCAAAAAGCAT	699.179	283.67	180	198.62	547.13	297.484
31	ssc-miR-129a-5p,ssc-miR-129b-5p	CTTTTTGCGGTCTGGGCTTGC	1005.07	302.901	180	137.84	510.003	245.514
32	ssc-miR-1343-3p	CCTCCTGGGGCCCGCACTCTCGC	236.819	14.4239	4	6.51213	52.759	17.9207
33	ssc-miR-1343-5p	TGGGGAGCGGCCCCCGGGCGGG	\	6.41061	\	\	9.77018	5.37622
34	ssc-miR-4336a-3p,ssc-miR-4336b-3p	GTGGGGAAGAACTACAAGACAGCT	22.5542	36.861	14	20.6217	87.9316	87.8116
35	ssc-miR-199a-2-5p	CCCAGTGTTCAGACTACCTGTTC	109000	153611	63221	47878.2	164372	157493
36	ssc-miR-24-1-3p,ssc-miR-24-2-3p	TGGCTCAGTTCAGCAGGAACAG	122751	202524	134313	131687	172557	260293
37	ssc-miR-24-1-5p	CGTGCCTACTGAGCTGAAACAC	102.903	208.345	89	113.962	91.8397	164.871
38	ssc-miR-27a-3p	TTCACAGTGGCTAAGTTCCGC	20298.8	48983.5	43547	61288.9	14583	30893.5
39	ssc-miR-27a-5p	AGGGCTTAGCTGCTTGTGAGCA	995.203	2121.91	715	625.164	2759.1	2881.65
40	ssc-miR-23a-3p	ATCACATTGCCAGGGATTTCCA	47445.5	118064	53304	37964.6	41923.8	87564.3
41	ssc-miR-23a-5p	GGGGTTCCTGGGGATGGGATTT	4.22891	11.2186	5	\	21.4944	7.16829
42	ssc-miR-181c-3p	ACCATCGACCGTTGAGTGGACC	153.65	121.802	181	146.523	168.047	100.356
43	ssc-miR-181c-5p	AACATTCAACCTGTCGGTGAGT	2500.69	2267.75	2570	3123.65	3605.2	2093.14
44	ssc-miR-181d-5p	AACATTCATTGTTGTCGGT	1429.37	11.2186	8	17.3657	9.77018	89.6036
45	ssc-miR-340-3p	TCCGTCTCAGTTACTTTATAGCC	28.1927	108.98	40	40.1581	87.9316	100.356
46	ssc-miR-340-5p	TTATAAAGCAATGAGACTGATT	163.518	203.537	258	365.764	343.91	134.405
47	ssc-miR-1271-3p	AGTGCCTGCTATGTGCCAGGCATA	46.518	6.41061	13	5.42677	\	\
48	ssc-miR-1271-5p	CTTGGCACCTAGTAAGCACTCAGT	2788.26	16.0265	14	11.9389	33.2186	21.5049
49	ssc-miR-9-1-3p,ssc-miR-9-2-3p	TAAAGCTAGATAACCGAAAGTA	46.518	\	\	\	\	\
50	ssc-miR-143-3p	TGAGATGAAGCACTGTAGCTCG	1.49898e+06	1.21377e+06	1345342	1.12131e+06	1.51106e+06	1.44501e+06
51	ssc-miR-143-5p	GGTGCAGTGCTGCATCTCTGG	2104.59	7088.53	2660	2654.78	2424.96	3736.47
52	ssc-miR-145-3p	ATTCCTGGAAATACTGTTCTT	1619.67	2665.21	765	1160.24	1369.78	1496.38
53	ssc-miR-145-5p	GTCCAGTTTTCCCAGGAATCCCT	95966.6	190547	88820	91096	113580	148914
54	ssc-miR-378-1-3p,ssc-miR-378-2-3p	CACTGGACTTGGAGTCAGAAGGC	606282	1586.63	640	650.127	2739.56	1385.27
55	ssc-miR-378-1-5p	CTCCTGACTCCAGGTCCTGTGTGT	1264.44	25.6424	11	8.68284	39.0807	14.3366
56	ssc-miR-339-3p	AGCTCCTCGAGGCCAGAGCCC	7.04818	12.8212	9	10.8535	21.4944	14.3366
57	ssc-miR-339-5p	TCCCTGTCCTCCAGGAGCTCACT	1031.85	735.618	451	411.349	1098.17	553.751
58	ssc-miR-365-1-3p,ssc-miR-365-2-3p	TAATGCCCCTAAAAATCCTTAT	9877.32	19340.8	6232	11294.2	23784.5	13693.2
59	ssc-miR-365-1-5p	AGGGACTTTTGGGGGCAGATGT	47.9276	60.9008	25	15.195	125.058	32.2573
60	ssc-miR-216-5p	TAATCTCAGCTGGCAACTGTGA	14.0964	36.861	21	13.0243	23.4484	25.089
61	ssc-miR-217-5p	TACTGCATCAGGAACTGATTGGA	15.506	24.0398	15	16.2803	17.5863	14.3366
62	ssc-miR-30b-3p	CTGGGAGGTGGATGTTTACTTC	26.7831	60.9008	23	36.902	91.8397	51.9701
63	ssc-miR-30b-5p	TGTAAACATCCTACACTCAGCT	20355.1	51876.3	28309	38895.8	31999.3	34049.4
64	ssc-miR-30d-3p	CTTTCAGTCAGATGTTTGCTGC	95.8553	161.868	48	39.0728	84.0235	87.8116
65	ssc-miR-30d-5p	TGTAAACATCCCCGACTGGAAGC	53738.1	74246.1	29686	39834.7	179816	70847.8
66	ssc-miR-124a-1-3p,ssc-miR-124a-2-3p	TAAGGCACGCGGTGAATGCCA	18.3253	19.2318	\	\	13.6783	19.7128
67	ssc-miR-9-1-5p,ssc-miR-9-2-5p	TCTTTGGTTATCTAGCTGTATAA	1284.18	\	4	6.51213	\	10.7524
68	ssc-miR-92b-3p	TATTGCACTCGTCCCGGCCTCC	1134.76	402.266	372	288.704	3450.83	471.315
69	ssc-miR-92b-5p	AGGGACGGGACGCGGTGCAGTGT	\	\	3	6.51213	11.7242	\
70	ssc-miR-190-5p	TGATATGTTTGATATTGGGTTG	\	6.41061	11	6.51213	23.4484	17.9207
71	ssc-miR-615-3p	TCCGAGCCTGGGTCTCCCTCT	9.86745	30.4504	17	11.9389	31.2646	25.089
72	ssc-miR-615-5p	GGGGCTCCCCGGTGCTCGGATC	\	\	\	\	\	7.16829
73	ssc-miR-148b-3p	TCAGTGCATCACAGAACTTTGTTT	13171.6	174.689	189	205.132	113.334	182.791
74	ssc-miR-148b-5p	GAAGTTCTGTTATACACTCAGGC	133.915	\	\	\	\	\
75	ssc-let-7i-3p	CTGCGCAAGCTACTGCCTTGCT	625.878	581.763	416	422.203	369.313	272.395
76	ssc-let-7i-5p	TGAGGTAGTAGTTTGTGCTGTT	194273	79116.6	150863	180944	103044	84354.7
77	ssc-miR-2476-1-5p,ssc-miR-2476-2-5p,ssc-miR-2476-3-5p	TCCCTGTGGTCTAGTGG	\	4.80796	3	\	\	\
78	ssc-miR-135-1-5p,ssc-miR-135-2-5p	TATGGCTTTTTATTCCTATGTGA	4.22891	24.0398	11	9.76819	23.4484	23.2969
79	ssc-miR-331-3p	GCCCCTGGGCCTATCCTAGA	916.263	2900.8	1108	987.672	4314.51	1702.47
80	ssc-miR-331-5p	TCTAGGTATGGTCCCAGGGATC	652.661	834.982	403	552.445	1256.44	989.224
81	ssc-miR-4332-3p	GTCGGCGTCCACGGCCGCCGCCGG	22.5542	62.5035	6205	479.727	41.0348	252.682
82	ssc-miR-4332-5p	GTGTCGCGGGGGTGGGC	7.04818	9.61592	59	20.6217	9.77018	16.1287
83	ssc-miR-328-3p	CTGGCCCTCTCTGCCCTTCCGT	1013.53	1003.26	963	825.955	5033.6	1263.41
84	ssc-miR-328-5p	TGTTTCGGAGCCTGGAGCG	5.63854	12.8212	5	7.59748	9.77018	12.5445
85	ssc-miR-769-3p	TGGGATCTCTGGGGTCTTGGTT	29.6024	48.0796	20	33.646	140.691	35.8415
86	ssc-miR-769-5p	TGAGACCTCTGGGTTCTGAGCT	304.481	556.121	426	407.008	1416.68	607.513
87	ssc-miR-99b-3p	CAAGCTCGTGTCTGTGGGTCCGT	100.084	163.471	112	70.548	244.254	234.762
88	ssc-miR-99b-5p	CACCCGTAGAACCGACCTTGCG	12049.6	16188.4	14858	14878	32259.2	15442.3
89	ssc-let-7e-3p	CTATACGGCCTCCTAGCTTTCC	350.999	403.868	178	215.986	783.568	211.465
90	ssc-let-7e-5p	TGAGGTAGGAGGTTGTATAGTT	10115.5	16670.8	19841	19095.7	15180.9	7618.1
91	ssc-miR-125a-3p	ACAGGTGAGGTTCTTGGGAGCCA	496.192	9.61592	4	5.42677	5.86211	7.16829
92	ssc-miR-125a-5p	TCCCTGAGACCCTTTAACCTGT	35600.4	48714.2	23112	23949.4	132726	55927
93	ssc-miR-935-3p	CAGTTACCGCTTCCGCTACCGC	12.6867	14.4239	17	8.68284	56.667	19.7128
94	ssc-miR-429-3p	TAATACTGTCTGGTAATGCCGT	23.9638	\	\	14.1096	46.8969	37.6335
95	ssc-miR-4331-5p	TGGCGTAGATCACAGACACAG	322.807	\	\	\	\	\
96	ssc-miR-2320-3p	TCGATGATGGTCCCTGTGTTTG	12.6867	16.0265	10	16.2803	11.7242	16.1287
97	ssc-miR-2320-5p	TGGCACAGGGTCCAGCTGTCGGC	204.397	993.645	747	561.128	1768.4	1037.61
98	ssc-miR-133a-1-5p,ssc-miR-133a-2-5p	AGCTGGTAAAATGGAACCAAAT	21.1445	12.8212	7	7.59748	17.5863	8.96036
99	ssc-miR-187-3p	TCGTGTCTTGTGTTGCAGCCGG	4.22891	\	4	\	5.86211	\
100	ssc-miR-186-3p	CCCAAAGGTGAATTTTTTGGGA	22.5542	158.663	124	243.119	144.599	125.445
101	ssc-miR-186-5p	CAAAGAATTCTCCTTTTGGGCTT	17437.2	45380.7	17307	25254	44319.5	45210.4
102	ssc-miR-101-2-5p	CAGTTATCACAGTGCTGATGC	32.4216	30.4504	59	149.779	37.1267	23.2969
103	ssc-miR-30c-1-3p	CTGGGAGAGGGTTGTTTACTCC	60.6144	65.7088	16	22.7924	115.288	60.9305
104	ssc-miR-30c-1-5p,ssc-miR-30c-2-5p	TGTAAACATCCTACACTCTCAGCT	23456.3	51116.6	35548	42017.3	41703	34010
105	ssc-miR-30e-3p	CTTTCAGTCGGATGTTTACAGC	5472.21	7131.8	3880	4749.51	6542.11	7983.68
106	ssc-miR-30e-5p	TGTAAACATCCTTGACTGGAAGCT	23267.5	30541.8	33769	42751	31927	24092.6
107	ssc-miR-219-3p	AGAGTTGAGTCTGGACGTCCCG	16.9156	\	\	\	\	\
108	ssc-miR-219-5p	TGATTGTCCAAACGCAATTCTCG	21.1445	\	\	\	\	\
109	ssc-miR-206-3p	TGGAATGTAAGGAAGTGTGTGA	586.409	\	\	\	\	\
110	ssc-miR-133b-3p	TTGGTCCCCTTCAACCAGCTTT	652.661	20.8345	3	\	13.6783	10.7524
111	ssc-miR-184-3p	TGGACGGAGAACTGATAAGGGAA	806.312	44.8743	15	5.42677	70.3453	\
112	ssc-miR-208b-3p	ATAAGACGAACAAAAGGTTTGT	4.22891	12.8212	\	\	5.86211	\
113	ssc-miR-345-3p	CCCTGAACTAGGGGTCTGGAG	47.9276	72.1194	189	153.035	82.0695	89.6036
114	ssc-miR-345-5p	GCTGACTCCTAGTCCAGTGCTT	66.2529	56.0928	45	44.4995	46.8969	23.2969
115	ssc-miR-127-3p	TCGGATCCGTCTGAGCTTGGCT	4299.39	2003.32	3891	1965.58	6522.57	2464.1
116	ssc-miR-127-5p	CTGAAGCTCAGAGGGCTCTGAT	1743.72	291.683	2638	2166.37	3661.86	385.296
117	ssc-miR-432-5p	TCTTGGAGTAGGTCATTGGGT	23.9638	46.4769	84	68.3773	78.1614	55.5543
118	ssc-miR-136-3p	CATCATCGTCTCAAATGAGTCT	331.264	57.6955	779	774.943	437.704	75.2671
119	ssc-miR-136-5p	ACTCCATTTGTTTTGATGATGG	133.915	634.65	4669	6074.73	1029.78	999.977
120	ssc-miR-95-3p	AACGGGTATTTATTGAGC	2920.77	24.0398	6	10.8535	5.86211	23.2969
121	ssc-miR-574-3p	CACGCTCATGCACACACCCACA	8594.55	10686.5	6878	7272.96	18057.2	8121.67
122	ssc-miR-574-5p	TGAGTGTGTGTGTGTGAGTGTGA	21.1445	\	\	\	\	\
123	ssc-miR-139-3p	TGGAGACGCGGCCCTGTTGGAGT	188.891	508.041	401	421.117	1582.77	584.216
124	ssc-miR-139-5p	TCTACAGTGCACGTGTCTCCAGT	1941.07	5506.71	6089	6074.73	5195.78	4209.58
125	ssc-miR-326-3p	CCTCTGGGCCCTTCCTCCA	118.409	24.0398	18	16.2803	19.5404	14.3366
126	ssc-miR-326-5p	GAGCCTCGTCTGTCTGTTGGGCT	4.22891	9.61592	4	4.34142	5.86211	\
127	ssc-miR-708-3p	CAACTAGACTGTGAGCTTCTAG	358.048	498.425	387	424.374	656.556	315.405
128	ssc-miR-708-5p	AAGGAGCTTACAATCTAGCTGGGG	4639.11	11.2186	9	8.68284	13.6783	5.37622
129	ssc-miR-34c-3p	AATCACTAACCACACGGCCAGG	7.04818	6.41061	6	\	11.7242	8.96036
130	ssc-miR-34c-5p	AGGCAGTGTAGTTAGCTGATTGC	411.614	490.412	35	30.3899	1955.99	1125.42
131	ssc-miR-125b-1-3p	ACGGGTTAGGCTCTTGGGAGCT	248.096	282.067	160	110.706	435.75	428.305
132	ssc-miR-125b-1-5p	TCCCTGAGACCCTAACTTGTGA	177811	75686.9	110635	136770	222356	91662.7
133	ssc-let-7a-1-3p	CTGTACAGCCTCCTAGCTTTCC	15.506	41.669	17	9.76819	46.8969	32.2573
134	ssc-let-7a-1-5p	TGAGGTAGTAGGTTGTATAGTT	414276	344131	582384	617424	454505	353363
135	ssc-miR-100-3p	CAAGCTTGTGTCTATAGGTAT	25.3734	57.6955	26	28.2192	7.81614	21.5049
136	ssc-miR-100-5p	AACCCGTAGATCCGAACTTGT	67404.6	49321.6	53773	68387.1	61857	41723
137	ssc-miR-205-5p	TCCTTCATTCCACCGGAGTCTG	121.229	115.391	36	8.68284	64.4832	632.602
138	ssc-miR-29c-3p	TAGCACCATTTGAAATCGGTT	6998.84	8481.24	5922	10736.3	6538.2	4293.81
139	ssc-miR-29c-5p	ACCGATTTCTCCTGGTGTTCAG	280.518	464.769	160	266.997	486.555	358.415
140	ssc-miR-215-5p	ATGACCTATGAATTGACAGACA	66.2529	33.6557	20	19.5364	19.5404	21.5049
141	ssc-miR-194-5p	TGTAACAGCGACTCCATGTGGAC	8.45782	17.6292	7	9.76819	11.7242	21.5049
142	ssc-miR-664-5p	CAGGCTAGGAGAAGTGATTGGA	157.879	349.378	187	296.302	300.922	132.613
143	ssc-miR-181a-1-3p	ACCATCGACCGTTGATTGTACC	246.686	605.803	468	388.557	398.623	666.651
144	ssc-miR-24-2-5p	GTGCCTACTGAGCTGATATCAGT	97.2649	317.325	67	62.9506	99.6558	198.92
145	ssc-miR-27b-3p	TTCACAGTGGCTAAGTTCTGC	498760	499850	258058	205524	211497	399098
146	ssc-miR-27b-5p	AGAGCTTAGCTGATTGGTGAAC	501.83	1049.74	261	300.643	539.314	1370.94
147	ssc-miR-23b-3p	ATCACATTGCCAGGGATTACC	52800.7	52882.7	19440	18558.5	28175.2	45543.7
148	ssc-miR-23b-5p	TGGGTTCCTGGCATGCTGATTT	33.8313	57.6955	20	21.7071	42.9888	50.178
149	ssc-miR-7-3p	CAACAAATCACAGTCTGCCATA	249.506	286.875	214	303.899	158.277	200.712
150	ssc-miR-7-5p	TGGAAGACTAGTGATTTTGTTGTT	3422.6	3399.23	547	560.043	2356.57	2587.75
151	ssc-miR-17-3p	ACTGCAGTGAAGGCACTTGTAGAA	177.614	30.4504	51	56.4384	33.2186	19.7128
152	ssc-miR-17-5p	CAAAGTGCTTACAGTGCAGGAA	1647.86	16.0265	34	75.9748	29.3105	14.3366
153	ssc-miR-18a-3p	ACTGCCCTAAGTGCTCCTTCTGG	15.506	\	\	\	\	\
154	ssc-miR-18a-5p	TAAGGTGCATCTAGTGCAGAAA	77.53	\	6	6.51213	\	5.37622
155	ssc-miR-19a-3p	ATTTGTGCAAATCTATGCAAAACTGA	1604.17	75.3247	201	422.203	140.691	60.9305
156	ssc-miR-20-3p	ACTGCATTATGAGCACTTAAAGT	22.5542	\	\	\	\	\
157	ssc-miR-20-5p	TAAAGTGCTTATAGTGCAGGTATT	1215.11	17.6292	10	17.3657	7.81614	7.16829
158	ssc-miR-19b-1-3p,ssc-miR-19b-2-3p	TATGCAAATCCATGCAAAACTGA	16141.7	4.80796	3	23.8778	17.5863	5.37622
159	ssc-miR-19b-1-5p	AGTTTTGCAGGTTTGCATCCAGC	21.1445	\	\	\	\	\
160	ssc-miR-92a-1-3p,ssc-miR-92a-2-3p	TATTGCACTTGTCCCGGCCTGTAG	26730.9	233.987	3	309.326	922.305	193.544
161	ssc-miR-338-3p	TCCAGCATCAGTGATTTTGTTGA	181.843	288.477	221	153.035	80.1155	227.593
162	ssc-miR-338-5p	AACAATATCCTGGTGCTGAGT	353.819	488.809	240	217.071	164.139	353.038
163	ssc-miR-152-3p	TCAGTGCATGACAGAACTTGG	36582.9	30522.5	37280	41724.3	23383.9	36319.9
164	ssc-miR-152-5p	AGGTTCTGTGATACACTCCGACT	152.241	302.901	142	187.766	209.082	240.138
165	ssc-miR-10a-3p	CAAATTCGTATCTAGGGGAAT	1405.41	666.704	448	797.735	2153.35	577.047
166	ssc-miR-10a-5p	TACCCTGTAGATCCGAATT	468388	128.212	87	173.657	158.277	98.564
167	ssc-miR-142-3p	TGTAGTGTTTCCTACTTTATGG	3352.11	6372.15	24896	25790.2	6426.82	3858.33
168	ssc-miR-142-5p	CATAAAGTAGAAAGCACTACT	2368.19	2830.28	2496	4507.48	1315.07	1388.86
169	ssc-miR-301-3p,miR-301a-3p	CAGTGCAATAGTATTGTCAAAGC	181.843	152.252	91	112.877	89.8856	114.693
170	ssc-miR-301-5p	GCTCTGACTTTATTGCACTACT	\	9.61592	\	5.42677	\	5.37622
171	ssc-miR-21-3p	CAACAGCAGTCGATGGGCTGTC	90.2167	383.034	223	173.657	76.2074	327.949
172	ssc-miR-21-5p	TAGCTTATCAGACTGATGTTGA	284301	265337	321700	258692	109264	178318
173	ssc-miR-365-2-5p	AGGGACTTTCAGGGGCAGCTGTG	35.2409	105.775	42	59.6945	228.622	43.0097
174	ssc-miR-193a-3p	AACTGGCCTACAAAGTCCCAGT	13580.4	53658.4	24200	19158.7	21809	24194.8
175	ssc-miR-193a-5p	TGGGTCTTTGCGGGCGAGATGA	3948.39	7883.45	8023	14661	34742.8	8223.82
176	ssc-miR-451-3p	TTTAGTAATGGTAACGGTTCT	7.04818	\	\	4.34142	\	10.7524
177	ssc-miR-451-5p	AAACCGTTACCATTACTGAGTT	33655.1	151088	84882	79274.3	38746.6	61238.7
178	ssc-miR-423-3p	AGCTCGGTCTGAGGCCCCTCAGT	8037.74	17816.7	9106	9783.38	66169.5	23567.6
179	ssc-miR-423-5p	TGAGGGGCAGAGAGCGAGACTTT	778.119	1907.16	943	1633.46	3390.25	485.652
180	ssc-miR-497-3p	CAAACCACACTGTGGTGTTAGA	148.012	89.7486	333	341.887	123.104	102.148
181	ssc-miR-497-5p	CAGCAGCACACTGTGGTTTGT	2886.93	2678.03	3296	3381.96	3036.57	2290.27
182	ssc-miR-195-3p	CCAGTATTGGCTGTGCTGCCCCA	\	\	9	6.51213	\	\
183	ssc-miR-195-5p	TAGCAGCACAGAAATATTGGCA	15434.1	11834	7169	5461.5	12648.5	10463.9
184	ssc-miR-324-3p	CCACTGCCCCAGGTGCTGCTGG	21.1445	72.1194	48	34.7313	113.334	77.0591
185	ssc-miR-324-5p	CGCATCCCCTAGGGCATTGGTGT	171.976	381.431	221	227.924	615.521	331.533
186	ssc-miR-744-3p	CTGTTGCCACTAACCTCAACCT	11.2771	49.6822	16	11.9389	39.0807	34.0494
187	ssc-miR-744-5p	TGCGGGGCTAGGGCTAACAGCA	503.24	1788.56	2281	1721.37	6516.71	2288.48
188	ssc-miR-128-1-3p,ssc-miR-128-2-3p	TCACAGTGAACCGGTCTCTTT	179.024	496.822	303	346.228	443.566	405.008
189	ssc-miR-425-3p	CATCGGGAATGTCGTGTCCGCC	280.518	336.557	286	400.496	549.084	254.474
190	ssc-miR-425-5p	AATGACACGATCACTCCCGTTGA	844.372	1798.18	1102	1809.29	1948.17	1887.05
191	ssc-miR-191-3p	CTGCACTTGGATTTCGTTCCC	23.9638	54.4902	40	60.7798	39.0807	44.8018
192	ssc-miR-191-5p	CAACGGAATCCCAAAAGCAGCT	30482	42875.8	32874	49154.6	53507.4	33002.8
193	ssc-let-7g-3p	CTGTACAGGCCACTGCCTTGC	98.6745	133.02	68	37.9874	64.4832	55.5543
194	ssc-let-7g-5p	TGAGGTAGTAGTTTGTACAGTT	39382.4	51142.3	87793	112524	62699.1	45735.5
195	ssc-miR-885-3p	AGGCAGCGGGGTGTAGTGGAT	14.0964	24.0398	25	77.0602	48.8509	\
196	ssc-miR-885-5p	TCCATTACACTACCCTGCCTCT	45.1084	195.524	222	315.838	297.013	123.653
197	ssc-miR-15b-3p	CGAATCATTATTTGCTGCTCTA	63.4336	\	\	\	\	\
198	ssc-miR-15b-5p	TAGCAGCACATCATGGTTTAGA	1247.53	4.80796	10	16.2803	\	5.37622
199	ssc-miR-16-1-3p	ACCAATATTATTGTGCTGCTTT	9.86745	\	\	\	\	\
200	ssc-miR-16-1-5p	GCACGTAAATATTGGCG	21301	14.4239	34	19.5364	56.667	12.5445
201	ssc-miR-1224-3p	CCCCACCTCCTCTCTCCTCAGT	\	4.80796	\	\	\	\
202	ssc-miR-1224-5p	GTGAGGACTCGGGAGGTGGAG	4.22891	11.2186	\	3.25606	5.86211	8.96036
203	ssc-miR-28-3p	CACTAGATTGTGAGCTCCTGGA	20503.2	17140.4	5305	6465.46	19493.5	16046.2
204	ssc-miR-28-5p	AAGGAGCTCACAGTCTATTGAGT	3511.4	267.643	182	217.071	220.806	267.019
205	ssc-miR-99a-3p	CAAGCTCGCTTCTATGGGTCTGT	704.818	972.81	746	767.346	1637.48	908.581
206	ssc-miR-99a-5p	AACCCGTAGATCCGATCTTGT	66544.7	59410.3	71383	107109	80555.1	54839.2
207	ssc-let-7c-3p	CTGTACAACCTTCTAGCTTTCC	47.9276	131.418	46	57.5238	123.104	132.613
208	ssc-let-7c-5p	TGAGGTAGTAGGTTGTATGGTT	34684.1	45292.6	100394	129316	115099	73394.3
209	ssc-miR-155-5p	TTAATGCTAATTGTGATAGGG	1597.12	2365.52	949	2051.32	1565.18	2510.69
210	ssc-miR-320-3p	AAAAGCTGGGTTGAGAGGGCGA	12165.2	8155.9	4280	6852.93	16796.9	3854.75
211	ssc-miR-320-5p	CGGTTCTTCCCGGAGTCGGGAAAAG	\	\	\	\	9.77018	\
212	ssc-miR-130b-3p	CAGTGCAATGATGAAAGGGCAT	1012.12	524.067	498	601.286	594.027	451.602
213	ssc-miR-130b-5p	ACTCTTTCCCTGTTGCACTACT	140.964	256.424	151	167.145	179.771	234.762
214	ssc-miR-185-3p	AGGGGCTGGCTTTCCTCTGGT	84.5782	\	\	\	\	\
215	ssc-miR-185-5p	TGGAGAGAAAGGCAGTTCCTGTT	1336.33	41.669	3	4.34142	11.7242	8.96036
216	ssc-miR-1306-3p	ACGTTGGCTCTGGTGGTGATGTA	\	\	4	\	\	\
217	ssc-miR-1306-5p	CCACCTCCCCTGCAAACGTCCATT	9.86745	30.4504	15	15.195	85.9776	50.178
218	ssc-miR-1296-5p	TTAGGGCCCTGGCTCCATCTCC	25.3734	28.8477	34	45.5849	134.828	39.4256
219	ssc-miR-107-3p	AGCAGCATTGTACAGGGCTAT	332.674	745.234	859	1203.66	427.934	455.187
220	ssc-miR-146b-3p	GCCCTAGGAACTCAGTTCTGGT	4.22891	\	\	\	\	\
221	ssc-miR-146b-5p	TGAGAACTGAATTCCATAGGCTTT	909.215	\	\	4.34142	9.77018	5.37622
222	ssc-miR-202-5p	TTCCTATGCATATACCTCTTT	4.22891	4.80796	\	\	9.77018	17.9207
223	ssc-miR-128-1-5p	CGGGGCCGTAGCACTGTCTGA	4.22891	9.61592	6	3.25606	15.6323	16.1287
224	ssc-miR-10b-3p	CAGATTCGATTCTAGGGGAAAA	310.12	\	\	7.59748	11.7242	5.37622
225	ssc-miR-10b-5p	GTAGAACCGAATTTGT	629011	48.0796	20	18.451	19.5404	80.6433
226	ssc-miR-4334-3p	TCCCTGTCCTCCAGGAGA	360.867	32.0531	18	36.902	23.4484	16.1287
227	ssc-miR-149-5p	TCTGGCTCCGTGTCTTCACTCCC	452.493	634.65	551	647.957	2774.73	596.76
228	ssc-miR-218b-5p	TTGTGCTTGATCTAACCATGT	5727.35	3194.09	1981	2215.21	3085.42	2363.74
229	ssc-miR-103-1-3p,ssc-miR-103-2-3p	AGCAGCATTGTACAGGGCTATGA	10499	21145.4	84237	111877	25572.5	21770.1
230	ssc-miR-103-1-5p	GGCTTCTTTACAGTGCTGCCTTGT	\	9.61592	11	8.68284	17.5863	10.7524
231	ssc-miR-146a-5p	TGAGAACTGAATTCCATGGGTT	5342.52	2684.44	1550	1560.74	3532.9	2935.42
232	ssc-miR-103-2-5p	AGCTTCTTTACAGTGCTGCCTTG	15.506	56.0928	33	41.2435	42.9888	50.178
233	ssc-miR-499-5p	TTAAGACTTGCAGTGATGTTT	582.18	\	\	\	\	\
234	ssc-miR-296-3p	AGGGTTGGGCGGAGGCTTTCCT	111.361	352.584	203	213.815	611.613	279.563
235	ssc-mir-296-5p	GAGGGCCCCCCTCAATCCTGT	\	\	\	\	5.86211	5.37622
236	ssc-miR-133a-1-3p,ssc-miR-133a-2-3p	TTGGTCCCCTTCAACCAGCTGT	25518.6	20363.3	3585	1499.96	15989.9	13616.2
237	ssc-miR-1-3p	TGGAATGTAAAGAAGTATGTACT	45947.1	14.4239	4	5.42677	791.384	451.602
238	ssc-miR-490-3p	CAACCTGGAGGACTCCATGCTGT	95.8553	19.2318	81	18.451	85.9776	12.5445
239	ssc-miR-490-5p	CCATGGATCCCCAGGTGGGT	14.0964	\	19	4.34142	7.81614	5.37622
240	ssc-miR-4337-3p	AGTGAAGGCTTATATATCTTGT	5.63854	8.01326	3	8.68284	5.86211	\
241	ssc-miR-4337-5p	CAGGGTATATAAGCCTTCACT	\	4.80796	\	\	\	\
242	ssc-miR-29b-3p	TAGCACCATTTGAAATCAGTGTT	3333.79	9971.71	3432	6129	5840.61	5234.64
243	ssc-miR-29b-5p	GCTGGTTTCATATGGTGGTTTAGA	\	8.01326	13	31.4753	9.77018	10.7524
244	ssc-miR-29a-3p	TAGCACCATCTGAAATCGGTT	49916.6	46920.9	56839	96427.2	76858.1	38938.2
245	ssc-miR-29a-5p	ACTGATTTCTTTTGGTGTTCAG	152.241	467.975	459	860.686	384.945	566.295
246	ssc-miR-335-3p	TTTTTCATTATTGCTCCTGACC	135.325	181.1	36	54.2677	191.496	69.8908
247	ssc-miR-335-5p	TCAAGAGCAATAACGAAAAATGT	80.3493	54.4902	10	29.3046	125.058	77.0591
248	ssc-miR-183-5p	TATGGCACTGGTAGAATTCACT	152.241	402.266	51	39.0728	199.312	775.968
249	ssc-miR-129b-3p	AAGCCCTTACCCCAAAAAGTAT	18.3253	24.0398	13	10.8535	64.4832	8.96036
250	ssc-miR-196b-3p	TCGACAGCACGACACTGCCTTCA	\	\	43	\	21.4944	\
251	ssc-miR-196b-5p	TAGGTAGTTTCCTGTTGTTGGG	69.0722	123.404	4722	7.59748	6221.65	116.485
252	ssc-miR-148a-3p	TCAGTGCACTACAGAACTTTGT	3.35621e+06	4.52988e+06	3870395	3.33419e+06	3.44012e+06	4.74927e+06
253	ssc-miR-148a-5p	AAAGTTCTGAGACACTCCGACT	4742.02	11898.1	4746	7456.38	9131.21	11001.5
254	ssc-miR-221-3p	AGCTACATTGTCTGCTGGGTTT	2349.86	4456.98	2100	2752.46	2999.44	2628.97
255	ssc-miR-221-5p	ACCTGGCATACAATGTAGATTTCTGT	816.179	1897.54	109	96.5965	601.843	1279.54
256	ssc-miR-222-3p	AGCTACATCTGGCTACTGGGTCTC	424.3	1210	331	309.326	672.188	666.651
257	ssc-miR-222-5p	GGCTCAGTAGCCAGTGTAGATC	\	22.4371	4	9.76819	\	14.3366
258	ssc-miR-500a-3p	GTGCACCTGGGCAAGGATTCTGA	28.1927	43.2716	35	35.8167	103.564	26.8811
259	ssc-miR-500a-5p,ssc-miR-500b-5p	TAATCCTTGCTACCTGGGTGAGA	687.902	1500.08	2461	3298.39	3712.67	1569.86
260	ssc-miR-362-3p	AACACACCTATTCAAGGATTCA	84.5782	134.623	76	130.243	44.9428	91.3957
261	ssc-miR-362-5p	AATCCTTGGAACCTAGGTGTGAGT	133.915	222.769	350	490.58	345.864	150.534
262	ssc-miR-500b-3p	ATGCACCTGGGCAAGGATTCTGA	373.554	472.783	432	560.043	1283.8	385.296
263	ssc-miR-532-3p	CCTCCCACACCCAAGGCTTGCA	301.662	551.313	363	364.679	1522.19	618.265
264	ssc-miR-532-5p	CATGCCTTGAGTGTAGGACCGT	4788.53	7643.05	4955	4001.7	8642.7	7446.06
265	ssc-miR-98-3p	CTATACAACTTACTACTTTCC	8.45782	22.4371	22	8.68284	5.86211	7.16829
266	ssc-miR-98-5p	TGAGGTAGTAAGTTGTATTGTT	15263.5	12117.7	3941	5705.71	13389.1	8967.53
267	ssc-let-7f-3p	CTATACAGTCTACTGTCTTTCT	159.289	294.888	77	106.365	99.6558	114.693
268	ssc-let-7f-5p	TGAGGTAGTAGATTGTATAGTT	408837	296431	418937	473173	417320	227142
269	ssc-miR-676-3p	CCGTCCTAAGGTTGTTGAGTT	2472.5	5626.91	3233	2609.19	4506.01	5218.52
270	ssc-miR-676-5p	CTCTTCAATCTCAGGACTCGCA	\	6.41061	8	4.34142	\	8.96036
271	ssc-miR-421-3p	ATCAACAGACATTAATTGGGCGC	80.3493	161.868	48	57.5238	127.012	132.613
272	ssc-miR-421-5p	GGCCTCATTAAATGTTTGTTGA	\	\	\	3.25606	\	\
273	ssc-miR-374b-3p	CTTATCAGGTTGTATTATCATT	85.9878	120.199	59	132.413	84.0235	66.3067
274	ssc-miR-374b-5p	ATATAATACAACCTGCTAAGTG	6588.64	9563.03	3861	5034.96	5821.07	8254.29
275	ssc-miR-545-3p	ATCAACAAACATTTATTGTGTGC	32.4216	\	\	\	\	\
276	ssc-miR-545-5p	TCAGTAAATGTTTATTGGATGA	60.6144	\	\	\	\	\
277	ssc-miR-374a-3p	TATCAGGTTGTATTGTAATTTT	15389	9.61592	6	23.8778	193.45	198.92
278	ssc-miR-374a-5p	TTATAATACAACCTGATAAGCG	12318.8	285.272	4	4.34142	5.86211	7.16829
279	ssc-miR-325-3p	TTTATTGAGCACCTCCTATCA	16.9156	27.2451	9	15.195	\	14.3366
280	ssc-miR-325-5p	CCTAGTAGGTGTTCAGTAAGTGA	\	4.80796	3	\	\	\
281	ssc-miR-361-3p	TCCCCCAGGTGTGATTCTGATT	280.518	373.418	168	158.462	943.799	313.613
282	ssc-miR-361-5p	TTATCAGAATCTCCAGGGGTAC	1154.49	1588.23	961	1075.59	3187.03	1460.54
283	ssc-miR-1277-3p	TACGTAGATATATATGTATTT	97.2649	283.67	150	243.119	109.426	150.534
284	ssc-miR-1277-5p	TATATATATATATGTACGTATGA	9.86745	\	\	\	\	\
285	ssc-miR-363-3p	AATTGCACGGTATCCATCTGTA	109.952	285.272	278	269.168	80.1155	175.623
286	ssc-miR-18b-5p	TAAGGTGCATCTAGTGCAGTT	\	\	3	3.25606	\	\
287	ssc-miR-106a-5p	AAAAGTGCTTACAGTGCAGGTAT	22.5542	27.2451	9	6.51213	11.7242	\
288	ssc-miR-504-5p	AGACCCTGGTCTGCACTCTATC	107.132	94.5565	66	55.3531	152.415	91.3957
289	ssc-miR-505-3p	GTCAACACTTGCTGGTTTCCTCT	335.493	812.545	380	430.886	543.222	512.533
290	ssc-miR-505-5p	GGGAGCCAGGAAGTATTGATGTT	7.04818	43.2716	8	8.68284	29.3105	8.96036
291	ssc-miR-224-3p	AAATGGTGCCCTAGTGACTACA	\	14.4239	6	4.34142	15.6323	10.7524
292	ssc-miR-224-5p	CAAGTCACTAGTGGTTCCGTTT	129.687	1142.69	111	337.545	465.061	1001.77
293	ssc-mir-105-1-5p	TCAAATGCTCAGACTCCTGTGG	\	\	\	\	\	5.37622
294	miR-703-1-5p,miR-703-2-5p	GAATGTTTTGTGGACCA	\	\	\	3.25606	\	\
295	miR-190a-3p	ACTATATATCAAACATATTCCT	62.024	141.033	18	40.1581	44.9428	43.0097
296	miR-190a-5p	TGATATGTTTGATATATTAGGTT	717.505	1437.58	1684	3494.84	1756.68	854.819
297	miR-147-3p	GTGTGCGGAAATGCTTCTGCTATA	\	\	\	\	\	5.37622
298	miR-147-5p	TGGAAACACTTCTGCACAAACT	8.45782	\	\	\	\	\
299	miR-2366-3p	TGGGTCACAGAAGAGGGTCTGGA	54.9758	6.41061	11	9.76819	66.4372	34.0494
300	miR-211-5p	TTCCCTTTGTCATCCTTTGCCC	5.63854	\	\	\	\	\
301	miR-7-1-5p	CTGGAAGACTAGTGATTTTGTTGTT	16.9156	6.41061	\	\	\	7.16829
302	miR-31-3p	TGCTATGCCAACATATTGCCATC	23.9638	\	\	\	\	\
303	miR-31-5p	AGGCAAGATGCTGGCATAGCTAT	84.5782	\	\	\	7.81614	\
304	miR-219-1-3p	AGAATTGTGGCTGGACATCTGT	46.518	11.2186	6	5.42677	25.4025	60.9305
305	miR-2964-3p	AGAATTGCGTTTGGACAATCAGT	11.2771	\	\	\	\	\
306	miR-2887a-1-3p,miR-2887b-1-3p	CGGAGAGCCCTTCGTCC	\	4.80796	\	\	\	\
307	miR-2887a-1-5p,miR-2887b-1-5p	GTCCGGTGCGGAGAGC	4.22891	\	513	79.2309	9.77018	10.7524
308	miR-194-2-3p	CCAGTGGGGCTGCTGTTATCTGA	4.22891	6.41061	\	\	7.81614	\
309	miR-194-2-5p	TGTAACAGCAACTCCATGTGGA	288.975	333.352	1035	1764.79	435.75	302.86
310	miR-670-3p	TTTCCTCATATTCATTCAGGAGT	14.0964	4.80796	4	8.68284	13.6783	5.37622
311	miR-874-3p	CTGCCCTGGCCCGAGGGACCGAC	128.277	182.702	203	148.694	377.129	225.801
312	miR-874-5p	CGGCCCCACGCACCAGGGTAAGA	21.1445	14.4239	26	53.1824	35.1726	19.7128
313	miR-106b-3p	CCGCACTGTGGGTACTTGCT	312.939	623.432	381	255.058	416.21	428.305
314	miR-106b-5p	TAAAGTGCTGACAGTGCAGATA	8418.35	8022.88	19865	24353.2	10356.4	7096.61
315	miR-93-3p	ACTGCTGAGCTAGCACTTCCCGA	40.8794	72.1194	59	95.5112	142.645	68.0988
316	miR-93-5p	CAAAGTGCTGTTCGTGCAGGTA	9667.28	13713.9	13242	11371.3	9559.14	7462.19
317	miR-25-3p	CATTGCACTTGTCTCGGTCTGA	46935.2	48581.2	41251	36590.6	40675.2	36327.1
318	miR-25-5p	AGGCGGAGACTTGGGCAATTGCT	\	9.61592	\	3.25606	11.7242	\
319	miR-590-3p	TAATTTTATGTATAAGCTAGT	139.554	176.292	528	1081.01	199.312	111.109
320	miR-590-5p	GAGCTTATTCATAAAAGTACAG	87.3974	150.649	429	930.149	212.99	157.702
321	miR-193b-3p	AACTGGCCCACAAAGTCCCGCT	12650.1	27320.4	13755	7970.84	56801.9	25214.5
322	miR-193b-5p	CGGGGTTTTGAGGGCGAGATGA	84.5782	157.06	99	124.816	437.704	112.901
323	miR-216b-3p	ACACTTACCTGTAGAGATTCTA	\	\	\	\	5.86211	\
324	miR-216b-5p	AAATCTCTGCAGGCAAATGTGA	14.0964	22.4371	24	17.3657	19.5404	8.96036
325	miR-599-5p	TTTGATAAGCTGACATGGGAC	\	\	\	\	\	5.37622
326	miR-9-1-5p,miR-9-2-5p,miR-9-3-5p	ATTTCTTTGGTTATCTAGCTGTATGA	\	6.41061	\	\	5.86211	\
327	miR-197-3p	TTCACCACCTTCTCCACCCAGC	\	\	\	\	11.7242	\
328	miR-137-3p	TTATTGCTTAAGAATACGCGT	16.9156	\	\	\	\	\
329	miR-1281-3p	TCGCCTCCTCCTCCCCC	\	\	25	\	\	14.3366
330	miR-141-3p	TAACACTGTCTGGTAAAGATGGC	22.5542	12.8212	24	39.0728	99.6558	351.246
331	miR-141-5p	CATCTTCCAGCACAGTGTTGGA	\	\	\	\	\	8.96036
332	miR-200c-3p	TAATACTGCCGGGTAATGATGG	21.1445	19.2318	21	14.1096	154.369	847.65
333	miR-1291-5p	ATGGCCCTGACTGAAGACCTG	\	\	\	\	17.5863	\
334	miR-3059-5p	TTTCCTCTCTGCCCCATAGGG	\	\	\	\	5.86211	\
335	miR-2904-2-3p	GCCGTCCCCGCCGGCGG	5.63854	6.41061	50	29.3046	5.86211	7.16829
336	miR-2904-2-5p	AGCGCCGCGGGAGCCT	9.86745	16.0265	188	555.701	5.86211	34.0494
337	miR-739-3p	AAACGAGAACTTTGAAGGCCGAAGGG	\	4.80796	7	19.5364	5.86211	8.96036
338	miR-739-5p	GTGGGCCCGGGTGGAGCCGCCGCA	\	\	28	26.0485	\	5.37622
339	miR-5105-3p	TTGAGGCCCAGCCCGTGGA	\	\	\	7.59748	\	5.37622
340	miR-5105-5p	CACTCCCCGGCGCCGCTC	\	9.61592	19	10.8535	11.7242	16.1287
341	miR-150-5p	TCTCCCAACCCTTGTACCAGTG	2103.18	3934.51	2656	5381.19	7687.18	3179.14
342	miR-371-5p	ACTCAAACTGTGGGGGCACTTT	5.63854	\	\	\	\	\
343	miR-200b-3p	TAATACTGCCTGGTAATGATGA	460.951	9.61592	20	125.901	588.165	293.9
344	miR-200b-5p	CATCTTACTGGGCAGCATTGGA	7.04818	\	\	\	11.7242	7.16829
345	miR-551a-3p	GCGACCCACTCTTGGTTTCC	63.4336	11.2186	14	19.5364	111.38	12.5445
346	miR-1-2-3p	TGGAATGTAAAGAAGTGTGTAT	36.6505	\	\	\	\	\
347	miR-1983-3p	CTCACCTGGAGCATGTTTTCT	9.86745	\	\	\	\	\
348	miR-1983-5p	AAAAAGCATGCTCCAGTGGCGC	\	\	\	3.25606	7.81614	\
349	miR-206-3p	TGGAATGTAAGGAAGTGTGTGAAA	\	11.2186	\	\	\	\
350	miR-133b-3p	TTGGTCCCCTTCAACCAGCTGTTT	\	\	\	10.8535	\	\
351	miR-370-3p	GCCTGCTGGGGTGGAACCTGGT	12.6867	24.0398	76	57.5238	179.771	35.8415
352	miR-370-5p	CAGGTCACGTCTCTGCAGTTAC	5.63854	4.80796	16	6.51213	15.6323	\
353	miR-431-3p	TGCAGGTCGTCTTGCAGGGCTTCT	\	\	\	\	5.86211	5.37622
354	miR-431-5p	TGTCTTGCAGGCCGTCATGCAGG	\	\	3	\	\	\
355	miR-493-3p	TGAAGGTCTACTGTGTGCCAGT	11.2771	\	4	\	5.86211	\
356	miR-493-5p	TTGTACATGGTAGGCTTTCATT	32.4216	30.4504	14	35.8167	41.0348	44.8018
357	miR-302a-3p,miR-302b-3p,miR-302d-3p	TAAGTGCTTCCATGTTTTAGT	\	\	8	9.76819	9.77018	10.7524
358	miR-302c-3p	AAGTGCTTCCATGTTTCAGTGG	\	\	\	\	\	5.37622
359	miR-367-3p	AATTGCACTTTAGCAATGGTG	\	\	\	3.25606	\	\
360	miR-34b-3p	AATCACTAACTCCACTGCCATC	11.2771	8.01326	7	6.51213	15.6323	125.445
361	miR-34b-5p	AGGCAGTGTAATTAGCTGATTGT	5.63854	11.2186	7	4.34142	29.3105	10.7524
362	miR-135b-5p	TATGGCTTTTCATTCCTATGTGA	42.2891	41.669	17	122.645	35.1726	23.2969
363	miR-488-3p	TTGAAAGGCTATTTCTTGGTC	\	6.41061	3	\	7.81614	\
364	miR-29b-2-3p	TAGCACCATTTGAAATCAGTGTTT	38.0602	64.1061	17	34.7313	46.8969	30.4652
365	miR-29b-2-5p	CTGGTTTCACATGGTGGCTTAGA	76.1203	128.212	77	86.8284	146.553	91.3957
366	miR-196a-1-3p	CAACGACATTAAACCACCCGA	4.22891	14.4239	12	\	19.5404	5.37622
367	miR-196a-1-5p	AGGTAGTTTCATGTTGTTGGGC	\	14.4239	\	\	\	7.16829
368	miR-454-3p	TAGTGCAATATTGCTTATAGGG	54.9758	136.225	72	88.9991	46.8969	168.455
369	miR-454-5p	ACCCTATCGATATTGTCTCTGC	\	4.80796	\	\	\	\
370	miR-144-3p	TACAGTATAGATGATGTACT	179.024	782.095	875	958.368	162.185	188.168
371	miR-144-5p	GGATATCATCATATACTGTAAGT	429.939	722.796	322	318.009	418.164	267.019
372	miR-132-3p	TAACAGTCTACAGCCATGGTCG	1126.3	2480.91	2822	944.258	1619.9	1992.79
373	miR-132-5p	ACCGTGGCTTTCGATTGTTACT	26.7831	57.6955	35	20.6217	33.2186	39.4256
374	miR-212-3p	TAACAGTCTCCAGTCACGGCCA	9.86745	32.0531	36	17.3657	29.3105	23.2969
375	miR-212-5p	ACCTTGGCTCTAGACTGCTTACT	8.45782	14.4239	8	6.51213	7.81614	19.7128
376	miR-26a-1-3p	CCTATTCTTGGTTACTTGCACG	\	14.4239	3	9.76819	15.6323	10.7524
377	miR-26a-1-5p	TTCAAGTAACCCAGGATAGGCT	6633.75	5827.25	2100	3847.58	8492.24	4003.49
378	miR-138-1-3p	GCTACTTCACAACACCAGGGT	\	12.8212	\	\	5.86211	\
379	miR-138-1-5p	AGCTGGTGTTGTGAATCAGGCCG	18.3253	6.41061	12	9.76819	11.7242	12.5445
380	miR-15b-3p	TGAATCATTATTTGCTGCTCTAT	\	\	\	\	68.3913	\
381	miR-551b-3p	GCGACCCATACTTGGTTTCAG	22.5542	33.6557	64	79.2309	74.2534	69.8908
382	miR-301b-3p	CAGTGCAATGATATTGTCAAAGC	56.3854	67.3114	22	24.9632	9.77018	35.8415
383	miR-4444-3p	TGAACTCGAGTTGGAAGAGGCGA	5.63854	\	\	\	21.4944	\
384	miR-375-3p	TTTGTTCGTTCGGCTCGCGTGA	42.2891	6.41061	50	4.34142	107.472	555.543
385	miR-153-1-3p	TTGCATAGTCACAAAAGTGATC	19.7349	\	\	\	5.86211	10.7524
386	miR-449a-3p	TCAGCTAACATGCAACTGCTGT	\	4.80796	\	\	\	\
387	miR-449a-5p	TGGCAGTGTATTGTTAGCTGGT	73.3011	46.4769	11	26.0485	66.4372	35.8415
388	miR-582-3p	TAACCGGTTGAACAACTGAACCC	197.349	115.391	18	23.8778	89.8856	129.029
389	miR-582-5p	TACAGTTGTTCAACCAGTTACT	94.4456	157.06	69	57.5238	70.3453	77.0591
390	miR-671-3p	TCCGGTTCTCAGGGCTCCACC	26.7831	19.2318	37	28.2192	54.713	50.178
391	miR-671-5p	AGGAAGCCCTGGAGGGGCTGGAGG	16.9156	70.5167	170	202.961	101.61	129.029
392	miR-3553-5p	TTATGGCCCTTCGGTAATTCACT	4.22891	\	6	\	7.81614	\
393	miR-96-5p	TTTGGCACTAGCACATTTTTGCT	14.0964	28.8477	6	14.1096	27.3565	57.3463
394	miR-182-5p	TTTGGCAATGGTAGAACTCACACT	532.842	825.366	552	539.421	533.452	1994.58
395	miR-592-5p	TTGTGTCAATATGCGATGATGT	\	\	4	\	\	5.37622
396	miR-4657-5p	AATGTGGAAGTGGTCTGAGGCAT	\	\	8	9.76819	\	\
397	miR-502-3p	ATGCACCTGGGCAAGGATTCA	\	8.01326	5	8.68284	5.86211	\
398	miR-660-5p	TACCCATTGCATATCGGAGTTG	565.264	985.631	862	978.99	652.648	842.274
399	miR-188-3p	CTCCCACGTGCAGGGTTTGCA	8.45782	12.8212	4	8.68284	\	\
400	miR-188-5p	CATCCCTTGCATGGTGGAGGGT	18.3253	67.3114	106	136.755	99.6558	51.9701
401	miR-1468-5p	CGTTTGCCTGTTTTGCT	6707.05	9.61592	13	8.68284	62.5291	5.37622
402	miR-384-3p	ATTCCTAGAAATTGTTCACAAT	15.506	25.6424	10	22.7924	9.77018	14.3366
403	miR-384-5p	TGTAAACAATTCCTAGGTAATGT	15.506	16.0265	19	16.2803	\	14.3366
404	miR-1298-5p	TTCATTCGGCTGTCCAGATGTA	\	\	3	8.68284	\	\
405	miR-2483-3p	AAACATCTGGTTGGTTGAGAGA	56.3854	126.61	287	365.764	255.979	170.247
406	miR-2483-5p	CGTCAACCATCCAGCTGTTTGG	77.53	182.702	139	96.5965	341.956	141.574
407	miR-20b-5p	CAAAGTGCTCACAGTGCAGGTAT	40.8794	43.2716	44	36.902	44.9428	30.4652
408	miR-452-3p	TCAGTCTCAACTGCAAAGAAGT	325.626	956.784	146	340.801	414.256	408.593
409	miR-452-5p	AACTGTTTGCAGAGGAAACTGAGA	156.47	556.121	182	671.834	361.497	315.405

## Sheet: Category 1.
Supplemental Table S4. miRNA categories defined by tissue-related expression pattern
# miRNAs that co-expressed in six libraries. The expression level listed in this table was normalized across six libraries by total high-quality reads.
Unique miRNA ID	miRNA name	Consensus miRNA sequence	GOM	ILB	MAD	PAD	RAD	ULB
1	ssc-miR-30c-2-3p	CTGGGAGAAGGCTGTTTACTCT	1952	3267	2401	3125	4656	2634
2	ssc-miR-30a-3p	CTTTCAGTCGGATGTTTGCAGC	5576	6893	3190	3947	4623	7277
3	ssc-miR-30a-5p	TGTAAACATCCTCGACTGGAAGCT	112663	101387	92856	110339	99638	68803
6	ssc-miR-122-5p	TGGAGTGTGACAATGGTGTTTGT	445	158	399	303	496	177
7	ssc-miR-1285-3p	TAGCGAGACCCCGTCTCTTTAGA	8	8	18	10	33	7
8	ssc-miR-491-3p	CTTATGCAAGATTCCCTTCTAC	267	535	107	66	211	234
9	ssc-miR-491-5p	AGTGGGGAACCCTTCCATGAGG	579	913	366	469	1434	845
10	ssc-miR-101-1-3p,ssc-miR-101-2-3p	TACAGTACTGTGATAACTGAAG	287361	100792	249797	280259	145778	77035
13	ssc-miR-204-5p	TTCCCTTTGTCATCCTATGCCT	2886	544	266	283	2491	292
14	ssc-miR-32-3p	CAATTTAGTGTGTGTGATATT	50	149	46	56	44	73
15	ssc-miR-32-5p	TATTGCACATTACTAAGTTGC	683	1969	508	696	412	693
17	ssc-miR-181a-1-5p,ssc-miR-181a-2-5p	AACATTCAACGCTGTCGGTAA	17413	4	7	8	228	213
19	ssc-miR-181b-1-5p,ssc-miR-181b-2-5p	AACATTCATTGCTGTCGGTGGGGT	2709	177	204	300	416	215
20	ssc-miR-199a-2-3p,ssc-miR-199b-3p	ACAGTAGTCTGCACATTGGTT	48888	77856	48003	35031	33044	57728
21	ssc-miR-199b-5p	CCCAGTGTTTAGACTATCTGTTC	33213	64503	24570	15413	39348	49744
22	ssc-miR-126-3p	TCGTACCGTGAGTAATAATGCG	236818	164986	262253	449894	225194	182384
23	ssc-miR-126-5p	CATTATTACTTTTGGTACGCG	8969	32436	50527	85547	22301	25121
24	ssc-miR-210-3p	CTGTGCGTGTGACAGCGGCTGA	186	193	208	265	441	229
25	ssc-miR-210-5p	AGCCACTGCCCACCGCACACTG	18	19	6	8	33	37
26	ssc-miR-192-3p	CTGCCAATTCCATAGGTCACAG	18	8	5	4	7	5
27	ssc-miR-192-5p	CTGACCTATGAATTGACAGCC	460	245	211	262	211	195
28	ssc-miR-130a-3p	CAGTGCAATGTTAAAAGGGCATT	2292	1948	1377	1833	3321	2283
29	ssc-miR-130a-5p	GCTCTTTTCACATTGTGCTACT	21	28	12	10	7	25
30	ssc-miR-129a-3p	AAGCCCTTACCCCAAAAAGCAT	699	283	180	198	547	297
31	ssc-miR-129a-5p,ssc-miR-129b-5p	CTTTTTGCGGTCTGGGCTTGC	1005	302	180	137	510	245
32	ssc-miR-1343-3p	CCTCCTGGGGCCCGCACTCTCGC	236	14	4	6	52	17
34	ssc-miR-4336a-3p,ssc-miR-4336b-3p	GTGGGGAAGAACTACAAGACAGCT	22	36	14	20	87	87
35	ssc-miR-199a-2-5p	CCCAGTGTTCAGACTACCTGTTC	109000	153611	63221	47878	124370	157492
36	ssc-miR-24-1-3p,ssc-miR-24-2-3p	TGGCTCAGTTCAGCAGGAACAG	122751	202524	134313	131687	172556	260293
37	ssc-miR-24-1-5p	CGTGCCTACTGAGCTGAAACAC	102	208	89	113	91	164
38	ssc-miR-27a-3p	TTCACAGTGGCTAAGTTCCGC	20298	48983	43547	61288	14582	30893
39	ssc-miR-27a-5p	AGGGCTTAGCTGCTTGTGAGCA	995	2121	715	625	2759	2881
40	ssc-miR-23a-3p	ATCACATTGCCAGGGATTTCCA	117445	38063	83304	77964	71922	27563
42	ssc-miR-181c-3p	ACCATCGACCGTTGAGTGGACC	153	121	181	146	168	100
43	ssc-miR-181c-5p	AACATTCAACCTGTCGGTGAGT	2500	2267	2570	3123	3605	2093
44	ssc-miR-181d-5p	AACATTCATTGTTGTCGGT	1429	11	8	17	9	89
45	ssc-miR-340-3p	TCCGTCTCAGTTACTTTATAGCC	28	108	40	40	87	100
46	ssc-miR-340-5p	TTATAAAGCAATGAGACTGATT	163	203	258	365	343	134
48	ssc-miR-1271-5p	CTTGGCACCTAGTAAGCACTCAGT	2788	16	14	11	33	21
50	ssc-miR-143-3p	TGAGATGAAGCACTGTAGCTCG	1498978	1213769	1345342	1121314	1511061	1445009
51	ssc-miR-143-5p	GGTGCAGTGCTGCATCTCTGG	2104	7088	2660	2654	2424	3736
52	ssc-miR-145-3p	ATTCCTGGAAATACTGTTCTT	1619	2665	765	1160	1369	1496
53	ssc-miR-145-5p	GTCCAGTTTTCCCAGGAATCCCT	190546	90546	178820	161095	123579	88913
54	ssc-miR-378-1-3p,ssc-miR-378-2-3p	CACTGGACTTGGAGTCAGAAGGC	606281	1586	640	650	2739	1385
55	ssc-miR-378-1-5p	CTCCTGACTCCAGGTCCTGTGTGT	1264	25	11	8	39	14
56	ssc-miR-339-3p	AGCTCCTCGAGGCCAGAGCCC	7	12	9	10	21	14
57	ssc-miR-339-5p	TCCCTGTCCTCCAGGAGCTCACT	1031	735	451	411	1098	553
58	ssc-miR-365-1-3p,ssc-miR-365-2-3p	TAATGCCCCTAAAAATCCTTAT	9877	19340	6232	11294	8783	13693
59	ssc-miR-365-1-5p	AGGGACTTTTGGGGGCAGATGT	47	60	25	15	125	32
60	ssc-miR-216-5p	TAATCTCAGCTGGCAACTGTGA	14	36	21	13	23	25
61	ssc-miR-217-5p	TACTGCATCAGGAACTGATTGGA	15	24	15	16	17	14
62	ssc-miR-30b-3p	CTGGGAGGTGGATGTTTACTTC	26	60	23	36	91	51
63	ssc-miR-30b-5p	TGTAAACATCCTACACTCAGCT	40355	19876	38309	48895	31999	24047
64	ssc-miR-30d-3p	CTTTCAGTCAGATGTTTGCTGC	95	161	48	39	84	87
65	ssc-miR-30d-5p	TGTAAACATCCCCGACTGGAAGC	74245	34245	99686	69833	109814	40846
68	ssc-miR-92b-3p	TATTGCACTCGTCCCGGCCTCC	1134	402	372	288	3450	471
71	ssc-miR-615-3p	TCCGAGCCTGGGTCTCCCTCT	9	30	17	11	31	25
73	ssc-miR-148b-3p	TCAGTGCATCACAGAACTTTGTTT	13171	174	189	205	113	182
75	ssc-let-7i-3p	CTGCGCAAGCTACTGCCTTGCT	625	581	416	422	369	272
76	ssc-let-7i-5p	TGAGGTAGTAGTTTGTGCTGTT	194271	79116	150863	180943	103044	84354
78	ssc-miR-135-1-5p,ssc-miR-135-2-5p	TATGGCTTTTTATTCCTATGTGA	4	24	11	9	23	23
79	ssc-miR-331-3p	GCCCCTGGGCCTATCCTAGA	916	2900	1108	987	4314	1702
80	ssc-miR-331-5p	TCTAGGTATGGTCCCAGGGATC	652	834	403	552	1256	989
81	ssc-miR-4332-3p	GTCGGCGTCCACGGCCGCCGCCGG	22	62	6205	479	41	252
82	ssc-miR-4332-5p	GTGTCGCGGGGGTGGGC	7	9	59	20	9	16
83	ssc-miR-328-3p	CTGGCCCTCTCTGCCCTTCCGT	1013	1003	963	825	5033	1263
84	ssc-miR-328-5p	TGTTTCGGAGCCTGGAGCG	5	12	5	7	9	12
85	ssc-miR-769-3p	TGGGATCTCTGGGGTCTTGGTT	29	48	20	33	140	35
86	ssc-miR-769-5p	TGAGACCTCTGGGTTCTGAGCT	304	556	426	407	1416	607
87	ssc-miR-99b-3p	CAAGCTCGTGTCTGTGGGTCCGT	100	163	112	70	244	234
88	ssc-miR-99b-5p	CACCCGTAGAACCGACCTTGCG	12049	16188	14858	14878	32259	15442
89	ssc-let-7e-3p	CTATACGGCCTCCTAGCTTTCC	350	403	178	215	783	211
90	ssc-let-7e-5p	TGAGGTAGGAGGTTGTATAGTT	10115	16670	19841	19095	15180	7618
91	ssc-miR-125a-3p	ACAGGTGAGGTTCTTGGGAGCCA	496	9	4	5	5	7
92	ssc-miR-125a-5p	TCCCTGAGACCCTTTAACCTGT	55600	28713	43112	43949	332725	25925
93	ssc-miR-935-3p	CAGTTACCGCTTCCGCTACCGC	12	14	17	8	56	19
96	ssc-miR-2320-3p	TCGATGATGGTCCCTGTGTTTG	12	16	10	16	11	16
97	ssc-miR-2320-5p	TGGCACAGGGTCCAGCTGTCGGC	204	993	747	561	1768	1037
98	ssc-miR-133a-1-5p,ssc-miR-133a-2-5p	AGCTGGTAAAATGGAACCAAAT	21	12	7	7	17	8
100	ssc-miR-186-3p	CCCAAAGGTGAATTTTTTGGGA	22	158	124	243	144	125
101	ssc-miR-186-5p	CAAAGAATTCTCCTTTTGGGCTT	47437	25379	37307	35253	44319	17209
102	ssc-miR-101-2-5p	CAGTTATCACAGTGCTGATGC	32	30	59	149	37	23
103	ssc-miR-30c-1-3p	CTGGGAGAGGGTTGTTTACTCC	60	65	16	22	115	60
104	ssc-miR-30c-1-5p,ssc-miR-30c-2-5p	TGTAAACATCCTACACTCTCAGCT	23456	51116	35548	42017	41703	34009
105	ssc-miR-30e-3p	CTTTCAGTCGGATGTTTACAGC	5472	7131	3880	4749	6542	7983
106	ssc-miR-30e-5p	TGTAAACATCCTTGACTGGAAGCT	23267	30541	33769	42751	31926	24092
113	ssc-miR-345-3p	CCCTGAACTAGGGGTCTGGAG	47	72	189	153	82	89
114	ssc-miR-345-5p	GCTGACTCCTAGTCCAGTGCTT	66	56	45	44	46	23
115	ssc-miR-127-3p	TCGGATCCGTCTGAGCTTGGCT	4299	2003	3891	1965	6522	2464
116	ssc-miR-127-5p	CTGAAGCTCAGAGGGCTCTGAT	1743	291	2638	2166	3661	385
117	ssc-miR-432-5p	TCTTGGAGTAGGTCATTGGGT	23	46	84	68	78	55
118	ssc-miR-136-3p	CATCATCGTCTCAAATGAGTCT	331	57	779	774	437	75
119	ssc-miR-136-5p	ACTCCATTTGTTTTGATGATGG	133	634	4669	6074	1029	999
120	ssc-miR-95-3p	AACGGGTATTTATTGAGC	2920	24	6	10	5	23
121	ssc-miR-574-3p	CACGCTCATGCACACACCCACA	8594	10686	6878	7272	18057	8121
123	ssc-miR-139-3p	TGGAGACGCGGCCCTGTTGGAGT	188	508	401	421	1582	584
124	ssc-miR-139-5p	TCTACAGTGCACGTGTCTCCAGT	1941	5506	6089	6074	5195	4209
125	ssc-miR-326-3p	CCTCTGGGCCCTTCCTCCA	118	24	18	16	19	14
127	ssc-miR-708-3p	CAACTAGACTGTGAGCTTCTAG	358	498	387	424	656	315
128	ssc-miR-708-5p	AAGGAGCTTACAATCTAGCTGGGG	4639	11	9	8	13	5
130	ssc-miR-34c-5p	AGGCAGTGTAGTTAGCTGATTGC	411	490	35	30	1955	1125
131	ssc-miR-125b-1-3p	ACGGGTTAGGCTCTTGGGAGCT	248	282	160	110	435	428
132	ssc-miR-125b-1-5p	TCCCTGAGACCCTAACTTGTGA	177811	75686	110635	136769	222355	91662
133	ssc-let-7a-1-3p	CTGTACAGCCTCCTAGCTTTCC	15	41	17	9	46	32
134	ssc-let-7a-1-5p	TGAGGTAGTAGGTTGTATAGTT	414276	344131	582384	617424	454504	353362
135	ssc-miR-100-3p	CAAGCTTGTGTCTATAGGTAT	25	57	26	28	7	21
136	ssc-miR-100-5p	AACCCGTAGATCCGAACTTGT	67404	49321	53773	68387	61856	41723
137	ssc-miR-205-5p	TCCTTCATTCCACCGGAGTCTG	121	115	36	8	64	632
138	ssc-miR-29c-3p	TAGCACCATTTGAAATCGGTT	6998	8481	5922	10736	6538	4293
139	ssc-miR-29c-5p	ACCGATTTCTCCTGGTGTTCAG	280	464	160	266	486	358
140	ssc-miR-215-5p	ATGACCTATGAATTGACAGACA	66	33	20	19	19	21
141	ssc-miR-194-5p	TGTAACAGCGACTCCATGTGGAC	8	17	7	9	11	21
142	ssc-miR-664-5p	CAGGCTAGGAGAAGTGATTGGA	157	349	187	296	300	132
143	ssc-miR-181a-1-3p	ACCATCGACCGTTGATTGTACC	246	605	468	388	398	666
144	ssc-miR-24-2-5p	GTGCCTACTGAGCTGATATCAGT	97	317	67	62	99	198
145	ssc-miR-27b-3p	TTCACAGTGGCTAAGTTCTGC	298759	499849	258058	205523	211497	399098
146	ssc-miR-27b-5p	AGAGCTTAGCTGATTGGTGAAC	501	1049	261	300	539	1370
147	ssc-miR-23b-3p	ATCACATTGCCAGGGATTACC	52800	12882	39440	28557	48174	25542
148	ssc-miR-23b-5p	TGGGTTCCTGGCATGCTGATTT	33	57	20	21	42	50
149	ssc-miR-7-3p	CAACAAATCACAGTCTGCCATA	249	286	214	303	158	200
150	ssc-miR-7-5p	TGGAAGACTAGTGATTTTGTTGTT	3422	3399	547	560	2356	2587
151	ssc-miR-17-3p	ACTGCAGTGAAGGCACTTGTAGAA	177	30	51	56	33	19
152	ssc-miR-17-5p	CAAAGTGCTTACAGTGCAGGAA	1647	16	34	75	29	14
155	ssc-miR-19a-3p	ATTTGTGCAAATCTATGCAAAACTGA	1604	75	201	422	140	60
157	ssc-miR-20-5p	TAAAGTGCTTATAGTGCAGGTATT	1215	17	10	17	7	7
158	ssc-miR-19b-1-3p,ssc-miR-19b-2-3p	TATGCAAATCCATGCAAAACTGA	16141	4	3	23	17	5
160	ssc-miR-92a-1-3p,ssc-miR-92a-2-3p	TATTGCACTTGTCCCGGCCTGTAG	26730	233	3	309	922	193
161	ssc-miR-338-3p	TCCAGCATCAGTGATTTTGTTGA	181	288	221	153	80	227
162	ssc-miR-338-5p	AACAATATCCTGGTGCTGAGT	353	488	240	217	164	353
163	ssc-miR-152-3p	TCAGTGCATGACAGAACTTGG	36582	30522	37280	41724	23383	36319
164	ssc-miR-152-5p	AGGTTCTGTGATACACTCCGACT	152	302	142	187	209	240
165	ssc-miR-10a-3p	CAAATTCGTATCTAGGGGAAT	1405	666	448	797	2153	577
166	ssc-miR-10a-5p	TACCCTGTAGATCCGAATT	468388	128	87	173	158	98
167	ssc-miR-142-3p	TGTAGTGTTTCCTACTTTATGG	3352	6372	24896	25790	6426	3858
168	ssc-miR-142-5p	CATAAAGTAGAAAGCACTACT	2368	2830	2496	4507	1315	1388
169	ssc-miR-301-3p,miR-301a-3p	CAGTGCAATAGTATTGTCAAAGC	181	152	91	112	89	114
171	ssc-miR-21-3p	CAACAGCAGTCGATGGGCTGTC	90	383	223	173	76	327
172	ssc-miR-21-5p	TAGCTTATCAGACTGATGTTGA	284301	265336	321700	258692	109263	178318
173	ssc-miR-365-2-5p	AGGGACTTTCAGGGGCAGCTGTG	35	105	42	59	228	43
174	ssc-miR-193a-3p	AACTGGCCTACAAAGTCCCAGT	13580	53658	24200	19158	21808	34194
175	ssc-miR-193a-5p	TGGGTCTTTGCGGGCGAGATGA	3948	7883	8023	14660	34742	8223
177	ssc-miR-451-5p	AAACCGTTACCATTACTGAGTT	33655	151088	84882	79274	38746	61238
178	ssc-miR-423-3p	AGCTCGGTCTGAGGCCCCTCAGT	8037	17816	9106	9783	66169	23567
179	ssc-miR-423-5p	TGAGGGGCAGAGAGCGAGACTTT	778	1907	943	1633	3390	485
180	ssc-miR-497-3p	CAAACCACACTGTGGTGTTAGA	148	89	333	341	123	102
181	ssc-miR-497-5p	CAGCAGCACACTGTGGTTTGT	2886	2678	3296	3381	3036	2290
183	ssc-miR-195-5p	TAGCAGCACAGAAATATTGGCA	15434	11833	7169	5461	12648	10463
184	ssc-miR-324-3p	CCACTGCCCCAGGTGCTGCTGG	21	72	48	34	113	77
185	ssc-miR-324-5p	CGCATCCCCTAGGGCATTGGTGT	171	381	221	227	615	331
186	ssc-miR-744-3p	CTGTTGCCACTAACCTCAACCT	11	49	16	11	39	34
187	ssc-miR-744-5p	TGCGGGGCTAGGGCTAACAGCA	503	1788	2281	1721	6516	2288
188	ssc-miR-128-1-3p,ssc-miR-128-2-3p	TCACAGTGAACCGGTCTCTTT	179	496	303	346	443	405
189	ssc-miR-425-3p	CATCGGGAATGTCGTGTCCGCC	280	336	286	400	549	254
190	ssc-miR-425-5p	AATGACACGATCACTCCCGTTGA	844	1798	1102	1809	1948	1887
191	ssc-miR-191-3p	CTGCACTTGGATTTCGTTCCC	23	54	40	60	39	44
192	ssc-miR-191-5p	CAACGGAATCCCAAAAGCAGCT	30481	42875	32874	49154	53507	33002
193	ssc-let-7g-3p	CTGTACAGGCCACTGCCTTGC	98	133	68	37	64	55
194	ssc-let-7g-5p	TGAGGTAGTAGTTTGTACAGTT	89382	51142	87793	112524	62699	45735
196	ssc-miR-885-5p	TCCATTACACTACCCTGCCTCT	45	195	222	315	297	123
200	ssc-miR-16-1-5p	GCACGTAAATATTGGCG	21301	14	34	19	56	12
203	ssc-miR-28-3p	CACTAGATTGTGAGCTCCTGGA	20503	17140	5305	6465	19493	16046
204	ssc-miR-28-5p	AAGGAGCTCACAGTCTATTGAGT	3511	267	182	217	220	267
205	ssc-miR-99a-3p	CAAGCTCGCTTCTATGGGTCTGT	704	972	746	767	1637	908
206	ssc-miR-99a-5p	AACCCGTAGATCCGATCTTGT	76544	59410	71383	107109	80555	54839
207	ssc-let-7c-3p	CTGTACAACCTTCTAGCTTTCC	47	131	46	57	123	132
208	ssc-let-7c-5p	TGAGGTAGTAGGTTGTATGGTT	134683	45292	100394	129315	115098	73394
209	ssc-miR-155-5p	TTAATGCTAATTGTGATAGGG	1597	2365	949	2051	1565	2510
210	ssc-miR-320-3p	AAAAGCTGGGTTGAGAGGGCGA	12165	8155	4280	6852	16796	3854
212	ssc-miR-130b-3p	CAGTGCAATGATGAAAGGGCAT	1012	524	498	601	594	451
213	ssc-miR-130b-5p	ACTCTTTCCCTGTTGCACTACT	140	256	151	167	179	234
215	ssc-miR-185-5p	TGGAGAGAAAGGCAGTTCCTGTT	1336	41	3	4	11	8
217	ssc-miR-1306-5p	CCACCTCCCCTGCAAACGTCCATT	9	30	15	15	85	50
218	ssc-miR-1296-5p	TTAGGGCCCTGGCTCCATCTCC	25	28	34	45	134	39
219	ssc-miR-107-3p	AGCAGCATTGTACAGGGCTAT	332	745	859	1203	427	455
223	ssc-miR-128-1-5p	CGGGGCCGTAGCACTGTCTGA	4	9	6	3	15	16
225	ssc-miR-10b-5p	GTAGAACCGAATTTGT	629010	48	20	18	19	80
226	ssc-miR-4334-3p	TCCCTGTCCTCCAGGAGA	360	32	18	36	23	16
227	ssc-miR-149-5p	TCTGGCTCCGTGTCTTCACTCCC	452	634	551	647	2774	596
228	ssc-miR-218b-5p	TTGTGCTTGATCTAACCATGT	5727	3194	1981	2215	3085	2363
229	ssc-miR-103-1-3p,ssc-miR-103-2-3p	AGCAGCATTGTACAGGGCTATGA	40498	21145	84237	111877	25572	21770
231	ssc-miR-146a-5p	TGAGAACTGAATTCCATGGGTT	5342	2684	1550	1560	3532	2935
232	ssc-miR-103-2-5p	AGCTTCTTTACAGTGCTGCCTTG	15	56	33	41	42	50
234	ssc-miR-296-3p	AGGGTTGGGCGGAGGCTTTCCT	111	352	203	213	611	279
236	ssc-miR-133a-1-3p,ssc-miR-133a-2-3p	TTGGTCCCCTTCAACCAGCTGT	25518	20363	3585	1499	15989	13616
237	ssc-miR-1-3p	TGGAATGTAAAGAAGTATGTACT	45947	14	4	5	791	451
238	ssc-miR-490-3p	CAACCTGGAGGACTCCATGCTGT	95	19	81	18	85	12
242	ssc-miR-29b-3p	TAGCACCATTTGAAATCAGTGTT	3333	9971	3432	6128	5840	5234
244	ssc-miR-29a-3p	TAGCACCATCTGAAATCGGTT	59916	46920	56839	96427	76858	38938
245	ssc-miR-29a-5p	ACTGATTTCTTTTGGTGTTCAG	152	467	459	860	384	566
246	ssc-miR-335-3p	TTTTTCATTATTGCTCCTGACC	135	181	36	54	191	69
247	ssc-miR-335-5p	TCAAGAGCAATAACGAAAAATGT	80	54	10	29	125	77
248	ssc-miR-183-5p	TATGGCACTGGTAGAATTCACT	152	402	51	39	199	775
249	ssc-miR-129b-3p	AAGCCCTTACCCCAAAAAGTAT	18	24	13	10	64	8
251	ssc-miR-196b-5p	TAGGTAGTTTCCTGTTGTTGGG	69	123	4722	7	6221	116
252	ssc-miR-148a-3p	TCAGTGCACTACAGAACTTTGT	3356209	4529882	3870395	3334190	3440117	4749270
253	ssc-miR-148a-5p	AAAGTTCTGAGACACTCCGACT	4742	11898	4746	7456	9131	11001
254	ssc-miR-221-3p	AGCTACATTGTCTGCTGGGTTT	2349	4456	2100	2752	2999	2628
255	ssc-miR-221-5p	ACCTGGCATACAATGTAGATTTCTGT	816	1897	109	96	601	1279
256	ssc-miR-222-3p	AGCTACATCTGGCTACTGGGTCTC	424	1210	331	309	672	666
258	ssc-miR-500a-3p	GTGCACCTGGGCAAGGATTCTGA	28	43	35	35	103	26
259	ssc-miR-500a-5p,ssc-miR-500b-5p	TAATCCTTGCTACCTGGGTGAGA	687	1500	2461	3298	3712	1569
260	ssc-miR-362-3p	AACACACCTATTCAAGGATTCA	84	134	76	130	44	91
261	ssc-miR-362-5p	AATCCTTGGAACCTAGGTGTGAGT	133	222	350	490	345	150
262	ssc-miR-500b-3p	ATGCACCTGGGCAAGGATTCTGA	373	472	432	560	1283	385
263	ssc-miR-532-3p	CCTCCCACACCCAAGGCTTGCA	301	551	363	364	1522	618
264	ssc-miR-532-5p	CATGCCTTGAGTGTAGGACCGT	4788	7643	4955	4001	8642	7446
265	ssc-miR-98-3p	CTATACAACTTACTACTTTCC	8	22	22	8	5	7
266	ssc-miR-98-5p	TGAGGTAGTAAGTTGTATTGTT	15263	12117	3941	5705	13389	8967
267	ssc-let-7f-3p	CTATACAGTCTACTGTCTTTCT	159	294	77	106	99	114
268	ssc-let-7f-5p	TGAGGTAGTAGATTGTATAGTT	408836	296431	418937	473173	417319	227141
269	ssc-miR-676-3p	CCGTCCTAAGGTTGTTGAGTT	2472	5626	3233	2609	4506	5218
271	ssc-miR-421-3p	ATCAACAGACATTAATTGGGCGC	80	161	48	57	127	132
273	ssc-miR-374b-3p	CTTATCAGGTTGTATTATCATT	85	120	59	132	84	66
274	ssc-miR-374b-5p	ATATAATACAACCTGCTAAGTG	6588	9563	3861	5034	5821	8254
277	ssc-miR-374a-3p	TATCAGGTTGTATTGTAATTTT	15388	9	6	23	193	198
278	ssc-miR-374a-5p	TTATAATACAACCTGATAAGCG	12318	285	4	4	5	7
281	ssc-miR-361-3p	TCCCCCAGGTGTGATTCTGATT	280	373	168	158	943	313
282	ssc-miR-361-5p	TTATCAGAATCTCCAGGGGTAC	1154	1588	961	1075	3187	1460
283	ssc-miR-1277-3p	TACGTAGATATATATGTATTT	97	283	150	243	109	150
285	ssc-miR-363-3p	AATTGCACGGTATCCATCTGTA	109	285	278	269	80	175
288	ssc-miR-504-5p	AGACCCTGGTCTGCACTCTATC	107	94	66	55	152	91
289	ssc-miR-505-3p	GTCAACACTTGCTGGTTTCCTCT	335	812	380	430	543	512
290	ssc-miR-505-5p	GGGAGCCAGGAAGTATTGATGTT	7	43	8	8	29	8
292	ssc-miR-224-5p	CAAGTCACTAGTGGTTCCGTTT	129	1142	111	337	465	1001
295	miR-190a-3p	ACTATATATCAAACATATTCCT	62	141	18	40	44	43
296	miR-190a-5p	TGATATGTTTGATATATTAGGTT	717	1437	1684	3494	1756	854
299	miR-2366-3p	TGGGTCACAGAAGAGGGTCTGGA	54	6	11	9	66	34
304	miR-219-1-3p	AGAATTGTGGCTGGACATCTGT	46	11	6	5	25	60
309	miR-194-2-5p	TGTAACAGCAACTCCATGTGGA	288	333	1035	1764	435	302
310	miR-670-3p	TTTCCTCATATTCATTCAGGAGT	14	4	4	8	13	5
311	miR-874-3p	CTGCCCTGGCCCGAGGGACCGAC	128	182	203	148	377	225
312	miR-874-5p	CGGCCCCACGCACCAGGGTAAGA	21	14	26	53	35	19
313	miR-106b-3p	CCGCACTGTGGGTACTTGCT	312	623	381	255	416	428
314	miR-106b-5p	TAAAGTGCTGACAGTGCAGATA	8418	8022	19865	24353	10356	7096
315	miR-93-3p	ACTGCTGAGCTAGCACTTCCCGA	40	72	59	95	142	68
316	miR-93-5p	CAAAGTGCTGTTCGTGCAGGTA	9667	13713	13242	11371	9559	7462
317	miR-25-3p	CATTGCACTTGTCTCGGTCTGA	46935	48581	41251	36590	40675	36327
319	miR-590-3p	TAATTTTATGTATAAGCTAGT	139	176	528	1081	199	111
320	miR-590-5p	GAGCTTATTCATAAAAGTACAG	87	150	429	930	212	157
321	miR-193b-3p	AACTGGCCCACAAAGTCCCGCT	12650	27320	13755	7970	6800	25214
322	miR-193b-5p	CGGGGTTTTGAGGGCGAGATGA	84	157	99	124	437	112
324	miR-216b-5p	AAATCTCTGCAGGCAAATGTGA	14	22	24	17	19	8
330	miR-141-3p	TAACACTGTCTGGTAAAGATGGC	22	12	24	39	99	351
332	miR-200c-3p	TAATACTGCCGGGTAATGATGG	21	19	21	14	154	847
335	miR-2904-2-3p	GCCGTCCCCGCCGGCGG	5	6	50	29	5	7
336	miR-2904-2-5p	AGCGCCGCGGGAGCCT	9	16	188	555	5	34
341	miR-150-5p	TCTCCCAACCCTTGTACCAGTG	2103	3934	2656	5381	7687	3179
343	miR-200b-3p	TAATACTGCCTGGTAATGATGA	460	9	20	125	588	293
345	miR-551a-3p	GCGACCCACTCTTGGTTTCC	63	11	14	19	111	12
351	miR-370-3p	GCCTGCTGGGGTGGAACCTGGT	12	24	76	57	179	35
356	miR-493-5p	TTGTACATGGTAGGCTTTCATT	32	30	14	35	41	44
360	miR-34b-3p	AATCACTAACTCCACTGCCATC	11	8	7	6	15	125
361	miR-34b-5p	AGGCAGTGTAATTAGCTGATTGT	5	11	7	4	29	10
362	miR-135b-5p	TATGGCTTTTCATTCCTATGTGA	42	41	17	122	35	23
364	miR-29b-2-3p	TAGCACCATTTGAAATCAGTGTTT	38	64	17	34	46	30
365	miR-29b-2-5p	CTGGTTTCACATGGTGGCTTAGA	76	128	77	86	146	91
368	miR-454-3p	TAGTGCAATATTGCTTATAGGG	54	136	72	88	46	168
370	miR-144-3p	TACAGTATAGATGATGTACT	179	782	875	958	162	188
371	miR-144-5p	GGATATCATCATATACTGTAAGT	429	722	322	318	418	267
372	miR-132-3p	TAACAGTCTACAGCCATGGTCG	1126	2480	2822	944	1619	1992
373	miR-132-5p	ACCGTGGCTTTCGATTGTTACT	26	57	35	20	33	39
374	miR-212-3p	TAACAGTCTCCAGTCACGGCCA	9	32	36	17	29	23
375	miR-212-5p	ACCTTGGCTCTAGACTGCTTACT	8	14	8	6	7	19
377	miR-26a-1-5p	TTCAAGTAACCCAGGATAGGCT	6633	5827	2100	3847	8492	4003
379	miR-138-1-5p	AGCTGGTGTTGTGAATCAGGCCG	18	6	12	9	11	12
381	miR-551b-3p	GCGACCCATACTTGGTTTCAG	22	33	64	79	74	69
382	miR-301b-3p	CAGTGCAATGATATTGTCAAAGC	56	67	22	24	9	35
384	miR-375-3p	TTTGTTCGTTCGGCTCGCGTGA	42	6	50	4	107	555
387	miR-449a-5p	TGGCAGTGTATTGTTAGCTGGT	73	46	11	26	66	35
388	miR-582-3p	TAACCGGTTGAACAACTGAACCC	197	115	18	23	89	129
389	miR-582-5p	TACAGTTGTTCAACCAGTTACT	94	157	69	57	70	77
390	miR-671-3p	TCCGGTTCTCAGGGCTCCACC	26	19	37	28	54	50
391	miR-671-5p	AGGAAGCCCTGGAGGGGCTGGAGG	16	70	170	202	101	129
393	miR-96-5p	TTTGGCACTAGCACATTTTTGCT	14	28	6	14	27	57
394	miR-182-5p	TTTGGCAATGGTAGAACTCACACT	532	825	552	539	533	1994
398	miR-660-5p	TACCCATTGCATATCGGAGTTG	565	985	862	978	652	842
400	miR-188-5p	CATCCCTTGCATGGTGGAGGGT	18	67	106	136	99	51
401	miR-1468-5p	CGTTTGCCTGTTTTGCT	6707	9	13	8	62	5
402	miR-384-3p	ATTCCTAGAAATTGTTCACAAT	15	25	10	22	9	14
405	miR-2483-3p	AAACATCTGGTTGGTTGAGAGA	56	126	287	365	255	170
406	miR-2483-5p	CGTCAACCATCCAGCTGTTTGG	77	182	139	96	341	141
407	miR-20b-5p	CAAAGTGCTCACAGTGCAGGTAT	40	43	44	36	44	30
408	miR-452-3p	TCAGTCTCAACTGCAAAGAAGT	325	956	146	340	414	408
409	miR-452-5p	AACTGTTTGCAGAGGAAACTGAGA	156	556	182	671	361	315

## Sheet: Category 2.
# miRNAs that absent in one library. The expression level listed in this table was normalized across six libraries by total high-quality reads.
Unique miRNA ID	miRNA name	Consensus miRNA sequence	GOM	ILB	MAD	PAD	RAD	ULB
41	ssc-miR-23a-5p	GGGGTTCCTGGGGATGGGATTT	4.22891	11.2186	5	\	21.4944	7.16829
70	ssc-miR-190-5p	TGATATGTTTGATATTGGGTTG	652.661	20.8345	3	\	13.6783	10.7524
110	ssc-miR-133b-3p	TTGGTCCCCTTCAACCAGCTTT	7.04818	6.41061	6	\	11.7242	8.96036
111	ssc-miR-184-3p	TGGACGGAGAACTGATAAGGGAA	4.22891	14.4239	12	\	19.5404	5.37622
126	ssc-miR-326-5p	GAGCCTCGTCTGTCTGTTGGGCT	\	6.41061	11	6.51213	23.4484	17.9207
129	ssc-miR-34c-3p	AATCACTAACCACACGGCCAGG	\	9.61592	11	8.68284	17.5863	10.7524
195	ssc-miR-885-3p	AGGCAGCGGGGTGTAGTGGAT	\	8.01326	13	31.4753	9.77018	10.7524
198	ssc-miR-15b-5p	TAGCAGCACATCATGGTTTAGA	\	14.4239	6	4.34142	15.6323	10.7524
202	ssc-miR-1224-5p	GTGAGGACTCGGGAGGTGGAG	\	4.80796	7	19.5364	5.86211	8.96036
230	ssc-miR-103-1-5p	GGCTTCTTTACAGTGCTGCCTTGT	\	9.61592	19	10.8535	11.7242	16.1287
239	ssc-miR-490-5p	CCATGGATCCCCAGGTGGGT	\	14.4239	3	9.76819	15.6323	10.7524
240	ssc-miR-4337-3p	AGTGAAGGCTTATATATCTTGT	\	158.663	234	48.8409	50.8049	86.0195
243	ssc-miR-29b-5p	GCTGGTTTCATATGGTGGTTTAGA	\	67.3114	25	34.7313	183.679	46.5939
279	ssc-miR-325-3p	TTTATTGAGCACCTCCTATCA	806.312	44.8743	15	5.42677	70.3453	\
287	ssc-miR-106a-5p	AAAAGTGCTTACAGTGCAGGTAT	4.22891	9.61592	4	4.34142	5.86211	\
291	ssc-miR-224-3p	AAATGGTGCCCTAGTGACTACA	14.0964	24.0398	25	77.0602	48.8509	\
307	miR-2887a-1-5p,miR-2887b-1-5p	GTCCGGTGCGGAGAGC	5.63854	8.01326	3	8.68284	5.86211	\
337	miR-739-3p	AAACGAGAACTTTGAAGGCCGAAGGG	22.5542	27.2451	9	6.51213	11.7242	\
340	miR-5105-5p	CACTCCCCGGCGCCGCTC	5.63854	4.80796	16	6.51213	15.6323	\
352	miR-370-5p	CAGGTCACGTCTCTGCAGTTAC	14.0964	6.41061	9	5.42677	15.6323	\
366	miR-196a-1-3p	CAACGACATTAAACCACCCGA	1247.53	4.80796	10	16.2803	\	5.37622
376	miR-26a-1-3p	CCTATTCTTGGTTACTTGCACG	16.9156	27.2451	9	15.195	\	14.3366
403	miR-384-5p	TGTAAACAATTCCTAGGTAATGT	15.506	16.0265	19	16.2803	\	14.3366

## Sheet: Category 3.
# miRNAs that absent in two library.The expression level listed in this table was normalized across six libraries by total high-quality reads.
Unique miRNA ID	miRNA name	Consensus miRNA sequence	GOM	ILB	MAD	PAD	RAD	ULB
47	ssc-miR-1271-3p	AGTGCCTGCTATGTGCCAGGCATA	46.518	6.41061	13	5.42677	\	\
399	miR-188-3p	CTCCCACGTGCAGGGTTTGCA	8.45782	12.8212	4	8.68284	\	\
66	ssc-miR-124a-1-3p,ssc-miR-124a-2-3p	TAAGGCACGCGGTGAATGCCA	18.3253	19.2318	\	\	13.6783	19.7128
222	ssc-miR-202-5p	TTCCTATGCATATACCTCTTT	4.22891	4.80796	\	\	9.77018	17.9207
67	ssc-miR-9-1-5p,ssc-miR-9-2-5p	TCTTTGGTTATCTAGCTGTATAA	1284.18	\	4	6.51213	10.7524	\
154	ssc-miR-18a-5p	TAAGGTGCATCTAGTGCAGAAA	77.53	\	6	6.51213	5.37622	\
94	ssc-miR-429-3p	TAATACTGTCTGGTAATGCCGT	23.9638	\	37.6335	14.1096	46.8969	\
221	ssc-miR-146b-5p	TGAGAACTGAATTCCATAGGCTTT	909.215	\	5.37622	4.34142	9.77018	\
224	ssc-miR-10b-3p	CAGATTCGATTCTAGGGGAAAA	310.12	\	5.37622	7.59748	11.7242	\
257	ssc-miR-222-5p	GGCTCAGTAGCCAGTGTAGATC	\	22.4371	4	9.76819	\	14.3366
270	ssc-miR-676-5p	CTCTTCAATCTCAGGACTCGCA	\	6.41061	8	4.34142	\	8.96036
357	miR-302a-3p,miR-302b-3p,miR-302d-3p	TAAGTGCTTCCATGTTTTAGT	\	\	8	9.76819	9.77018	10.7524
397	miR-502-3p	ATGCACCTGGGCAAGGATTCA	\	8.01326	5	8.68284	5.86211	\

## Sheet: Category 4.
# miRNAs that absent in three library. The expression level listed in this table was normalized across six libraries by total high-quality reads.
Unique miRNA ID	miRNA name	Consensus miRNA sequence	GOM	ILB	MAD	PAD	RAD	ULB
5	ssc-miR-122-3p	AACGCCATTATCACACTAAAT	\	\	7	5.42677	\	8.96036
338	miR-739-5p	GTGGGCCCGGGTGGAGCCGCCGCA	\	\	28	26.0485	\	5.37622
11	ssc-miR-101-1-5p	CGGTTATCATGGTACCGATGCTG	\	4.80796	3	4.34142	\	\
33	ssc-miR-1343-5p	TGGGGAGCGGCCCCCGGGCGGG	\	6.41061	\	\	9.77018	5.37622
69	ssc-miR-92b-5p	AGGGACGGGACGCGGTGCAGTGT	\	\	3	6.51213	11.7242	\
99	ssc-miR-187-3p	TCGTGTCTTGTGTTGCAGCCGG	4.22891	\	4	\	5.86211	\
355	miR-493-3p	TGAAGGTCTACTGTGTGCCAGT	11.2771	\	4	\	5.86211	\
392	miR-3553-5p	TTATGGCCCTTCGGTAATTCACT	4.22891	\	6	\	7.81614	\
112	ssc-miR-208b-3p	ATAAGACGAACAAAAGGTTTGT	4.22891	12.8212	\	\	5.86211	\
308	miR-194-2-3p	CCAGTGGGGCTGCTGTTATCTGA	4.22891	6.41061	\	\	7.81614	\
170	ssc-miR-301-5p	GCTCTGACTTTATTGCACTACT	\	9.61592	\	5.42677	\	5.37622
176	ssc-miR-451-3p	TTTAGTAATGGTAACGGTTCT	7.04818	\	\	4.34142	\	10.7524
301	miR-7-1-5p	CTGGAAGACTAGTGATTTTGTTGTT	16.9156	6.41061	\	\	\	7.16829
318	miR-25-5p	AGGCGGAGACTTGGGCAATTGCT	\	9.61592	\	3.25606	11.7242	\
344	miR-200b-5p	CATCTTACTGGGCAGCATTGGA	7.04818	\	\	\	11.7242	7.16829
385	miR-153-1-3p	TTGCATAGTCACAAAAGTGATC	19.7349	\	\	\	5.86211	10.7524
363	miR-488-3p	TTGAAAGGCTATTTCTTGGTC	\	6.41061	3	\	7.81614	\

## Sheet: Category 5.
# miRNAs that absent in four library. The expression level listed in this table was normalized across six libraries by total high-quality reads.
Unique miRNA ID	miRNA name	Consensus miRNA sequence	GOM	ILB	MAD	PAD	RAD	ULB
4	ssc-miR-628-5p	ATGCTGACATATTTACTAGAGGAT	358.048	\	\	\	5.86211	\
303	miR-31-5p	AGGCAAGATGCTGGCATAGCTAT	84.5782	\	\	\	7.81614	\
383	miR-4444-3p	TGAACTCGAGTTGGAAGAGGCGA	5.63854	\	\	\	21.4944	\
77	ssc-miR-2476-1-5p,ssc-miR-2476-2-5p,ssc-miR-2476-3-5p	TCCCTGTGGTCTAGTGG	\	4.80796	3	\	\	\
280	ssc-miR-325-5p	CCTAGTAGGTGTTCAGTAAGTGA	\	4.80796	3	\	\	\
182	ssc-miR-195-3p	CCAGTATTGGCTGTGCTGCCCCA	\	\	9	6.51213	\	\
286	ssc-miR-18b-5p	TAAGGTGCATCTAGTGCAGTT	\	\	3	3.25606	\	\
396	miR-4657-5p	AATGTGGAAGTGGTCTGAGGCAT	\	\	8	9.76819	\	\
404	miR-1298-5p	TTCATTCGGCTGTCCAGATGTA	\	\	3	8.68284	\	\
235	ssc-mir-296-5p	GAGGGCCCCCCTCAATCCTGT	\	\	\	\	5.86211	5.37622
353	miR-431-3p	TGCAGGTCGTCTTGCAGGGCTTCT	\	\	\	\	5.86211	5.37622
250	ssc-miR-196b-3p	TCGACAGCACGACACTGCCTTCA	\	\	43	\	21.4944	\
326	miR-9-1-5p,miR-9-2-5p,miR-9-3-5p	ATTTCTTTGGTTATCTAGCTGTATGA	\	6.41061	\	\	5.86211	\
378	miR-138-1-3p	GCTACTTCACAACACCAGGGT	\	12.8212	\	\	5.86211	\
329	miR-1281-3p	TCGCCTCCTCCTCCCCC	\	\	25	\	\	14.3366
395	miR-592-5p	TTGTGTCAATATGCGATGATGT	\	\	4	\	\	5.37622
339	miR-5105-3p	TTGAGGCCCAGCCCGTGGA	\	\	\	7.59748	\	5.37622
348	miR-1983-5p	AAAAAGCATGCTCCAGTGGCGC	\	\	\	3.25606	7.81614	\
367	miR-196a-1-5p	AGGTAGTTTCATGTTGTTGGGC	\	14.4239	\	\	\	7.16829

## Sheet: Category 6.
# miRNAs that present in only one library. The expression level listed in this table was normalized across six libraries by total high-quality reads.
Unique miRNA ID	miRNA name	Consensus miRNA sequence	GOM	ILB	MAD	PAD	RAD	ULB
12	ssc-miR-204-3p	GCTGGGAAGGCAAAGGGACGT	7.04818	\	\	\	\	\
16	ssc-miR-181a-2-3p	ACCACCGACCGTTGACTGTACC	552.577	\	\	\	\	\
18	ssc-miR-181b-2-3p	CTCACTGATCAATGAATGCA	4.22891	\	\	\	\	\
49	ssc-miR-9-1-3p,ssc-miR-9-2-3p	TAAAGCTAGATAACCGAAAGTA	46.518	\	\	\	\	\
74	ssc-miR-148b-5p	GAAGTTCTGTTATACACTCAGGC	133.915	\	\	\	\	\
95	ssc-miR-4331-5p	TGGCGTAGATCACAGACACAG	322.807	\	\	\	\	\
107	ssc-miR-219-3p	AGAGTTGAGTCTGGACGTCCCG	16.9156	\	\	\	\	\
108	ssc-miR-219-5p	TGATTGTCCAAACGCAATTCTCG	21.1445	\	\	\	\	\
109	ssc-miR-206-3p	TGGAATGTAAGGAAGTGTGTGA	586.409	\	\	\	\	\
122	ssc-miR-574-5p	TGAGTGTGTGTGTGTGAGTGTGA	21.1445	\	\	\	\	\
153	ssc-miR-18a-3p	ACTGCCCTAAGTGCTCCTTCTGG	15.506	\	\	\	\	\
156	ssc-miR-20-3p	ACTGCATTATGAGCACTTAAAGT	22.5542	\	\	\	\	\
159	ssc-miR-19b-1-5p	AGTTTTGCAGGTTTGCATCCAGC	21.1445	\	\	\	\	\
197	ssc-miR-15b-3p	CGAATCATTATTTGCTGCTCTA	63.4336	\	\	\	\	\
199	ssc-miR-16-1-3p	ACCAATATTATTGTGCTGCTTT	9.86745	\	\	\	\	\
214	ssc-miR-185-3p	AGGGGCTGGCTTTCCTCTGGT	84.5782	\	\	\	\	\
220	ssc-miR-146b-3p	GCCCTAGGAACTCAGTTCTGGT	4.22891	\	\	\	\	\
233	ssc-miR-499-5p	TTAAGACTTGCAGTGATGTTT	582.18	\	\	\	\	\
275	ssc-miR-545-3p	ATCAACAAACATTTATTGTGTGC	32.4216	\	\	\	\	\
276	ssc-miR-545-5p	TCAGTAAATGTTTATTGGATGA	60.6144	\	\	\	\	\
284	ssc-miR-1277-5p	TATATATATATATGTACGTATGA	9.86745	\	\	\	\	\
298	miR-147-5p	TGGAAACACTTCTGCACAAACT	8.45782	\	\	\	\	\
300	miR-211-5p	TTCCCTTTGTCATCCTTTGCCC	5.63854	\	\	\	\	\
302	miR-31-3p	TGCTATGCCAACATATTGCCATC	23.9638	\	\	\	\	\
305	miR-2964-3p	AGAATTGCGTTTGGACAATCAGT	11.2771	\	\	\	\	\
328	miR-137-3p	TTATTGCTTAAGAATACGCGT	16.9156	\	\	\	\	\
342	miR-371-5p	ACTCAAACTGTGGGGGCACTTT	5.63854	\	\	\	\	\
346	miR-1-2-3p	TGGAATGTAAAGAAGTGTGTAT	36.6505	\	\	\	\	\
347	miR-1983-3p	CTCACCTGGAGCATGTTTTCT	9.86745	\	\	\	\	\
72	ssc-miR-615-5p	GGGGCTCCCCGGTGCTCGGATC	\	\	\	\	\	7.16829
293	ssc-mir-105-1-5p	TCAAATGCTCAGACTCCTGTGG	\	\	\	\	\	5.37622
297	miR-147-3p	GTGTGCGGAAATGCTTCTGCTATA	\	\	\	\	\	5.37622
325	miR-599-5p	TTTGATAAGCTGACATGGGAC	\	\	\	\	\	5.37622
331	miR-141-5p	CATCTTCCAGCACAGTGTTGGA	\	\	\	\	\	8.96036
358	miR-302c-3p	AAGTGCTTCCATGTTTCAGTGG	\	\	\	\	\	5.37622
201	ssc-miR-1224-3p	CCCCACCTCCTCTCTCCTCAGT	\	4.80796	\	\	\	\
241	ssc-miR-4337-5p	CAGGGTATATAAGCCTTCACT	\	4.80796	\	\	\	\
306	miR-2887a-1-3p,miR-2887b-1-3p	CGGAGAGCCCTTCGTCC	\	4.80796	\	\	\	\
349	miR-206-3p	TGGAATGTAAGGAAGTGTGTGAAA	\	11.2186	\	\	\	\
369	miR-454-5p	ACCCTATCGATATTGTCTCTGC	\	4.80796	\	\	\	\
386	miR-449a-3p	TCAGCTAACATGCAACTGCTGT	\	4.80796	\	\	\	\
211	ssc-miR-320-5p	CGGTTCTTCCCGGAGTCGGGAAAAG	\	\	\	\	9.77018	\
323	miR-216b-3p	ACACTTACCTGTAGAGATTCTA	\	\	\	\	5.86211	\
327	miR-197-3p	TTCACCACCTTCTCCACCCAGC	\	\	\	\	11.7242	\
333	miR-1291-5p	ATGGCCCTGACTGAAGACCTG	\	\	\	\	17.5863	\
334	miR-3059-5p	TTTCCTCTCTGCCCCATAGGG	\	\	\	\	5.86211	\
380	miR-15b-3p	TGAATCATTATTTGCTGCTCTAT	\	\	\	\	68.3913	\
216	ssc-miR-1306-3p	ACGTTGGCTCTGGTGGTGATGTA	\	\	4	\	\	\
354	miR-431-5p	TGTCTTGCAGGCCGTCATGCAGG	\	\	3	\	\	\
272	ssc-miR-421-5p	GGCCTCATTAAATGTTTGTTGA	\	\	\	3.25606	\	\
294	miR-703-1-5p,miR-703-2-5p	GAATGTTTTGTGGACCA	\	\	\	3.25606	\	\
350	miR-133b-3p	TTGGTCCCCTTCAACCAGCTGTTT	\	\	\	10.8535	\	\
359	miR-367-3p	AATTGCACTTTAGCAATGGTG	\	\	\	3.25606	\	\
