# Supplementary material for: Intrinsic Features in MicroRNA Transcriptomes Link Porcine Visceral Rather than Subcutaneous Adipose Tissues to Metabolic Risk
Source: PLoS One. 2013 Nov 6;8(11):e80041. doi: 10.1371/journal.pone.0080041 (PMC3819305; doi:10.1371/journal.pone.0080041)
Supplement: Table S5 — Expression patterns of VATs- and SATs-specific enriched miRNAs across distinct adipose tissues. (XLS) [file pone.0080041.s007.xls]

## Sheet: VATs-enriched miRNAs
Supplemental Table S5.1 Expression patterns of VATs-specific enriched miRNAs across distinct adipose tissues.
# The expression level listed in this table was normalized across six libraries by total high-quality reads. All these miRNAs were used for target prediction and GO and pathway annotation.
Unique miRNA ID	miRNA name	Consensus miRNA sequence	VATs				SATs
			GOM	MAD	PAD	RAD	ILB	ULB
6	ssc-miR-122-5p	TGGAGTGTGACAATGGTGTTTGT	445	399	303	496	158	177
10	ssc-miR-101-1/2-3p	TACAGTACTGTGATAACTGAAG	287361	249797	280259	145778	100792	77035
22	ssc-miR-126-3p	TCGTACCGTGAGTAATAATGCG	236818	262253	449894	225194	164986	182384
40	ssc-miR-23a-3p	ATCACATTGCCAGGGATTTCCA	117445	83304	77964	71922	38063	27563
53	ssc-miR-145-5p	GTCCAGTTTTCCCAGGAATCCCT	190546	178820	161095	123579	90546	88913
63	ssc-miR-30b-5p	TGTAAACATCCTACACTCAGCT	40355	38309	48895	31999	19876	24047
65	ssc-miR-30d-5p	TGTAAACATCCCCGACTGGAAGC	74245	99686	69833	109814	34245	40846
76	ssc-let-7i-5p	TGAGGTAGTAGTTTGTGCTGTT	194271	150863	180943	103044	79116	84354
92	ssc-miR-125a-5p	TCCCTGAGACCCTTTAACCTGT	55600	43112	43949	332725	28713	25925
101	ssc-miR-186-5p	CAAAGAATTCTCCTTTTGGGCTT	47437	37307	35253	44319	25379	17209
116	ssc-miR-127-5p	CTGAAGCTCAGAGGGCTCTGAT	1743	2638	2166	3661	291	385
118	ssc-miR-136-3p	CATCATCGTCTCAAATGAGTCT	331	779	774	437	57	75
132	ssc-miR-125b-1-5p	TCCCTGAGACCCTAACTTGTGA	177811	110635	136769	222355	75686	91662
134	ssc-let-7a-1-5p	TGAGGTAGTAGGTTGTATAGTT	414276	582384	617424	454504	344131	353362
136	ssc-miR-100-5p	AACCCGTAGATCCGAACTTGT	67404	53773	68387	61856	49321	41723
147	ssc-miR-23b-3p	ATCACATTGCCAGGGATTACC	52800	39440	28557	48174	12882	25542
194	ssc-let-7g-5p	TGAGGTAGTAGTTTGTACAGTT	89382	87793	112524	62699	51142	45735
206	ssc-miR-99a-5p	AACCCGTAGATCCGATCTTGT	76544	71383	107109	80555	59410	54839
208	ssc-let-7c-5p	TGAGGTAGTAGGTTGTATGGTT	134683	100394	129315	115098	45292	73394
229	ssc-miR-103-1/2-3p	AGCAGCATTGTACAGGGCTATGA	40498	84237	111877	25572	21145	21770
244	ssc-miR-29a-3p	TAGCACCATCTGAAATCGGTT	59916	56839	96427	76858	46920	38938
268	ssc-let-7f-5p	TGAGGTAGTAGATTGTATAGTT	408836	418937	473173	417319	296431	227141

## Sheet: SATs-enriched miRNAs
Supplemental Table S5.2 Expression patterns of SATs-specific enriched miRNAs across distinct adipose tissues.
# All these miRNAs were used for target prediction and GO and pathway annotation.The expression level listed in this table was normalized across six libraries by total high-quality reads.
Unique miRNA ID	miRNA name	Consensus miRNA sequence	VATs				SATs
			GOM	MAD	PAD	RAD	ILB	ULB
2	ssc-miR-30a-3p	CTTTCAGTCGGATGTTTGCAGC	5576	3190	3947	4623	6893	7277
20	ssc-miR-199a-2-3p,ssc-miR-199b-3p	ACAGTAGTCTGCACATTGGTT	48888	48003	35031	33044	77856	57728
21	ssc-miR-199b-5p	CCCAGTGTTTAGACTATCTGTTC	33213	24570	15413	39348	64503	49744
35	ssc-miR-199a-2-5p	CCCAGTGTTCAGACTACCTGTTC	109000	63221	47878	124370	153611	157492
36	ssc-miR-24-1/2-3p	TGGCTCAGTTCAGCAGGAACAG	122751	134313	131687	172556	202524	260293
51	ssc-miR-143-5p	GGTGCAGTGCTGCATCTCTGG	2104	2660	2654	2424	7088	3736
58	ssc-miR-365-1/2-3p	TAATGCCCCTAAAAATCCTTAT	9877	6232	11294	8783	19340	13693
105	ssc-miR-30e-3p	CTTTCAGTCGGATGTTTACAGC	5472	3880	4749	6542	7131	7983
144	ssc-miR-24-2-5p	GTGCCTACTGAGCTGATATCAGT	97	67	62	99	317	198
145	ssc-miR-27b-3p	TTCACAGTGGCTAAGTTCTGC	298759	258058	205523	211497	499849	399098
146	ssc-miR-27b-5p	AGAGCTTAGCTGATTGGTGAAC	501	261	300	539	1049	1370
174	ssc-miR-193a-3p	AACTGGCCTACAAAGTCCCAGT	13580	24200	19158	21808	53658	34194
209	ssc-miR-155-5p	TTAATGCTAATTGTGATAGGG	1597	949	2051	1565	2365	2510
248	ssc-miR-183-5p	TATGGCACTGGTAGAATTCACT	152	51	39	199	402	775
252	ssc-miR-148a-3p	TCAGTGCACTACAGAACTTTGT	3356209	3870395	3334190	3440117	4529882	4749270
253	ssc-miR-148a-5p	AAAGTTCTGAGACACTCCGACT	4742	4746	7456	9131	11898	11001
255	ssc-miR-221-5p	ACCTGGCATACAATGTAGATTTCTGT	816	109	96	601	1897	1279
269	ssc-miR-676-3p	CCGTCCTAAGGTTGTTGAGTT	2472	3233	2609	4506	5626	5218
274	ssc-miR-374b-5p	ATATAATACAACCTGCTAAGTG	6588	3861	5034	5821	9563	8254
292	ssc-miR-224-5p	CAAGTCACTAGTGGTTCCGTTT	129	111	337	465	1142	1001
321	miR-193b-3p	AACTGGCCCACAAAGTCCCGCT	12650	13755	7970	6800	27320	25214
