# Supplementary material for: Intrinsic Features in MicroRNA Transcriptomes Link Porcine Visceral Rather than Subcutaneous Adipose Tissues to Metabolic Risk
Source: PLoS One. 2013 Nov 6;8(11):e80041. doi: 10.1371/journal.pone.0080041 (PMC3819305; doi:10.1371/journal.pone.0080041)
Supplement: Table S6 — Predicted mRNA targets for the VATs- and SATs-specific enriched miRNAs. (XLS) [file pone.0080041.s008.xls]

## Sheet: VATs-enriched miRNAs
Supplemental Table S6.1 Predicted targets for the VATs-specific enriched miRNAs
let-7 family				miR-122-5p				miR-101-1-3p				miR-126-3p				miR-23a-3p				miR-145-5p				miR-30b&30d-5p				miR-125a-5p				miR-186-5p				miR-127-5p				miR-136-3p				miR-125b-1-5p				miR-99&100-5p
Tagetscan overlap PicTar	Tagetscan overlap MicroCosm Targets	PicTar overlap MicroCosm Targets	Sum (unique)	Tagetscan overlap PicTar	Tagetscan overlap MicroCosm Targets	PicTar overlap MicroCosm Targets	Sum (unique)	Tagetscan overlap PicTar	Tagetscan overlap MicroCosm Targets	PicTar overlap MicroCosm Targets	Sum (unique)	Tagetscan overlap PicTar	Tagetscan overlap MicroCosm Targets	PicTar overlap MicroCosm Targets	Sum (unique)	Tagetscan overlap PicTar	Tagetscan overlap MicroCosm Targets	PicTar overlap MicroCosm Targets	Sum (unique)	Tagetscan overlap PicTar	Tagetscan overlap MicroCosm Targets	PicTar overlap MicroCosm Targets	Sum (unique)	Tagetscan overlap PicTar	Tagetscan overlap MicroCosm Targets	PicTar overlap MicroCosm Targets	Sum (unique)	Tagetscan overlap PicTar	Tagetscan overlap MicroCosm Targets	PicTar overlap MicroCosm Targets	Sum (unique)	Tagetscan overlap PicTar	Tagetscan overlap MicroCosm Targets	PicTar overlap MicroCosm Targets	Sum (unique)	Tagetscan overlap PicTar	Tagetscan overlap MicroCosm Targets	PicTar overlap MicroCosm Targets	Sum (unique)	Tagetscan overlap PicTar	Tagetscan overlap MicroCosm Targets	PicTar overlap MicroCosm Targets	Sum (unique)	Tagetscan overlap PicTar	Tagetscan overlap MicroCosm Targets	PicTar overlap MicroCosm Targets	Sum (unique)	Tagetscan overlap PicTar	Tagetscan overlap MicroCosm Targets
303	134	75	421	38	28	29	75	236	139	105	382	9	8	11	20	198	148	95	343	78	72	30	157	298	219	132	507	243	146	90	379	59	59	35	140		20		20		2		2	243	151	89	385	19	14
NM_003483	NM_152699	NM_152699	NM_003483	NM_139125	NM_001143775	NM_016579	NM_016579	NM_000724	NM_021214	NM_018993	NM_000724	NM_002833	NM_002833	NM_005544	NM_002833	NM_002438	NM_002438	NM_153618	NM_002438	NM_014903	NM_006080	NM_033046	NM_014903	NM_023039	NM_005664	NM_014494	NM_023039	NM_052851	NM_052851	NM_031232	NM_052851	NM_000809	NM_003668	NM_016621	NM_000809		NM_001142447		NM_001142447		NM_004976		NM_004976	NM_052851	NM_000799	NM_031232	NM_052851	NM_006043	NM_006043
NM_006465	NM_001146099	NM_014640	NM_006465	NM_207348	NM_001139517	NM_015343	NM_015343	NM_080927	NM_000503	NM_000724	NM_080927	NM_021106	NM_012401	NM_017632	NM_021106	NM_001698	NM_001698	NM_020858	NM_001698	NM_006080	NM_020762	NM_020762	NM_006080	NM_005664	NM_003797	NM_018113	NM_005664	NM_024923	NM_000799	NM_031231	NM_024923	NM_030885	NM_020666	NM_000508	NM_030885		NM_001098833		NM_001098833		NM_005596		NM_005596	NM_024923	NM_024923	NM_031231	NM_024923	NM_032505	NM_175039
NM_015094	NM_014640	NM_173685	NM_015094	NM_003076	NM_000917	NM_032272	NM_032272	NM_006015	NM_001143970	NM_201572	NM_006015	NM_152594	NM_021106	NM_006622	NM_152594	NM_153689	NM_013339	NM_153616	NM_153689	NM_005797	NM_002214	NM_015184	NM_005797	NM_003797	NM_001001933	NM_005664	NM_003797	NM_002033	NM_024923	NM_152283	NM_002033	NM_003403	NM_004267	NM_003403	NM_003403		NM_000713		NM_000713					NM_002033	NM_004225	NM_152283	NM_002033	NM_006041	NM_001080494
NM_020713	NM_003482	NM_006831	NM_020713	NM_021038	NM_001168407	NM_148899	NM_148899	NM_015711	NM_005378	NM_201597	NM_015711	NM_005544	NM_001101672	NM_022130	NM_005544	NM_015693	NM_015693	NM_153617	NM_015693	NM_020762	NM_002973	NM_013279	NM_020762	NM_001001933	NM_014458	NM_003586	NM_001001933	NM_006465	NM_004225	NM_002537	NM_006465	NM_003750	NM_017905	NM_004344	NM_003750		NM_017637		NM_017637					NM_006465	NM_001188	NM_002537	NM_006465	NM_000142	NM_000142
NM_004359	NM_001142597	NM_153240	NM_004359	NM_004480	NM_001703	NM_014491	NM_014491	NM_001999	NM_001127208	NM_201593	NM_001999	NM_006622	NM_005544	NM_021106	NM_006622	NM_003286	NM_004575	NM_153619	NM_003286	NM_002973	NM_002729	NM_178026	NM_002973	NM_014458	NM_022133	NM_003797	NM_014458	NM_032560	NM_001188	NM_178007	NM_032560	NM_003567	NM_001977	NM_006815	NM_003567		NM_015379		NM_015379					NM_032560	NM_031231	NM_138769	NM_032560	NM_013449	NM_003601
NM_016620	NM_153240	NM_018214	NM_016620	NM_023934	NM_175039	NM_148898	NM_148898	NM_006713	NM_015460	NM_201571	NM_006713	NM_005206	NM_000319	NM_144489	NM_005206	NM_004575	NM_001005476	NM_206876	NM_004575	NM_002912	NM_001127392	NM_006080	NM_002912	NM_022133	NM_001040142	NM_002070	NM_022133	NM_020778	NM_031231	NM_178006	NM_020778	NM_007076	NM_014280	NM_017533	NM_007076		NM_032043		NM_032043					NM_020778	NM_020458	NM_003077	NM_020778	NM_003601	NM_004958
NM_005378	NM_019592	NM_152260	NM_005378	NM_005184	NM_015527	NM_017986	NM_017986	NM_030571	NM_138426	NM_201570	NM_030571	NM_003486	NM_006622	NM_144488	NM_003486	NM_001005476	NM_020653	NM_002709	NM_001005476	NM_000346	NM_017643	NM_147193	NM_000346	NM_001407	NM_001031692	NM_001001933	NM_001407	NM_004656	NM_020458	NM_052851	NM_004656	NM_001001740	NM_003403	NM_007076	NM_001001740		NM_152335		NM_152335					NM_004656	NM_012285	NM_005940	NM_004656	NM_018211	NM_031866
NM_001759	NM_001142547	NM_018688	NM_001759	NM_032272	NM_004060	NM_024531	NM_024531	NM_015215	NM_000332	NM_201590	NM_015215	NM_014974	NM_016215	NM_130795	NM_014974	NM_007231	NM_017533	NM_002148	NM_007231	NM_000959	NM_207440	NM_004865	NM_000959	NM_017423	NM_002977	NM_006312	NM_017423	NM_031231	NM_012285	NM_138769	NM_031231	NM_014112	NM_181453	NM_022118	NM_014112		NM_001098808		NM_001098808					NM_031231	NM_130809	NM_005876	NM_031231	NM_015113	NM_005522
NM_001789	NM_018688	NM_007242	NM_001789	NM_003045	NM_004501	NM_031844	NM_031844	NM_005922	NM_194291	NM_201596	NM_005922	NM_203301		NM_134427	NM_203301	NM_058237	NM_001039366	NM_017749	NM_058237	NM_147193	NM_021243	NM_001284	NM_147193	NM_001198	NM_001168647	NM_153690	NM_001198	NM_016097	NM_130809	NM_003077	NM_016097	NM_003137	NM_003176	NM_005694	NM_003137		NM_024326		NM_024326					NM_016097	NM_182603	NM_013368	NM_016097	NM_021116	NM_005418
NM_014640	NM_001014449	NM_004558	NM_014640	NM_024531	NM_024531	NM_004501	NM_004501	NM_018650	NM_022470	NM_006015	NM_018650			NM_017790	NM_012401	NM_015891	NM_004133	NM_002438	NM_015891	NM_006506	NM_006930	NM_002013	NM_006506	NM_016076	NM_006264	NM_015001	NM_016076	NM_032857	NM_001039111	NM_002442	NM_032857	NM_003632	NM_003304	NM_002553	NM_003632		NM_000801		NM_000801					NM_032857	NM_001039111	NM_203344	NM_032857	NM_004958	NM_021643
NM_002928	NM_004558	NM_007371	NM_002928	NM_004501	NM_000799	NM_000034	NM_000034	NM_000503	NM_024721	NM_139135	NM_000503			NM_002833	NM_001101672	NM_000609	NM_181787	NM_015069	NM_000609	NM_005502	NM_147193	NM_002973	NM_005502	NM_057749	NM_007007	NM_152991	NM_057749	NM_004283	NM_178454	NM_005940	NM_004283	NM_002869	NM_007076	NM_177560	NM_002869		NM_001048200		NM_001048200					NM_004283	NM_000330	NM_178026	NM_004283	NM_031866	NM_001080424
NM_018121	NM_007371	NM_005688	NM_018121	NM_000034	NM_014045	NM_184043	NM_184043	NM_005378	NM_133494	NM_152998	NM_005378				NM_000319	NM_153757	NM_144689	NM_006693	NM_153757	NM_014840	NM_001165979	NM_005723	NM_014840	NM_153702	NM_000812	NM_014458	NM_153702	NM_003326	NM_001040167	NM_005876	NM_003326	NM_152739	NM_006558	NM_001895	NM_152739		NM_001130688		NM_001130688					NM_003326	NM_178454	NM_172217	NM_003326	NM_005522	NM_015048
NM_002586	NM_138447	NM_002188	NM_002586	NM_002293	NM_138387	NM_184041	NM_184041	NM_003155	NM_053044	NM_004456	NM_003155				NM_016215	NM_017533	NM_144653	NM_001698	NM_017533	NM_005433	NM_004799	NM_020307	NM_005433	NM_000346	NM_032268	NM_016219	NM_000346	NM_004869	NM_198527	NM_013368	NM_004869	NM_022351	NM_020373	NM_177559	NM_022351		NM_006391		NM_006391					NM_004869	NM_001977	NM_001150	NM_004869	NM_080546	NM_021090
NM_177966	NM_000865	NM_025182	NM_177966	NM_030816	NM_000034	NM_001703	NM_001703	NM_000264	NM_004162	NM_001999	NM_000264				NM_017632	NM_024808	NM_017749	NM_017533	NM_024808	NM_025076	NM_001142393	NM_001326	NM_025076	NM_173560	NM_014494	NM_022765	NM_173560	NM_178454	NM_001039589	NM_203344	NM_178454	NM_013450	NM_002977	NM_152721	NM_013450		NM_032272		NM_032272					NM_178454	NM_001040167	NM_012069	NM_178454	NM_021643	NM_019885
NM_173654	NM_005688	NM_134324	NM_173654	NM_001703	NM_022462	NM_005070	NM_005070	NM_001003698	NM_001033047	NM_018650	NM_001003698				NM_022130	NM_014494	NM_003596	NM_004575	NM_014494	NM_001946	NM_001080444	NM_014016	NM_001946	NM_007007	NM_014043	NM_032470	NM_007007	NM_024586	NM_022156	NM_178026	NM_024586	NM_004577	NM_002568	NM_001791	NM_004577		NM_033467		NM_033467					NM_024586	NM_198527	NM_014369	NM_024586	NM_002196
NM_020474	NM_001859	NM_006268	NM_020474	NM_138335	NM_021078	NM_201574	NM_201574	NM_018181	NM_000724	NM_000503	NM_018181				NM_144489	NM_020382	NM_017747	NM_173208	NM_020382	NM_020925	NM_001015055	NM_052925	NM_020925	NM_005249	NM_020225	NM_019105	NM_005249	NM_182487	NM_001102402	NM_172217	NM_182487	NM_004458	NM_030979	NM_002687	NM_004458		NM_001126105		NM_001126105					NM_182487	NM_001039589	NM_007243	NM_182487	NM_021038
NM_152493	NM_002188	NM_004359	NM_152493	NM_015527	NM_001165895	NM_030958	NM_030958	NM_014011	NM_001134778	NM_172060	NM_014011				NM_144488	NM_016531	NM_020742	NM_173207	NM_016531	NM_014686	NM_001144382	NM_002924	NM_014686	NM_032268	NM_017747	NM_133263	NM_032268	NM_032229	NM_024586	NM_001150	NM_032229	NM_001002243	NM_015668	NM_013330	NM_001002243		NM_005445		NM_005445					NM_032229	NM_022156	NM_004451	NM_032229	NM_021090
NM_030640	NM_012335	NM_182931	NM_030640	NM_000917	NM_032272	NM_015527	NM_015527	NM_001046	NM_012412	NM_172058	NM_001046				NM_130795	NM_013261	NM_032334	NM_173209	NM_013261	NM_000944	NM_023011	NM_173078	NM_000944	NM_014494	NM_005097	NM_025268	NM_014494	NM_020770	NM_016293	NM_014369	NM_020770	NM_003337	NM_001001740	NM_197972	NM_003337		NM_004608		NM_004608					NM_020770	NM_001102402	NM_138340	NM_020770	NM_012405
NM_052851	NM_001945	NM_033450	NM_052851	NM_030762	NM_001142699	NM_000917	NM_000917	NM_022552	NM_017944	NM_172059	NM_022552				NM_134427	NM_144653	NM_015687	NM_173211	NM_144653	NM_153498	NM_178026	NM_003893	NM_153498	NM_015361	NM_001017969	NM_032961	NM_015361	NM_015995	NM_001080383	NM_007243	NM_015995	NM_006186	NM_001127713	NM_002815	NM_006186		NM_006458		NM_006458					NM_015995	NM_024586	NM_004095	NM_015995	NM_019885
NM_003825	NM_025182	NM_014961	NM_003825	NM_052928	NM_004418	NM_006301	NM_006301	NM_014920	NM_018482	NM_003338	NM_014920				NM_017790	NM_181723	NM_005963	NM_173210	NM_181723	NM_178026	NM_014598	NM_015069	NM_178026	NM_015285	NM_020371	NM_001751	NM_015285	NM_018375	NM_198476	NM_004451	NM_018375	NM_000248	NM_022455	NM_002786	NM_000248		NM_007191		NM_007191					NM_018375	NM_016293	NM_005176	NM_018375
NM_000025	NM_000952	NM_005051	NM_000025	NM_004060	NM_022162	NM_024718	NM_024718	NM_003901	NM_001143676	NM_005378	NM_003901					NM_017749	NM_014394	NM_003244	NM_017749	NM_002013	NM_002013	NM_017640	NM_002013	NM_020927	NM_033088	NM_032268	NM_020927	NM_001895	NM_001110199	NM_004095	NM_001895	NM_016205	NM_014429	NM_148976	NM_016205									NM_001895	NM_001080383	NM_001002031	NM_001895
NM_016274	NM_021110	NM_017990	NM_016274	NM_014045	NM_001143838	NM_022154	NM_022154	NM_015460	NM_001126128	NM_152520	NM_015460					NM_020809	NM_024725	NM_174886	NM_020809	NM_005100	NM_002924	NM_001614	NM_005100	NM_030797	NM_017416	NM_014203	NM_030797	NM_022484	NM_001099287	NM_014871	NM_022484	NM_002069	NM_001134649	NM_012281	NM_002069									NM_022484	NM_198476	NM_178441	NM_022484
NM_030576	NM_004178	NM_018053	NM_030576	NM_001003694	NM_001032296	NM_001190	NM_001190	NM_153207	NM_014351	NM_003072	NM_153207					NM_017747	NM_007115	NM_170695	NM_017747	NM_002924	NM_002767	NM_020806	NM_002924	NM_017742	NM_032246	NM_130787	NM_017742	NM_030645	NM_139246	NM_005176	NM_030645	NM_002709	NM_015317	NM_022913	NM_002709									NM_030645	NM_000091	NM_021260	NM_030645
NM_001186	NM_015492	NM_138471	NM_001186	NM_019556	NM_005471	NM_199246	NM_199246	NM_206853	NM_003601	NM_001003699	NM_206853					NM_000043	NM_006330	NM_017534	NM_000043	NM_031284	NM_001101	NM_007005	NM_031284	NM_016021	NM_001010848	NM_173475	NM_016021	NM_004451	NM_001142370	NM_001002031	NM_004451	NM_000462	NM_018477	NM_177983	NM_000462									NM_004451	NM_001110199	NM_024923	NM_004451
NM_005051	NM_033409	NM_181528	NM_005051	NM_152470	NM_001332	NM_004060	NM_004060	NM_005502	NM_033272	NM_001003698	NM_005502					NM_020228	NM_015237	NM_003628	NM_020228	NM_017553	NM_025224	NM_023929	NM_017553	NM_173510	NM_018113	NM_201533	NM_173510	NM_002703	NM_004451	NM_024789	NM_002703	NM_001002838	NM_004577	NM_002707	NM_001002838									NM_002703	NM_001099287	NM_016538	NM_002703
NM_173514	NM_178310	NM_018195	NM_173514	NM_000799	NM_003281	NM_014045	NM_014045	NM_000332	NM_000493	NM_153354	NM_000332					NM_002268	NM_004232	NM_001005476	NM_002268	NM_138440	NM_001605	NM_014212	NM_138440	NM_017747	NM_004209	NM_003646	NM_017747	NM_001448	NM_001039477	NM_178441	NM_001448	NM_033224	NM_024783	NM_005585	NM_033224									NM_001448	NM_001142370	NM_134440	NM_001448
NM_004558	NM_006268	NM_018984	NM_004558	NM_152654	NM_001164773	NM_014494	NM_014494	NM_207517	NM_016231	NM_003457	NM_207517					NM_001005473	NM_006183	NM_032299	NM_001005473	NM_015094	NM_020796	NM_005721	NM_015094	NM_005097	NM_002544	NM_201532	NM_005097	NM_015517	NM_019096	NM_021260	NM_015517	NM_004929	NM_032787	NM_001001740	NM_004929									NM_015517	NM_004451	NM_003721	NM_015517
NM_022365	NM_004359	NM_198963	NM_022365	NM_006310	NM_000875	NM_000799	NM_000799	NM_012301	NM_001159531	NM_015460	NM_012301					NM_004170	NM_004542	NM_005963	NM_004170	NM_006469	NM_152592	NM_020796	NM_006469	NM_020440	NM_001134419	NM_024718	NM_020440	NM_003045	NM_015517	NM_024923	NM_003045	NM_007375	NM_005955	NM_022457	NM_007375									NM_003045	NM_001039477	NM_153267	NM_003045
NM_013381	NM_130446	NM_003745	NM_013381	NM_012297		NM_003576	NM_003576	NM_000484	NM_000508	NM_153207	NM_000484					NM_033389	NM_001144944	NM_152600	NM_033389	NM_018227	NM_014496	NM_014666	NM_018227	NM_033088	NM_144963	NM_139273	NM_033088	NM_022039	NM_016573	NM_016538	NM_022039	NM_001003800	NM_001007271	NM_004577	NM_001003800									NM_022039	NM_019096	NM_004513	NM_022039
NM_002401	NM_022119	NM_005274	NM_002401	NM_032632			NM_001143775	NM_021038	NM_015091	NM_000332	NM_021038					NM_005963	NM_006246	NM_003906	NM_005963	NM_020796	NM_006494	NM_006403	NM_020796	NM_032047	NM_152450	NM_004326	NM_032047	NM_004535	NM_006208	NM_134440	NM_004535	NM_002710	NM_006472	NM_152298	NM_002710									NM_004535	NM_015517	NM_005576	NM_004535
NM_153240	NM_173642	NM_207191	NM_153240	NM_052848			NM_001139517	NM_006558	NM_001031623	NM_017680	NM_006558					NM_003972	NM_006273	NM_144653	NM_003972	NM_001092	NM_001009955		NM_001092	NM_006186	NM_144596	NM_004165	NM_006186	NM_015173	NM_001085347	NM_003721	NM_015173	NM_014999	NM_001018088	NM_002482	NM_014999									NM_015173	NM_016573	NM_005439	NM_015173
NM_000124	NM_001130918	NM_020155	NM_000124	NM_173470			NM_001168407	NM_001677	NM_020871	NM_006558	NM_001677					NM_004571	NM_003590	NM_020706	NM_004571	NM_032229	NM_024620		NM_032229	NM_080764	NM_004040	NM_005159	NM_080764	NM_003721	NM_022039	NM_004513	NM_003721	NM_020655	NM_001127892	NM_172164	NM_020655									NM_003721	NM_006208	NM_133455	NM_003721
NM_032482	NM_020371	NM_004884	NM_032482	NM_004077			NM_175039	NM_014978	NM_000684	NM_005594	NM_014978					NM_033426	NM_001025778	NM_003992	NM_033426	NM_001616	NM_020725		NM_001616	NM_014757	NM_004460	NM_006080	NM_014757	NM_021260	NM_004535	NM_005576	NM_021260	NM_005789	NM_001101802	NM_006621	NM_005789									NM_021260	NM_001085347	NM_173514	NM_021260
NM_002581	NM_001145077	NM_152998	NM_002581	NM_000577			NM_138387	NM_001241	NM_018641	NM_006202	NM_001241					NM_004232	NM_021800	NM_015196	NM_004232	NM_023071	NM_005171		NM_023071	NM_198686	NM_025155	NM_021007	NM_198686	NM_024789	NM_003721	NM_005439	NM_024789	NM_001895	NM_003601	NM_017922	NM_001895									NM_024789	NM_022039	NM_021213	NM_024789
NM_173829	NM_014961	NM_004456	NM_173829	NM_006035			NM_022462	NM_013281	NM_153251	NM_206886	NM_013281					NM_032016	NM_001131007	NM_015693	NM_032016	NM_030962	NM_001031680		NM_030962	NM_018325	NM_006834	NM_002466	NM_018325	NM_030915	NM_021260	NM_133455	NM_030915	NM_006601	NM_001024647	NM_133265	NM_006601									NM_030915	NM_004535	NM_148907	NM_030915
NM_032833	NM_005051	NM_016591	NM_032833	NM_014554			NM_021078	NM_001003694	NM_001321	NM_006309	NM_001003694					NM_025195	NM_001013437	NM_002658	NM_025195	NM_004096	NM_213589		NM_004096	NM_032246	NM_001099402	NM_019849	NM_032246	NM_005940	NM_024789	NM_173514	NM_005940	NM_203301	NM_004664		NM_203301									NM_005940	NM_015173	NM_148905	NM_005940
NM_005649	NM_017990	NM_001100	NM_005649	NM_001001433			NM_001165895	NM_001002031	NM_007350	NM_014621	NM_001002031					NM_006273	NM_018335	NM_002603	NM_006273	NM_014742	NM_001170634		NM_014742	NM_001980	NM_014317	NM_152836	NM_001980	NM_012294	NM_004159	NM_021213	NM_012294	NM_057175	NM_001039802		NM_057175									NM_012294	NM_212559	NM_148904	NM_012294
NM_138396	NM_018053	NM_001855	NM_138396	NM_012199			NM_001142699	NM_025195	NM_153207	NM_018089	NM_025195					NM_003590	NM_001039937	NM_080732	NM_003590	NM_024713	NM_004428		NM_024713	NM_018113	NM_003345	NM_152837	NM_018113	NM_006378	NM_001037442	NM_148907	NM_006378	NM_005650	NM_021964		NM_005650									NM_006378	NM_003721	NM_024586	NM_006378
NM_024674	NM_033119	NM_016274	NM_024674				NM_004418	NM_020856	NM_005252	NM_005328	NM_020856					NM_025235	NM_001113378	NM_053046	NM_025235	NM_014267	NM_022823		NM_014267	NM_004209	NM_001145207	NM_022133	NM_004209	NM_002446	NM_003907	NM_148905	NM_002446	NM_020382	NM_001429		NM_020382									NM_002446	NM_021260	NM_148909	NM_002446
NM_024852	NM_138471	NM_007001	NM_024852				NM_022162	NM_018111	NM_025235	NM_001829	NM_018111					NM_000958	NM_006876	NM_006324	NM_000958	NM_033274	NM_016041		NM_033274	NM_002544	NM_002890	NM_003745	NM_002544	NM_033387	NM_005940	NM_148904	NM_033387	NM_025106	NM_052937		NM_025106									NM_033387	NM_004159	NM_148906	NM_033387
NM_002168	NM_004805	NM_133174	NM_002168				NM_001143838	NM_005723	NM_001423	NM_024721	NM_005723					NM_012448	NM_003093	NM_005862	NM_012448	NM_052900	NM_001145442		NM_052900	NM_207015	NM_001853	NM_005027	NM_207015	NM_015975	NM_006378	NM_024586	NM_015975	NM_022898	NM_001145453		NM_022898									NM_015975	NM_001037442	NM_148908	NM_015975
NM_173582	NM_020437	NM_133173	NM_173582				NM_001032296	NM_018159	NM_001999	NM_004824	NM_018159					NM_003093	NM_001145031	NM_013312	NM_003093	NM_014603	NM_024420		NM_014603	NM_001004317	NM_001031732	NM_006834	NM_001004317	NM_080621	NM_002446	NM_148909	NM_080621	NM_138459	NM_198467		NM_138459									NM_080621	NM_003907	NM_015911	NM_080621
NM_012214	NM_006876	NM_133172	NM_012214				NM_005471	NM_005065	NM_001015508	NM_023075	NM_005065					NM_172020	NM_001029835	NM_000729	NM_172020	NM_002890	NM_001105539		NM_002890	NM_006364	NM_001040113	NM_016256	NM_006364	NM_207346	NM_001051	NM_148906	NM_207346	NM_015534	NM_001136127		NM_015534									NM_207346	NM_005940	NM_023019	NM_207346
NM_005274	NM_001082969	NM_006051	NM_005274				NM_001332	NM_000489	NM_003069	NM_018334	NM_000489					NM_001422	NM_001146077	NM_033343	NM_001422	NM_032511	NM_020901		NM_032511	NM_080821	NM_001128850	NM_144593	NM_080821	NM_020309	NM_198427	NM_148908	NM_020309	NM_018667	NM_001042440		NM_018667									NM_020309	NM_002446	NM_004082	NM_020309
NM_198465	NM_018984	NM_001273	NM_198465				NM_003281	NM_022474	NM_006526	NM_017944	NM_022474					NM_152261	NM_004906	NM_014283	NM_152261	NM_018270	NM_013306		NM_018270	NM_004040	NM_006190	NM_016084	NM_004040	NM_001150	NM_001135032	NM_015911	NM_001150	NM_014686	NM_005023		NM_014686									NM_001150	NM_001051	NM_002112	NM_001150
NM_182569	NM_198963	NM_018173	NM_182569				NM_001164773	NM_000599	NM_024942	NM_213589	NM_000599					NM_014729	NM_017919	NM_016227	NM_014729	NM_017772	NM_181787		NM_017772	NM_003766	NM_001752	NM_004199	NM_003766	NM_016219	NM_015975	NM_023019	NM_016219	NM_002874	NM_001895		NM_002874									NM_016219	NM_198427	NM_032701	NM_016219
NM_000600	NM_014311	NM_002906	NM_000600				NM_000875	NM_005920	NM_001284	NM_173683	NM_005920					NM_030952	NM_173814	NM_006383	NM_030952	NM_017913	NM_001039457		NM_017913	NM_000966	NM_001480	NM_016115	NM_000966	NM_000434	NM_021184	NM_004082	NM_000434	NM_133445	NM_001146335		NM_133445									NM_000434	NM_020928	NM_207346	NM_000434
NM_000212	NM_173689	NM_014813	NM_000212				NM_139125	NM_012309	NM_004417	NM_001033	NM_012309					NM_080862	NM_022755	NM_004244	NM_080862	NM_014016	NM_001104586		NM_014016	NM_006699	NM_005159	NM_145863	NM_006699	NM_001987	NM_207346	NM_002112	NM_001987	NM_003392	NM_032861		NM_003392									NM_001987	NM_021184	NM_002446	NM_001987
NM_001003794	NM_005274	NM_021210	NM_001003794				NM_207348	NM_003797	NM_002902	NM_014038	NM_003797					NM_004906	NM_001034915	NM_003093	NM_004906	NM_020307	NM_001017956		NM_020307	NM_006834	NM_025113	NM_017449	NM_006834	NM_080670	NM_001150	NM_024667	NM_080670	NM_021165	NM_182691		NM_021165									NM_080670	NM_000310	NM_172027	NM_080670
NM_017644	NM_000427	NM_020836	NM_017644				NM_003076	NM_006352	NM_005493	NM_002229	NM_006352					NM_178826	NM_194272	NM_003299	NM_178826	NM_005717	NM_016306		NM_005717	NM_005157	NM_004267	NM_014015	NM_005157	NM_178126	NM_002969	NM_032701	NM_178126	NM_030627	NM_033122		NM_030627									NM_178126	NM_207346	NM_032548	NM_178126
NM_022749	NM_001170726	NM_005649	NM_022749				NM_021038	NM_172070	NM_020193	NM_015091	NM_172070					NM_198513	NM_006158	NM_003590	NM_198513	NM_020772	NM_006190		NM_020772	NM_003345	NM_001104629	NM_003864	NM_003345	NM_024572	NM_016219	NM_207346	NM_024572	NM_175854	NM_001039348		NM_175854									NM_024572	NM_001150	NM_172028	NM_024572
NM_015346	NM_004884	NM_203444	NM_015346				NM_004480	NM_020123	NM_001135187	NM_032829	NM_020123					NM_007275	NM_014649	NM_001896	NM_007275	NM_001001342	NM_001146191		NM_001001342	NM_033083	NM_001744	NM_016316	NM_033083	NM_032548	NM_000434	NM_002446	NM_032548	NM_022118	NM_001918		NM_022118									NM_032548	NM_002969	NM_004118	NM_032548
NM_001151	NM_007018	NM_019625	NM_001151				NM_023934	NM_001001890	NM_003336	NM_019606	NM_001001890					NM_000245	NM_002364	NM_203416	NM_000245	NM_002015	NM_014016		NM_002015	NM_000965	NM_173569	NM_030914	NM_000965	NM_015092	NM_080670	NM_172027	NM_015092	NM_004567	NM_000586		NM_004567									NM_015092	NM_016219	NM_178454	NM_015092
NM_173560	NM_016591	NM_019624	NM_173560				NM_005184	NM_024721	NM_001032293	NM_018482	NM_024721					NM_017919	NM_023009	NM_173174	NM_017919	NM_052925	NM_020307		NM_052925	NM_002890	NM_015001	NM_080423	NM_002890	NM_016399	NM_024572	NM_032548	NM_016399	NM_012281	NM_022118		NM_012281									NM_016399	NM_000434	NM_015517	NM_016399
NM_152699	NM_001080431	NM_002576	NM_152699				NM_003045	NM_058172	NM_018270	NM_152410	NM_058172					NM_014034	NM_015021	NM_173175	NM_014034	NM_015069	NM_001008223		NM_015069	NM_021914	NM_001017973	NM_032147	NM_021914	NM_003211	NM_032548	NM_172028	NM_003211	NM_014372	NM_001039589		NM_014372									NM_003211	NM_024572	NM_002419	NM_003211
NM_053056	NM_001100	NM_012214	NM_053056				NM_002293	NM_030939	NM_007114	NM_004747	NM_030939					NM_015541	NM_017762	NM_173176	NM_015541	NM_002657	NM_015059		NM_002657	NM_014577	NM_019849	NM_080422	NM_014577	NM_007007	NM_015092	NM_004118	NM_007007	NM_001198	NM_012281		NM_001198									NM_007007	NM_032548	NM_198971	NM_007007
NM_002076	NM_002506	NM_015103	NM_002076				NM_030816	NM_198077	NM_032217	NM_003410	NM_198077					NM_005187	NM_002927	NM_004103	NM_005187	NM_019094	NM_203293		NM_019094	NM_173517	NM_153690	NM_130469	NM_173517	NM_020676	NM_024816	NM_178454	NM_020676	NM_002581	NM_001932		NM_002581									NM_020676	NM_015092	NM_024718	NM_020676
NM_032557	NM_005545	NM_173491	NM_032557				NM_138335	NM_017944	NM_005563	NM_002893	NM_017944					NM_003045	NM_006439	NM_022066	NM_003045	NM_003204	NM_001098620		NM_003204	NM_014876	NM_033407	NM_018344	NM_014876	NM_014674	NM_022774	NM_016339	NM_014674	NM_002137	NM_001113490		NM_002137									NM_014674	NM_138342	NM_007372	NM_014674
NM_000403	NM_001855	NM_000403	NM_000403				NM_030762	NM_015153	NM_004523	NM_001797	NM_015153					NM_004060	NM_001081559	NM_004232	NM_004060	NM_006380	NM_052925		NM_006380	NM_003112	NM_138455	NM_015527	NM_003112	NM_005439	NM_005439	NM_015517	NM_005439	NM_014906	NM_145207		NM_014906									NM_005439	NM_024816	NM_203499	NM_005439
NM_001100	NM_016274	NM_031481	NM_001100				NM_052928	NM_213589	NM_020873	NM_032949	NM_213589					NM_017670	NM_016305	NM_080680	NM_017670	NM_030918	NM_015069		NM_030918	NM_024686	NM_001130103	NM_014059	NM_024686	NM_017811	NM_017789	NM_002419	NM_017811				NM_003668									NM_017811	NM_022774	NM_000434	NM_017811
NM_030627	NM_019118	NM_153377	NM_030627				NM_001003694	NM_173683	NM_133496	NM_002590	NM_173683					NM_004854	NM_000729	NM_002246	NM_004854	NM_001967	NM_004841		NM_001967	NM_005028	NM_024899	NM_005097	NM_005028	NM_017789	NM_003313	NM_198971	NM_017789				NM_020666									NM_017789	NM_005439	NM_017813	NM_017789
NM_015117	NM_007001	NM_004645	NM_015117				NM_019556	NM_006544	NM_006015	NM_021976	NM_006544					NM_005729	NM_004501	NM_080681	NM_005729	NM_002193	NM_022574		NM_002193	NM_003955	NM_004226	NM_005985	NM_003955	NM_024701	NM_002419	NM_024718	NM_024701				NM_004267									NM_024701	NM_003313	NM_022039	NM_024701
NM_198686	NM_006051	NM_170665	NM_198686				NM_152470	NM_000430	NM_001128615	NM_002922	NM_000430					NM_006439	NM_001130688	NM_080679	NM_006439	NM_021914	NM_032765		NM_021914	NM_001002257	NM_006158	NM_181459	NM_001002257	NM_002419	NM_178026	NM_007372	NM_002419				NM_017905									NM_002419	NM_002419	NM_016219	NM_002419
NM_018688	NM_003741	NM_000600	NM_018688				NM_152654	NM_002229	NM_015202	NM_004162	NM_002229					NM_001005463	NM_004707	NM_006439	NM_001005463	NM_018246	NM_004579		NM_018246	NM_002077	NM_005985	NM_181460	NM_002077	NM_004716	NM_003173	NM_203499	NM_004716				NM_001977									NM_004716	NM_178026	NM_024572	NM_004716
NM_005700	NM_001023570	NM_013390	NM_005700				NM_006310	NM_144664	NM_014838	NM_019058	NM_144664					NM_005561	NM_001151	NM_053053	NM_005561	NM_004392	NM_005378		NM_004392	NM_005159	NM_006080	NM_153026	NM_005159	NM_020210	NM_001135999	NM_000434	NM_020210				NM_014280									NM_020210	NM_001135999	NM_004756	NM_020210
NM_000720	NM_001273	NM_014038	NM_000720				NM_012297	NM_003498	NM_004525	NM_018270	NM_003498					NM_000729	NM_001127197	NM_003338	NM_000729	NM_004458	NM_017957		NM_004458	NM_022817	NM_032236	NM_025113	NM_022817	NM_152383	NM_020737	NM_017813	NM_152383				NM_181453									NM_152383	NM_020737	NM_001003891	NM_152383
NM_017789	NM_173814	NM_000639	NM_017789				NM_032632	NM_015032	NM_001142864	NM_033272	NM_015032					NM_018048	NM_001146158	NM_015215	NM_018048	NM_003507	NM_001134296		NM_003507	NM_025113	NM_016116	NM_018103	NM_025113	NM_178026	NM_001203	NM_022039	NM_178026				NM_003176									NM_178026	NM_001203	NM_015889	NM_178026
NM_000024	NM_019060	NM_005834	NM_000024				NM_052848	NM_015091	NM_024594	NM_004499	NM_015091					NM_004501	NM_016324	NM_018193	NM_004501	NM_002401	NM_014943		NM_002401	NM_138459	NM_018704	NM_002544	NM_138459	NM_003173	NM_032701	NM_016219	NM_003173				NM_003304									NM_003173	NM_138340	NM_133625	NM_003173
NM_000103	NM_139248	NM_012268	NM_000103				NM_173470	NM_032505	NM_052911	NM_031266	NM_032505					NM_030627	NM_152787	NM_006273	NM_030627	NM_016201	NM_015392		NM_016201	NM_015001	NM_004809	NM_018150	NM_015001	NM_020453	NM_005955	NM_024572	NM_020453				NM_006558									NM_020453	NM_032701	NM_130459	NM_020453
NM_001005473	NM_001722	NM_002168	NM_001005473				NM_004077	NM_022143	NM_014872	NM_014310	NM_022143					NM_002335	NM_194279	NM_001068	NM_002335	NM_025146	NM_001113407		NM_025146	NM_032217	NM_138426	NM_178562	NM_032217	NM_014521	NM_001134223	NM_001003891	NM_014521				NM_020373									NM_014521	NM_005955	NM_018275	NM_014521
NM_005466	NM_001144856	NM_022749	NM_005466				NM_000577	NM_001422	NM_004972	NM_152271	NM_001422					NM_021140	NM_004419	NM_024835	NM_021140	NM_016322	NM_000875		NM_016322	NM_003716	NM_006765	NM_181457	NM_003716	NM_016577	NM_013368	NM_015889	NM_016577				NM_002977									NM_016577	NM_014761	NM_018488	NM_016577
NM_015565	NM_002906	NM_015117	NM_015565				NM_006035	NM_032829	NM_018650	NM_005573	NM_032829					NM_001401	NM_001489	NM_018449	NM_001401	NM_005544	NM_001076683		NM_005544	NM_019849	NM_001112717	NM_018231	NM_019849	NM_000449	NM_030819	NM_133625	NM_000449				NM_002568									NM_000449	NM_013368	NM_006852	NM_000449
NM_174911	NM_014813	NM_181093	NM_174911				NM_014554	NM_017739	NM_001145453	NM_000493	NM_017739					NM_152787	NM_152310	NM_022913	NM_152787	NM_005119			NM_005119	NM_000170	NM_032148	NM_145239	NM_000170	NM_138340	NM_181718	NM_080670	NM_138340				NM_030979									NM_138340	NM_023072	NM_170692	NM_138340
NM_005793	NM_001166621	NM_020423	NM_005793				NM_001001433	NM_018482	NM_003885	NM_017724	NM_018482					NM_004419	NM_032588	NM_001358	NM_004419	NM_001396			NM_001396	NM_153690	NM_005026	NM_022810	NM_153690	NM_001198	NM_001080429	NM_130459	NM_001198				NM_015668									NM_001198	NM_203293	NM_004841	NM_001198
NM_198963	NM_001163264	NM_001846	NM_198963				NM_012199	NM_001234	NM_001797	NM_004417	NM_001234					NM_001003712	NM_003906	NM_032588	NM_001003712	NM_023079			NM_023079	NM_033407	NM_019058	NM_003951	NM_033407	NM_032701	NM_138769	NM_018275	NM_032701				NM_001127713									NM_032701	NM_030819	NM_153693	NM_032701
NM_005415	NM_001159531		NM_005415					NM_001001331	NM_015026	NM_001284	NM_001001331					NM_012325	NM_004496	NM_017747	NM_012325	NM_003458			NM_003458	NM_014790	NM_002114	NM_145159	NM_014790	NM_002252	NM_014351	NM_015975	NM_002252				NM_022455									NM_002252	NM_181718	NM_004503	NM_002252
NM_001394	NM_001099272		NM_001394					NM_004747	NM_001135955	NM_000508	NM_004747					NM_032588	NM_016235	NM_020924	NM_032588	NM_013449			NM_013449	NM_004472	NM_015060	NM_002226	NM_004472	NM_153354	NM_001110514	NM_153693	NM_153354				NM_014429									NM_153354	NM_014213	NM_015173	NM_153354
NM_024501	NM_005649		NM_024501					NM_007249	NM_003877	NM_006022	NM_007249					NM_005896	NM_139248	NM_004906	NM_005896	NM_001759			NM_001759	NM_178826	NM_147189	NM_019058	NM_178826	NM_032431	NM_153347	NM_004503	NM_032431				NM_001134649									NM_032431	NM_001080429	NM_001095	NM_032431
NM_183416	NM_019624		NM_183416					NM_001969	NM_021943	NM_183422	NM_001969					NM_003906	NM_001114173	NM_153649	NM_003906				NM_002214	NM_020870	NM_018150	NM_194261	NM_020870	NM_003032	NM_138435	NM_032181	NM_003032				NM_015317									NM_003032	NM_138769	NM_020039	NM_003032
NM_018053	NM_012291		NM_018053					NM_001797	NM_014847	NM_005252	NM_001797					NM_002033	NM_001159969	NM_004419	NM_002033				NM_002729	NM_153634	NM_001159291	NM_194259	NM_153634	NM_003389	NM_173514	NM_006378	NM_003389				NM_018477									NM_003389	NM_153347	NM_014761	NM_003389
NM_203453	NM_032819		NM_203453					NM_181672	NM_015172	NM_002265	NM_181672					NM_016235	NM_001004303	NM_014289	NM_016235				NM_001127392	NM_002583	NM_001037872	NM_003345	NM_002583	NM_152729	NM_012079	NM_001702	NM_152729				NM_024783									NM_152729	NM_138435	NM_005099	NM_152729
NM_001001557	NM_001128620		NM_001001557					NM_033387	NM_012330	NM_019071	NM_033387					NM_052876	NM_022066	NM_001584	NM_052876				NM_017643	NM_005985	NM_022337	NM_194260	NM_005985	NM_014761	NM_002442	NM_017789	NM_014761				NM_032787									NM_014761	NM_173514	NM_001702	NM_014761
NM_032932	NM_012214		NM_032932					NM_002590	NM_007371	NM_020873	NM_002590					NM_032182	NM_001143885	NM_016235	NM_032182				NM_207440	NM_006080	NM_144593	NM_003077	NM_006080	NM_013368	NM_007346	NM_018650	NM_013368				NM_005955									NM_013368	NM_012079	NM_018650	NM_013368
NM_003640	NM_015103		NM_003640					NM_013231	NM_019058	NM_139035	NM_013231					NM_022143	NM_080928	NM_014071	NM_022143				NM_021243	NM_032236	NM_015527	NM_003591	NM_032236	NM_152678	NM_015894	NM_005094	NM_152678				NM_001007271									NM_152678	NM_007346	NM_005094	NM_152678
NM_003635	NM_003927		NM_003635					NM_021976	NM_001044305	NM_005493	NM_021976					NM_001999	NM_033343	NM_178120	NM_001999				NM_006930	NM_004737	NM_032961	NM_003651	NM_004737	NM_020921	NM_021012	NM_015092	NM_020921				NM_006472									NM_020921	NM_015894	NM_015092	NM_020921
NM_004884	NM_001135993		NM_004884					NM_004162	NM_021976	NM_003069	NM_004162					NM_005328	NM_001038493	NM_031844	NM_005328				NM_001165979	NM_003350	NM_019600	NM_004209	NM_003350	NM_006268	NM_001008709	NM_003173	NM_006268				NM_001018088									NM_006268	NM_021012	NM_014409	NM_006268
NM_007001	NM_001039111		NM_007001					NM_014016	NM_019071	NM_133496	NM_014016					NM_002296	NM_003299	NM_004501	NM_002296				NM_004799	NM_017780	NM_001159675	NM_181458	NM_017780	NM_138769	NM_004095	NM_032827	NM_138769				NM_001127892									NM_138769	NM_001008709	NM_004535	NM_138769
NM_014813	NM_144775		NM_014813					NM_006380	NM_001134369	NM_003070	NM_006380					NM_002398	NM_001358	NM_001829	NM_002398				NM_001142393	NM_001001330	NM_003745	NM_017747	NM_001001330	NM_001003940	NM_005576	NM_004535	NM_001003940				NM_001101802									NM_001003940	NM_004095	NM_004427	NM_001003940
NM_021627	NM_003251		NM_021627					NM_019058	NM_005780	NM_139045	NM_019058					NM_033274	NM_002246	NM_152787	NM_033274				NM_001080444	NM_178812	NM_152422	NM_003654	NM_178812	NM_033540	NM_001100913	NM_004427	NM_033540				NM_003601									NM_033540	NM_153267	NM_198040	NM_033540
NM_006051	NM_020246		NM_006051					NM_018270	NM_006908	NM_021943	NM_018270					NM_022066	NM_006823	NM_017919	NM_022066				NM_001015055	NM_000575	NM_015630	NM_032148	NM_000575	NM_024293	NM_004118	NM_198040	NM_024293				NM_001024647									NM_024293	NM_005576		NM_024293
NM_172037	NM_173491		NM_172037					NM_033272	NM_004170	NM_003877	NM_033272					NM_014974	NM_017643	NM_181839	NM_014974				NM_001144382	NM_019074	NM_021958	NM_002687	NM_019074	NM_017495	NM_016339		NM_017495				NM_004664									NM_017495	NM_001100913		NM_017495
NM_005586	NM_000403		NM_005586					NM_003223	NM_001113397	NM_052911	NM_003223					NM_001227	NM_015215	NM_006823	NM_001227				NM_023011	NM_022843	NM_001080480	NM_000840	NM_022843	NM_173514	NM_001003891		NM_173514				NM_001039802									NM_173514	NM_001093		NM_173514
NM_007371	NM_001159860		NM_007371					NM_020818	NM_032885	NM_006195	NM_020818					NM_017763	NM_032299	NM_002656	NM_017763				NM_014598	NM_032148	NM_020988	NM_002509	NM_032148	NM_002442	NM_031453		NM_002442				NM_021964									NM_002442	NM_004118		NM_002442
NM_005716	NM_014069		NM_005716					NM_003626	NM_014310	NM_032557	NM_003626					NM_033343	NM_015069	NM_006718	NM_033343				NM_002767	NM_030949	NM_014907	NM_032236	NM_030949	NM_015288	NM_001098482		NM_015288				NM_001429									NM_015288	NM_001003891		NM_015288
NM_013309	NM_138455		NM_013309					NM_015245	NM_001165255	NM_016231	NM_015245					NM_003299	NM_006816	NM_001981	NM_003299				NM_001101	NM_017913	NM_020737	NM_003858	NM_017913	NM_020834	NM_020340		NM_020834				NM_052937									NM_020834	NM_031453		NM_020834
NM_016231	NM_031481		NM_016231					NM_004962	NM_001164380	NM_003885	NM_004962					NM_015554	NM_002148		NM_015554				NM_025224	NM_173833	NM_005982	NM_005596	NM_173833	NM_000116	NM_032376		NM_000116				NM_001145453									NM_000116	NM_001098482		NM_000116
NM_152890	NM_007037		NM_152890					NM_016073	NM_004747	NM_004321	NM_016073					NM_001358	NM_152600		NM_001358				NM_001605	NM_015497	NM_001134479	NM_014191	NM_015497	NM_022778	NM_001099294		NM_022778				NM_198467									NM_022778	NM_020340		NM_022778
NM_005224	NM_031452		NM_005224					NM_014310	NM_012474	NM_018890	NM_014310					NM_012297	NM_080679		NM_012297				NM_152592	NM_019058	NM_005038	NM_032320	NM_019058	NM_017554	NM_001002031		NM_017554				NM_001136127									NM_017554	NM_032376		NM_017554
NM_000914	NM_201542		NM_000914					NM_003244	NM_002590	NM_006908	NM_003244					NM_002246	NM_001100112		NM_002246				NM_014496	NM_016620	NM_052944	NM_006828	NM_016620	NM_145185	NM_007372		NM_145185				NM_001042440									NM_145185	NM_001002031		NM_145185
NM_017564	NM_000043		NM_017564					NM_004866	NM_001080378	NM_004170	NM_004866					NM_001001664	NM_024835		NM_001001664				NM_006494	NM_018150	NM_006828	NM_032875	NM_018150	NM_004095	NM_002811		NM_004095				NM_005023									NM_004095	NM_007372		NM_004095
NM_002188	NM_001136051		NM_002188					NM_004998	NM_152663	NM_032217	NM_004998					NM_005842	NM_006917		NM_005842				NM_001009955	NM_022337	NM_001740	NM_005824	NM_022337	NM_016147	NM_001164144		NM_016147				NM_001146335									NM_016147	NM_002811		NM_016147
NM_001860	NM_001042559		NM_001860					NM_000693	NM_213589	NM_198889	NM_000693					NM_014751	NM_004103		NM_014751				NM_024620	NM_144593	NM_145290	NM_022337	NM_144593	NM_016090	NM_133455		NM_016090				NM_032861									NM_016090	NM_001164144		NM_016090
NM_032016	NM_001039573		NM_032016					NM_012193	NM_000501	NM_001423	NM_012193					NM_006823	NM_019886		NM_006823				NM_020725	NM_015527	NM_002500	NM_004442	NM_015527	NM_153267	NM_001127244		NM_153267				NM_182691									NM_153267	NM_016057		NM_153267
NM_032866	NM_004645		NM_032866					NM_025138	NM_001128844	NM_012156	NM_025138					NM_024015	NM_015395		NM_024015				NM_005171	NM_032961	NM_001130528	NM_080678	NM_032961	NM_005576	NM_152490		NM_005576				NM_033122									NM_005576	NM_133455		NM_005576
NM_000639	NM_138353		NM_000639					NM_012297	NM_001080418	NM_177996	NM_012297					NM_015215	NM_006324		NM_015215				NM_001031680	NM_000945	NM_001014437	NM_014902	NM_000945	NM_004475	NM_001040273		NM_004475				NM_001039348									NM_004475	NM_001127244		NM_004475
NM_006380	NM_001135099		NM_006380					NM_022075	NM_032829		NM_022075					NM_000565	NM_003244		NM_000565				NM_213589	NM_020791	NM_016256	NM_183006	NM_020791	NM_004118	NM_001040668		NM_004118				NM_001918									NM_004118	NM_152345		NM_004118
NM_005940	NM_022462		NM_005940					NM_000493	NM_001166373		NM_000493					NM_002199	NM_014283		NM_002199				NM_001170634	NM_003745	NM_000842	NM_004667	NM_003745	NM_016339	NM_000316		NM_016339				NM_000586									NM_016339	NM_001410		NM_016339
NM_018490	NM_170665		NM_018490					NM_003214	NM_032557		NM_003214					NM_001198	NM_001001329		NM_001198				NM_004428	NM_005668	NM_001135648	NM_033407	NM_005668	NM_001092	NM_024582		NM_001092				NM_001039589									NM_001092	NM_018488		NM_001092
NM_020423	NM_000600		NM_020423					NM_001884	NM_173683		NM_001884					NM_032299	NM_002607		NM_032299				NM_022823	NM_015630	NM_001105540	NM_020988	NM_015630	NM_001224	NM_004427		NM_001224				NM_001932									NM_001224	NM_001040273		NM_001224
NM_006267	NM_080764		NM_006267					NM_016322	NM_182691		NM_016322					NM_015069	NM_018449		NM_015069				NM_016041	NM_012329	NM_001144881	NM_007007	NM_012329	NM_001003891	NM_016538		NM_001003891				NM_001113490									NM_001003891	NM_001040668		NM_001003891
NM_001395	NM_001135820		NM_001395					NM_007361	NM_000142		NM_007361					NM_003412	NM_001099650		NM_003412				NM_001145442	NM_020474	NM_025268	NM_017745	NM_020474	NM_005575	NM_001167947		NM_005575				NM_145207									NM_005575	NM_000316		NM_005575
NM_003831	NM_017703		NM_003831					NM_003339	NM_001143829		NM_003339					NM_014905	NM_172037		NM_014905				NM_024420	NM_020988	NM_001111097	NM_004040	NM_020988	NM_017423	NM_139018		NM_017423				NM_016621									NM_017423	NM_004427		NM_017423
NM_007361	NM_001159767		NM_007361					NM_022894	NM_030957		NM_022894					NM_006874	NM_001130064		NM_006874				NM_001105539	NM_022037	NM_003816	NM_133370	NM_022037	NM_005740	NM_017813		NM_005740				NM_000508									NM_005740	NM_001095		NM_005740
NM_004417	NM_000639		NM_004417					NM_004417	NM_181453		NM_004417					NM_002148	NM_001079691		NM_002148				NM_020901	NM_000362	NM_020871	NM_018992	NM_000362	NM_033272	NM_001135219		NM_033272				NM_004344									NM_033272	NM_016538		NM_033272
NM_000189	NM_001167947		NM_000189					NM_001795	NM_006374		NM_001795					NM_152600	NM_001134649		NM_152600				NM_013306	NM_052911	NM_003654	NM_016260	NM_052911	NM_001002031	NM_005224		NM_001002031				NM_006815									NM_001002031	NM_001167947		NM_001002031
NM_031481	NM_001031696		NM_031481					NM_052876	NM_001037872		NM_052876					NM_015316	NM_001126054		NM_015316				NM_181787	NM_003692	NM_173475	NM_152787	NM_003692	NM_007372	NM_133625		NM_007372				NM_017533									NM_007372	NM_139018		NM_007372
NM_022133	NM_019083		NM_022133					NM_001284	NM_001127892		NM_001284					NM_080679	NM_053046		NM_080679				NM_001039457	NM_152622	NM_002811	NM_022728	NM_152622	NM_015898	NM_024667		NM_015898				NM_005694									NM_015898	NM_017813		NM_015898
NM_001273	NM_002168		NM_001273					NM_000508	NM_001042410		NM_000508					NM_001002838	NM_006383		NM_001002838				NM_001104586	NM_005923	NM_018231	NM_001105	NM_005923	NM_001001924	NM_004706		NM_001001924				NM_002553									NM_001001924	NM_001135219		NM_001001924
NM_018984	NM_022749		NM_018984					NM_016156	NM_024814		NM_016156					NM_006224	NM_198504		NM_006224				NM_001017956	NM_006135	NM_001123383	NM_022650	NM_006135	NM_004907	NM_020404		NM_004907				NM_177560									NM_004907	NM_133625		NM_004907
NM_001004304	NM_001009813		NM_001004304					NM_198279	NM_001111307		NM_198279					NM_005586	NM_000434		NM_005586				NM_016306	NM_017714	NM_000840	NM_002890	NM_017714	NM_003347	NM_015327		NM_003347				NM_177559									NM_003347	NM_001042724		NM_003347
NM_152896	NM_015117		NM_152896					NM_005652	NM_001135047		NM_005652					NM_024835	NM_001109754		NM_024835				NM_006190	NM_004482	NM_018351	NM_015630	NM_004482	NM_022465	NM_001039670		NM_022465				NM_152721									NM_022465	NM_004706		NM_022465
NM_198563	NM_016617		NM_198563					NM_012300	NM_080616		NM_012300					NM_004103	NM_001100176		NM_004103				NM_001146191	NM_175884	NM_032320	NM_138927	NM_175884	NM_133455	NM_002309		NM_133455				NM_001791									NM_133455	NM_006956		NM_133455
NM_024713	NM_145754		NM_024713					NM_001678	NM_012156		NM_001678					NM_006324	NM_004244		NM_006324				NM_001008223	NM_002874	NM_002013	NM_016121	NM_002874	NM_004947	NM_032827		NM_004947				NM_002687									NM_004947	NM_020404		NM_004947
NM_016174	NM_020423		NM_016174					NM_002442	NM_001098477		NM_002442					NM_147192	NM_153453		NM_147192				NM_015059	NM_001206	NM_016351	NM_152522	NM_001206	NM_020935	NM_022821		NM_020935				NM_013330									NM_020935	NM_015327		NM_020935
NM_000555	NM_001278		NM_000555					NM_005252	NM_000637		NM_005252					NM_018364	NM_001130028		NM_018364				NM_203293	NM_018534	NM_002466	NM_002500	NM_018534	NM_020630	NM_017990		NM_020630				NM_197972									NM_020630	NM_002309		NM_020630
NM_022726	NM_006418		NM_022726					NM_002833	NM_002229		NM_002833					NM_003244	NM_022037		NM_003244				NM_001098620	NM_005911	NM_138927	NM_003816	NM_005911	NM_018488	NM_001098426		NM_018488				NM_002815									NM_018488	NM_001112707		NM_018488
NM_054110	NM_001018108		NM_054110					NM_005611	NM_021964		NM_005611					NM_014283	NM_001164380		NM_014283				NM_004841	NM_006828	NM_001166425	NM_032246	NM_006828	NM_003924	NM_001135040		NM_003924				NM_002786									NM_003924	NM_004841		NM_003924
NM_004645	NM_001846		NM_004645					NM_019071	NM_001003698		NM_019071					NM_006352	NM_001829		NM_006352				NM_022574	NM_002500	NM_001099650	NM_005599	NM_002500	NM_175884	NM_001419		NM_175884				NM_148976									NM_175884	NM_022821		NM_175884
NM_005009	NM_001164490		NM_005009					NM_012338	NM_006558		NM_012338					NM_032435	NM_001896		NM_032435				NM_032765	NM_016256	NM_001105	NM_033088	NM_016256	NM_018323	NM_153613		NM_018323				NM_022913									NM_018323	NM_002569		NM_018323
NM_017780	NM_002649		NM_017780					NM_019035	NM_001031689		NM_019035					NM_018449	NM_016206		NM_018449				NM_004579	NM_014952	NM_004781	NM_001001331	NM_014952	NM_002207	NM_012234		NM_002207				NM_177983									NM_002207	NM_001098426		NM_002207
NM_004277	NM_016946		NM_004277					NM_001095	NM_013278		NM_001095					NM_005779	NM_022731		NM_005779				NM_005378	NM_025268	NM_016172	NM_001683	NM_025268	NM_003816	NM_000718		NM_003816				NM_002707									NM_003816	NM_001135040		NM_003816
NM_013386	NM_000579		NM_013386					NM_033224	NM_000605		NM_033224					NM_014663	NM_002709		NM_014663				NM_017957	NM_005110	NM_001111061	NM_006603	NM_005110	NM_005065	NM_032885		NM_005065				NM_005585									NM_005065	NM_006736		NM_005065
NM_014139	NM_000074		NM_014139					NM_003076	NM_002989		NM_003076					NM_080836	NM_021798		NM_080836				NM_001134296	NM_017694	NM_016252		NM_017694	NM_033315	NM_153334		NM_033315				NM_022457									NM_033315	NM_014409		NM_033315
NM_152739	NM_005508		NM_152739					NM_002522	NM_000628		NM_002522					NM_003783	NM_005407		NM_003783				NM_014943	NM_016133	NM_152522		NM_016133	NM_181701	NM_080679		NM_181701				NM_152298									NM_181701	NM_153613		NM_181701
NM_004756			NM_004756					NM_002648	NM_002852		NM_002648					NM_007175	NM_001001342		NM_007175				NM_015392	NM_000212	NM_005761		NM_000212	NM_004427	NM_003055		NM_004427				NM_002482									NM_004427	NM_012234		NM_004427
NM_003618			NM_003618					NM_001938	NM_003005		NM_001938					NM_000165	NM_014289		NM_000165				NM_001113407	NM_000876	NM_001001331		NM_000876	NM_004386	NM_012284		NM_004386				NM_172164									NM_004386	NM_005730		NM_004386
NM_015103			NM_015103					NM_020873	NM_139322		NM_020873					NM_012479	NM_017744		NM_012479				NM_000875	NM_006154	NM_012437		NM_006154	NM_003150	NM_005094		NM_003150				NM_006621									NM_003150	NM_004756		NM_003150
NM_004922			NM_004922					NM_017742	NM_002987		NM_017742					NM_016626	NM_001127235		NM_016626				NM_001076683	NM_003816	NM_002687		NM_003816	NM_016436	NM_007243		NM_016436				NM_017922									NM_016436	NM_032885		NM_016436
NM_138471			NM_138471					NM_007218	NM_002986		NM_007218					NM_002874	NM_017649		NM_002874				NM_033046	NM_020423	NM_001105541		NM_020423	NM_001002909	NM_001142546		NM_001002909				NM_133265									NM_001002909	NM_153334		NM_001002909
NM_017495			NM_017495					NM_005493			NM_005493					NM_005742	NM_001043351		NM_005742				NM_015184	NM_003654	NM_145865		NM_003654	NM_001095	NM_006290		NM_001095													NM_001095	NM_080679		NM_001095
NM_170665			NM_170665					NM_003069			NM_003069					NM_005868	NM_080616		NM_005868				NM_013279	NM_173475	NM_001142782		NM_173475	NM_152663	NM_002506		NM_152663													NM_152663	NM_003055		NM_152663
NM_018061			NM_018061					NM_003131			NM_003131					NM_014840	NM_001077700		NM_014840				NM_004865	NM_015509	NM_017851		NM_015509	NM_016538	NM_002984		NM_016538													NM_016538	NM_012284		NM_016538
NM_032582			NM_032582					NM_003319			NM_003319					NM_053046	NM_001098833		NM_053046				NM_001284	NM_018231	NM_001165937		NM_018231	NM_000212	NM_006273		NM_000212													NM_000212	NM_032348		NM_000212
NM_022566			NM_022566					NM_133496			NM_133496					NM_006383	NM_001080951		NM_006383				NM_005723	NM_012408	NM_004667		NM_012408	NM_014603	NM_001841		NM_014603													NM_014603	NM_005094		NM_014603
NM_005328			NM_005328					NM_015375			NM_015375					NM_004392	NM_002181		NM_004392				NM_001326	NM_001001549	NM_005112		NM_001001549	NM_001003694	NM_015727		NM_001003694													NM_001003694	NM_001142447		NM_001003694
NM_175884			NM_175884					NM_004326			NM_004326					NM_019106	NM_005435		NM_019106				NM_173078	NM_000724	NM_198551		NM_000724	NM_021116	NM_000567		NM_021116													NM_021116	NM_001127240		NM_021116
NM_006913			NM_006913					NM_021943			NM_021943					NM_020856	NM_001008740		NM_020856				NM_003893	NM_024852	NM_145239		NM_024852	NM_013449			NM_013449													NM_013449	NM_005099		NM_013449
NM_001838			NM_001838					NM_003877			NM_003877					NM_032569	NM_000145		NM_032569				NM_017640	NM_000840	NM_080678		NM_000840	NM_001879			NM_001879													NM_001879	NM_007243		NM_001879
NM_004186			NM_004186					NM_020163			NM_020163					NM_015138			NM_015138				NM_001614	NM_032320	NM_001042486		NM_032320	NM_003427			NM_003427													NM_003427	NM_005811		NM_003427
NM_019593			NM_019593					NM_052911			NM_052911					NM_181836			NM_181836				NM_020806	NM_021012	NM_001042749		NM_021012	NM_000038			NM_000038													NM_000038	NM_001142546		NM_000038
NM_015541			NM_015541					NM_002912			NM_002912					NM_023067			NM_023067				NM_007005	NM_003149	NM_014203		NM_003149	NM_017813			NM_017813													NM_017813	NM_018403		NM_017813
NM_014956			NM_014956					NM_032557			NM_032557					NM_004244			NM_004244				NM_023929	NM_002466	NM_001048210		NM_002466	NM_133625			NM_133625													NM_133625			NM_133625
NM_032603			NM_032603					NM_015191			NM_015191					NM_000641			NM_000641				NM_014212	NM_018718	NM_002226		NM_018718	NM_005845			NM_005845													NM_005845			NM_005845
NM_005920			NM_005920					NM_016231			NM_016231					NM_199282			NM_199282				NM_005721	NM_138927	NM_138435		NM_138927	NM_002715			NM_002715													NM_002715			NM_002715
NM_003999			NM_003999					NM_014901			NM_014901					NM_005539			NM_005539				NM_014666	NM_006532	NM_025135		NM_006532	NM_024667			NM_024667													NM_024667			NM_024667
NM_017759			NM_017759					NM_014945			NM_014945					NM_022753			NM_022753				NM_006403	NM_002892	NM_001284		NM_002892	NM_175709			NM_175709													NM_175709			NM_175709
NM_002881			NM_002881					NM_015626			NM_015626					NM_018383			NM_018383					NM_178566	NM_015216		NM_178566	NM_000723			NM_000723													NM_000723			NM_000723
NM_002524			NM_002524					NM_017582			NM_017582					NM_001004317			NM_001004317					NM_004055	NM_023004		NM_004055	NM_198549			NM_198549													NM_198549			NM_198549
NM_020764			NM_020764					NM_014117			NM_014117					NM_203301			NM_203301					NM_001105	NM_002923		NM_001105	NM_182488			NM_182488													NM_182488			NM_182488
NM_014779			NM_014779					NM_020340			NM_020340					NM_001829			NM_001829					NM_022048	NM_198563		NM_022048	NM_012482			NM_012482													NM_012482			NM_012482
NM_001846			NM_001846					NM_015483			NM_015483					NM_001896			NM_001896					NM_153271	NM_001136106		NM_153271	NM_005668			NM_005668													NM_005668			NM_005668
NM_000572			NM_000572					NM_006246			NM_006246					NM_005911			NM_005911					NM_022552	NM_013450		NM_022552	NM_022730			NM_022730													NM_022730			NM_022730
NM_000089			NM_000089					NM_002074			NM_002074					NM_005923			NM_005923					NM_152522	NM_018275		NM_152522	NM_024954			NM_024954													NM_024954			NM_024954
NM_198526			NM_198526					NM_002646			NM_002646					NM_057175			NM_057175					NM_004481	NM_003601		NM_004481	NM_005477			NM_005477													NM_005477			NM_005477
NM_014212			NM_014212					NM_000109			NM_000109					NM_021961			NM_021961					NM_006754	NM_025164		NM_006754	NM_020348			NM_020348													NM_020348			NM_020348
NM_175873			NM_175873					NM_003286			NM_003286					NM_014757			NM_014757					NM_001001331	NM_001079526		NM_001001331	NM_199054			NM_199054													NM_199054			NM_199054
NM_033161			NM_033161					NM_003885			NM_003885					NM_002264			NM_002264					NM_004985	NM_004133		NM_004985	NM_032364			NM_032364													NM_032364			NM_032364
NM_012388			NM_012388					NM_021183			NM_021183					NM_002709			NM_002709					NM_002687	NM_014015		NM_002687	NM_001946			NM_001946													NM_001946			NM_001946
NM_003074			NM_003074					NM_198465			NM_198465					NM_206853			NM_206853					NM_000555	NM_020814		NM_000555	NM_018320			NM_018320													NM_018320			NM_018320
NM_178565			NM_178565					NM_021140			NM_021140					NM_000682			NM_000682					NM_024674	NM_004326		NM_024674	NM_198182			NM_198182													NM_198182			NM_198182
NM_207371			NM_207371					NM_004229			NM_004229					NM_002198			NM_002198					NM_004747	NM_017665		NM_004747	NM_032242			NM_032242													NM_032242			NM_032242
NM_012328			NM_012328					NM_006908			NM_006908					NM_024523			NM_024523					NM_004667	NM_001098426		NM_004667	NM_001408			NM_001408													NM_001408			NM_001408
NM_016591			NM_016591					NM_014962			NM_014962					NM_178126			NM_178126					NM_145239	NM_001145444		NM_145239	NM_014112			NM_014112													NM_014112			NM_014112
NM_024312			NM_024312					NM_002500			NM_002500					NM_000138			NM_000138					NM_080678	NM_024936		NM_080678	NM_024524			NM_024524													NM_024524			NM_024524
NM_005187			NM_005187					NM_022826			NM_022826					NM_053056			NM_053056					NM_002205	NM_019105		NM_002205	NM_203403			NM_203403													NM_203403			NM_203403
NM_207344			NM_207344					NM_006282			NM_006282					NM_002356			NM_002356					NM_004849	NM_016219		NM_004849	NM_152704			NM_152704													NM_152704			NM_152704
NM_018332			NM_018332					NM_000346			NM_000346					NM_014289			NM_014289					NM_014203	NM_001127366		NM_014203	NM_004841			NM_004841													NM_004841			NM_004841
NM_003385			NM_003385					NM_173475			NM_173475					NM_001241			NM_001241					NM_002226	NM_006058		NM_002226	NM_021643			NM_021643													NM_021643			NM_021643
NM_016072			NM_016072					NM_004170			NM_004170					NM_014212			NM_014212					NM_015375	NM_014877		NM_015375	NM_014905			NM_014905													NM_014905			NM_014905
NM_001855			NM_001855					NM_032961			NM_032961					NM_018227			NM_018227					NM_001241	NM_002509		NM_001241	NM_006454			NM_006454													NM_006454			NM_006454
NM_001933			NM_001933					NM_032217			NM_032217					NM_004331			NM_004331					NM_003211	NM_003586		NM_003211	NM_015076			NM_015076													NM_015076			NM_015076
NM_194291			NM_194291					NM_015270			NM_015270					NM_025146			NM_025146					NM_025138	NM_001042481		NM_025138	NM_032827			NM_032827													NM_032827			NM_032827
NM_004821			NM_004821					NM_003583			NM_003583					NM_198465			NM_198465					NM_015236	NM_197941		NM_015236	NM_058172			NM_058172													NM_058172			NM_058172
NM_004346			NM_004346					NM_178565			NM_178565					NM_000332			NM_000332					NM_144982	NM_001135047		NM_144982	NM_145313			NM_145313													NM_145313			NM_145313
NM_015396			NM_015396					NM_001423			NM_001423					NM_017742			NM_017742					NM_025191	NM_001077261		NM_025191	NM_015094			NM_015094													NM_015094			NM_015094
NM_014023			NM_014023					NM_014730			NM_014730					NM_022894			NM_022894					NM_001003688	NM_017943		NM_001003688	NM_021090			NM_021090													NM_021090			NM_021090
NM_000495			NM_000495					NM_004161			NM_004161					NM_000868			NM_000868					NM_001001936	NM_198182		NM_001001936	NM_005112			NM_005112													NM_005112			NM_005112
NM_014683			NM_014683					NM_006449			NM_006449					NM_001543			NM_001543					NM_001001890	NM_016121		NM_001001890	NM_207313			NM_207313													NM_207313			NM_207313
NM_007275			NM_007275					NM_000165			NM_000165					NM_022474			NM_022474					NM_001005473	NM_178562		NM_001005473	NM_198279			NM_198279													NM_198279			NM_198279
NM_032211			NM_032211					NM_015149			NM_015149					NM_022469			NM_022469					NM_016201	NM_001042403		NM_016201	NM_006275			NM_006275													NM_006275			NM_006275
NM_000090			NM_000090					NM_006251			NM_006251					NM_005523			NM_005523					NM_014686	NM_152490		NM_014686	NM_000141			NM_000141													NM_000141			NM_000141
NM_007038			NM_007038					NM_005475			NM_005475					NM_197941			NM_197941					NM_001755	NM_005023		NM_001755	NM_012338			NM_012338													NM_012338			NM_012338
NM_019008			NM_019008					NM_013449			NM_013449					NM_017780			NM_017780					NM_024787	NM_003630		NM_024787	NM_032557			NM_032557													NM_032557			NM_032557
NM_024329			NM_024329					NM_015051			NM_015051					NM_003885			NM_003885					NM_002239	NM_005270		NM_002239	NM_025054			NM_025054													NM_025054			NM_025054
NM_001004354			NM_001004354					NM_006996			NM_006996					NM_004745			NM_004745					NM_000602	NM_018992		NM_000602	NM_021255			NM_021255													NM_021255			NM_021255
NM_002268			NM_002268					NM_012156			NM_012156					NM_002401			NM_002401					NM_015266	NM_005493		NM_015266	NM_033260			NM_033260													NM_033260			NM_033260
NM_002515			NM_002515					NM_000245			NM_000245					NM_022893			NM_022893					NM_015995	NM_020850		NM_015995	NM_014746			NM_014746													NM_014746			NM_014746
NM_033549			NM_033549					NM_003189			NM_003189					NM_003743			NM_003743					NM_014015	NM_024947		NM_014015	NM_017510			NM_017510													NM_017510			NM_017510
NM_001001523			NM_001001523					NM_016018			NM_016018								NM_013339					NM_020310	NM_173814		NM_020310	NM_206853			NM_206853													NM_206853			NM_206853
NM_001002296			NM_001002296					NM_004571			NM_004571								NM_020653					NM_004326	NM_005027		NM_004326	NM_003728			NM_003728													NM_003728			NM_003728
NM_183376			NM_183376					NM_000609			NM_000609								NM_001039366					NM_006133	NM_001105243		NM_006133	NM_030576			NM_030576													NM_030576			NM_030576
NM_014961			NM_014961					NM_002515			NM_002515								NM_004133					NM_005789	NM_152787		NM_005789	NM_032558			NM_032558													NM_032558			NM_032558
NM_173491			NM_173491					NM_001003800			NM_001003800								NM_181787					NM_021183	NM_144709		NM_021183	NM_001315			NM_001315													NM_001315			NM_001315
NM_005688			NM_005688					NM_015317			NM_015317								NM_144689					NM_032777	NM_004442		NM_032777	NM_014409			NM_014409													NM_014409			NM_014409
NM_080867			NM_080867					NM_025191			NM_025191								NM_003596					NM_003339	NM_000719		NM_003339	NM_012296			NM_012296													NM_012296			NM_012296
NM_138300			NM_138300					NM_199461			NM_199461								NM_020742					NM_019105	NM_005224		NM_019105	NM_005342			NM_005342													NM_005342			NM_005342
NM_001396			NM_001396					NM_173822			NM_173822								NM_032334					NM_016219	NM_024776		NM_016219	NM_004756			NM_004756													NM_004756			NM_004756
NM_173653			NM_173653					NM_000963			NM_000963								NM_015687					NM_004575	NM_002371		NM_004575	NM_007260			NM_007260													NM_007260			NM_007260
NM_025182			NM_025182					NM_001396			NM_001396								NM_014394					NM_014112	NM_000933		NM_014112	NM_007345			NM_007345													NM_007345			NM_007345
NM_016424			NM_016424					NM_002267			NM_002267								NM_024725					NM_002972	NM_001130079		NM_002972	NM_207446			NM_207446													NM_207446			NM_207446
NM_020809			NM_020809					NM_152594			NM_152594								NM_007115					NM_170665	NM_001105539		NM_170665	NM_006478			NM_006478													NM_006478			NM_006478
NM_005539			NM_005539					NM_000838			NM_000838								NM_006330					NM_006313	NM_017771		NM_006313	NM_001204			NM_001204													NM_001204			NM_001204
NM_020769			NM_020769					NM_000362			NM_000362								NM_015237					NM_001332	NM_181652		NM_001332	NM_005094			NM_005094													NM_005094			NM_005094
NM_012320			NM_012320					NM_012294			NM_012294								NM_006183					NM_000684	NM_000634		NM_000684	NM_001949			NM_001949													NM_001949			NM_001949
NM_019624			NM_019624					NM_004458			NM_004458								NM_004542					NM_003381	NM_001168298		NM_003381	NM_014901			NM_014901													NM_014901			NM_014901
NM_001206			NM_001206					NM_022781			NM_022781								NM_001144944					NM_002509	NM_003469		NM_002509	NM_014682			NM_014682													NM_014682			NM_014682
NM_001004317			NM_001004317					NM_000248			NM_000248								NM_006246					NM_015878	NM_001143836		NM_015878	NM_005475			NM_005475													NM_005475			NM_005475
NM_001191			NM_001191					NM_033505			NM_033505								NM_001025778					NM_000253	NM_001127605		NM_000253	NM_020390			NM_020390													NM_020390			NM_020390
NM_021643			NM_021643					NM_001001437			NM_021214								NM_021800					NM_003247	NM_005194		NM_003247	NM_006426			NM_006426													NM_006426			NM_006426
NM_017919			NM_017919					NM_182919			NM_001143970								NM_001131007					NM_078483			NM_078483	NM_000430			NM_000430													NM_000430			NM_000430
NM_173475			NM_173475					NM_134470			NM_001127208								NM_001013437					NM_005523			NM_005523	NM_005099			NM_005099													NM_005099			NM_005099
NM_015093			NM_015093					NM_001085			NM_138426								NM_018335					NM_000944			NM_000944	NM_007243			NM_007243													NM_007243			NM_007243
NM_005766			NM_005766					NM_000757			NM_194291								NM_001039937					NM_014946			NM_014946	NM_015278			NM_015278													NM_015278			NM_015278
NM_153686			NM_153686					NM_001295			NM_022470								NM_001113378					NM_024016			NM_024016	NM_003369			NM_003369													NM_003369			NM_003369
NM_004274			NM_004274					NM_002090			NM_133494								NM_006876					NM_012465			NM_012465	NM_080862			NM_080862													NM_080862			NM_080862
NM_000393			NM_000393					NM_001735			NM_053044								NM_001145031					NM_001001323			NM_001001323	NM_018243			NM_018243													NM_018243			NM_018243
NM_018208			NM_018208					NM_000600			NM_001033047								NM_001029835					NM_003586			NM_003586	NM_003901			NM_003901													NM_003901			NM_003901
NM_001001349			NM_001001349					NM_000879			NM_001134778								NM_001146077					NM_000109			NM_000109	NM_033083			NM_033083													NM_033083			NM_033083
NM_015550			NM_015550					NM_001142415			NM_012412								NM_173814					NM_015163			NM_015163	NM_000332			NM_000332													NM_000332			NM_000332
NM_001845			NM_001845					NM_000584			NM_001143676								NM_022755					NM_004865			NM_004865	NM_173822			NM_173822													NM_173822			NM_173822
NM_015344			NM_015344					NM_000590			NM_001126128								NM_001034915					NM_080836			NM_080836	NM_001001481			NM_001001481													NM_001001481			NM_001001481
NM_014872			NM_014872					NM_000585			NM_014351								NM_194272					NM_012081			NM_012081	NM_003957			NM_003957													NM_003957			NM_003957
NM_000321			NM_000321					NM_006068			NM_003601								NM_006158					NM_014829			NM_014829	NM_005433			NM_005433													NM_005433			NM_005433
NM_024913			NM_024913					NM_005409			NM_001159531								NM_014649					NM_007039			NM_007039	NM_182757			NM_182757													NM_182757			NM_182757
NM_000163			NM_000163					NM_016562			NM_001031623								NM_002364					NM_015187			NM_015187	NM_002646			NM_002646													NM_002646			NM_002646
NM_000192			NM_000192					NM_138636			NM_020871								NM_023009					NM_016626			NM_016626	NM_016531			NM_016531													NM_016531			NM_016531
NM_017629			NM_017629								NM_000684								NM_015021					NM_015455			NM_015455	NM_004423			NM_004423													NM_004423			NM_004423
NM_002906			NM_002906								NM_018641								NM_017762					NM_002031			NM_002031	NM_005920			NM_005920													NM_005920			NM_005920
NM_182700			NM_182700								NM_153251								NM_002927					NM_001102			NM_001102	NM_006133			NM_006133													NM_006133			NM_006133
NM_152556			NM_152556								NM_001321								NM_001081559					NM_000165			NM_000165	NM_003458			NM_003458													NM_003458			NM_003458
NM_025134			NM_025134								NM_007350								NM_016305					NM_016121			NM_016121	NM_002657			NM_002657													NM_002657			NM_002657
NM_006547			NM_006547								NM_025235								NM_001130688					NM_006315			NM_006315	NM_145166			NM_145166													NM_145166			NM_145166
NM_025195			NM_025195								NM_001015508								NM_004707					NM_178562			NM_178562	NM_032632			NM_032632													NM_032632			NM_032632
NM_014607			NM_014607								NM_006526								NM_001151					NM_014901			NM_014901				NM_000799																NM_000799
NM_012199			NM_012199								NM_024942								NM_001127197					NM_002267			NM_002267				NM_004225																NM_004225
NM_152305			NM_152305								NM_002902								NM_001146158					NM_003947			NM_003947				NM_001188																NM_001188
NM_030915			NM_030915								NM_020193								NM_016324					NM_014920			NM_014920				NM_020458																NM_020458
NM_139283			NM_139283								NM_001135187								NM_194279					NM_003822			NM_003822				NM_012285																NM_012285
NM_006763			NM_006763								NM_003336								NM_001489					NM_004866			NM_004866				NM_130809																NM_130809
NM_001005502			NM_001005502								NM_001032293								NM_152310					NM_152758			NM_152758				NM_001039111																NM_182603
NM_006133			NM_006133								NM_007114								NM_004496					NM_005584			NM_005584				NM_001040167																NM_001039111
NM_000335			NM_000335								NM_005563								NM_139248					NM_003107			NM_003107				NM_198527																NM_000330
NM_020310			NM_020310								NM_004523								NM_001114173					NM_005347			NM_005347				NM_001039589																NM_001977
NM_004947			NM_004947								NM_001128615								NM_001159969					NM_000332			NM_000332				NM_022156																NM_001040167
NM_032017			NM_032017								NM_015202								NM_001004303					NM_020651			NM_020651				NM_001102402																NM_198527
NM_017990			NM_017990								NM_014838								NM_001143885					NM_001455			NM_001455				NM_016293																NM_001039589
NM_024551			NM_024551								NM_004525								NM_080928					NM_015346			NM_015346				NM_001080383																NM_022156
NM_015460			NM_015460								NM_001142864								NM_001038493					NM_016545			NM_016545				NM_198476																NM_001102402
NM_012098			NM_012098								NM_024594								NM_017643					NM_018992			NM_018992				NM_001110199																NM_016293
NM_005233			NM_005233								NM_014872								NM_006816					NM_153033			NM_153033				NM_001099287																NM_001080383
NM_004505			NM_004505								NM_004972								NM_001100112					NM_173808			NM_173808				NM_139246																NM_198476
NM_022041			NM_022041								NM_001145453								NM_006917					NM_033389			NM_033389				NM_001142370																NM_000091
NM_014901			NM_014901								NM_015026								NM_019886					NM_004952			NM_004952				NM_001039477																NM_001110199
NM_004481			NM_004481								NM_001135955								NM_015395					NM_153367			NM_153367				NM_019096																NM_001099287
NM_003749			NM_003749								NM_014847								NM_001001329					NM_030627			NM_030627				NM_016573																NM_001142370
NM_004227			NM_004227								NM_015172								NM_002607					NM_005027			NM_005027				NM_006208																NM_001039477
NM_006268			NM_006268								NM_012330								NM_001099650					NM_024541			NM_024541				NM_001085347																NM_019096
NM_000088			NM_000088								NM_007371								NM_172037					NM_152787			NM_152787				NM_004159																NM_016573
NM_017637			NM_017637								NM_001044305								NM_001130064					NM_139283			NM_139283				NM_001037442																NM_006208
NM_175921			NM_175921								NM_001134369								NM_001079691					NM_015898			NM_015898				NM_003907																NM_001085347
NM_003498			NM_003498								NM_005780								NM_001134649					NM_020772			NM_020772				NM_001051																NM_212559
NM_152758			NM_152758								NM_001113397								NM_001126054					NM_005736			NM_005736				NM_198427																NM_004159
NM_000870			NM_000870								NM_032885								NM_198504					NM_004442			NM_004442				NM_001135032																NM_001037442
NM_000109			NM_000109								NM_001165255								NM_000434					NM_015215			NM_015215				NM_021184																NM_003907
NM_004112			NM_004112								NM_001164380								NM_001109754					NM_006549			NM_006549				NM_002969																NM_001051
NM_002608			NM_002608								NM_012474								NM_001100176					NM_198465			NM_198465				NM_024816																NM_198427
NM_000721			NM_000721								NM_001080378								NM_153453					NM_000793			NM_000793				NM_022774																NM_020928
NM_003042			NM_003042								NM_152663								NM_001130028					NM_012199			NM_012199				NM_003313																NM_021184
NM_006315			NM_006315								NM_000501								NM_022037					NM_017637			NM_017637				NM_001135999																NM_000310
NM_022781			NM_022781								NM_001128844								NM_001164380					NM_022482			NM_022482				NM_020737																NM_002969
NM_025191			NM_025191								NM_001080418								NM_016206					NM_015336			NM_015336				NM_001203																NM_138342
NM_005686			NM_005686								NM_001166373								NM_022731					NM_032804			NM_032804				NM_005955																NM_024816
NM_025074			NM_025074								NM_182691								NM_021798					NM_020390			NM_020390				NM_001134223																NM_022774
NM_014962			NM_014962								NM_000142								NM_005407					NM_004992			NM_004992				NM_030819																NM_003313
NM_152280			NM_152280								NM_001143829								NM_001001342					NM_003155			NM_003155				NM_181718																NM_001135999
NM_000368			NM_000368								NM_030957								NM_017744					NM_024915			NM_024915				NM_001080429																NM_020737
NM_152753			NM_152753								NM_181453								NM_001127235					NM_002660			NM_002660				NM_014351																NM_001203
NM_005430			NM_005430								NM_006374								NM_017649					NM_002515			NM_002515				NM_001110514																NM_005955
NM_020962			NM_020962								NM_001037872								NM_001043351					NM_025134			NM_025134				NM_153347																NM_023072
NM_033315			NM_033315								NM_001127892								NM_080616					NM_001005463			NM_001005463				NM_138435																NM_203293
NM_145808			NM_145808								NM_001042410								NM_001077700					NM_022730			NM_022730				NM_012079																NM_030819
NM_025054			NM_025054								NM_024814								NM_001098833					NM_018027			NM_018027				NM_007346																NM_181718
NM_004302			NM_004302								NM_001111307								NM_001080951					NM_002356			NM_002356				NM_015894																NM_014213
NM_001116			NM_001116								NM_001135047								NM_002181					NM_022066			NM_022066				NM_021012																NM_001080429
NM_004438			NM_004438								NM_080616								NM_005435					NM_020778			NM_020778				NM_001008709																NM_153347
NM_016376			NM_016376								NM_001098477								NM_001008740					NM_030918			NM_030918				NM_001100913																NM_138435
NM_013261			NM_013261								NM_000637								NM_000145					NM_005737			NM_005737				NM_031453																NM_012079
NM_005475			NM_005475								NM_021964								NM_153618					NM_181358			NM_181358				NM_001098482																NM_007346
NM_006628			NM_006628								NM_018993								NM_020858								NM_001040142				NM_020340																NM_015894
NM_014934			NM_014934								NM_201572								NM_153616								NM_001031692				NM_032376																NM_021012
NM_000337			NM_000337								NM_201597								NM_153617								NM_002977				NM_001099294																NM_001008709
NM_002657			NM_002657								NM_201593								NM_153619								NM_001168647				NM_002811																NM_001100913
			NM_001146099								NM_201571								NM_206876								NM_006264				NM_001164144																NM_001093
			NM_003482								NM_201570								NM_006693								NM_000812				NM_001127244																NM_031453
			NM_001142597								NM_201590								NM_173208								NM_014043				NM_152490																NM_001098482
			NM_019592								NM_201596								NM_173207								NM_020225				NM_001040273																NM_020340
			NM_001142547								NM_139135								NM_173209								NM_001017969				NM_001040668																NM_032376
			NM_001014449								NM_152998								NM_173211								NM_020371				NM_000316																NM_002811
			NM_138447								NM_004456								NM_173210								NM_017416				NM_024582																NM_001164144
			NM_000865								NM_172060								NM_174886								NM_001010848				NM_001167947																NM_016057
			NM_001859								NM_172058								NM_170695								NM_001134419				NM_139018																NM_001127244
			NM_012335								NM_172059								NM_017534								NM_144963				NM_001135219																NM_152345
			NM_001945								NM_003338								NM_003628								NM_152450				NM_005224																NM_001410
			NM_000952								NM_152520								NM_020706								NM_144596				NM_004706																NM_001040273
			NM_021110								NM_003072								NM_003992								NM_004460				NM_020404																NM_001040668
			NM_004178								NM_001003699								NM_015196								NM_025155				NM_015327																NM_000316
			NM_015492								NM_153354								NM_002658								NM_001099402				NM_001039670																NM_001167947
			NM_033409								NM_003457								NM_002603								NM_014317				NM_002309																NM_139018
			NM_178310								NM_017680								NM_080732								NM_001145207				NM_022821																NM_001135219
			NM_130446								NM_005594								NM_005862								NM_001853				NM_017990																NM_001042724
			NM_022119								NM_006202								NM_013312								NM_001031732				NM_001098426																NM_004706
			NM_173642								NM_206886								NM_016227								NM_001040113				NM_001135040																NM_006956
			NM_001130918								NM_006309								NM_203416								NM_001128850				NM_001419																NM_020404
			NM_020371								NM_014621								NM_173174								NM_006190				NM_153613																NM_015327
			NM_001145077								NM_018089								NM_173175								NM_001752				NM_012234																NM_002309
			NM_033119								NM_005328								NM_173176								NM_001480				NM_000718																NM_001112707
			NM_004805								NM_001829								NM_080680								NM_004267				NM_032885																NM_022821
			NM_020437								NM_004824								NM_080681								NM_001104629				NM_153334																NM_002569
			NM_006876								NM_023075								NM_053053								NM_001744				NM_080679																NM_001098426
			NM_001082969								NM_018334								NM_003338								NM_173569				NM_003055																NM_001135040
			NM_014311								NM_001033								NM_018193								NM_001017973				NM_012284																NM_006736
			NM_173689								NM_014038								NM_001068								NM_138455				NM_001142546																NM_153613
			NM_000427								NM_019606								NM_022913								NM_001130103				NM_031232																NM_012234
			NM_001170726								NM_152410								NM_020924								NM_024899				NM_152283																NM_005730
			NM_007018								NM_003410								NM_153649								NM_004226				NM_002537																NM_032885
			NM_001080431								NM_002893								NM_001584								NM_006158				NM_178007																NM_153334
			NM_002506								NM_032949								NM_014071								NM_016116				NM_178006																NM_080679
			NM_005545								NM_002922								NM_178120								NM_018704				NM_003077																NM_003055
			NM_019118								NM_004499								NM_031844								NM_004809				NM_005876																NM_012284
			NM_003741								NM_031266								NM_181839								NM_138426				NM_203344																NM_032348
			NM_001023570								NM_152271								NM_002656								NM_006765				NM_172217																NM_001142447
			NM_173814								NM_005573								NM_006718								NM_001112717				NM_014369																NM_001127240
			NM_019060								NM_017724								NM_001981								NM_005026				NM_014871																NM_005811
			NM_139248								NM_006022																NM_002114				NM_005176																NM_001142546
			NM_001722								NM_183422																NM_015060				NM_178441																NM_018403
			NM_001144856								NM_002265																NM_147189				NM_134440																NM_031232
			NM_001166621								NM_139035																NM_001159291				NM_004513																NM_152283
			NM_001163264								NM_003070																NM_001037872				NM_021213																NM_002537
			NM_001159531								NM_139045																NM_019600				NM_148907																NM_003077
			NM_001099272								NM_006195																NM_001159675				NM_148905																NM_005876
			NM_012291								NM_004321																NM_152422				NM_148904																NM_203344
			NM_032819								NM_018890																NM_021958				NM_148909																NM_172217
			NM_001128620								NM_198889																NM_001080480				NM_148906																NM_012069
			NM_003927								NM_177996																NM_014907				NM_148908																NM_014369
			NM_001135993								NM_001031689																NM_020737				NM_015911																NM_005176
			NM_001039111								NM_013278																NM_005982				NM_023019																NM_178441
			NM_144775								NM_000605																NM_001134479				NM_004082																NM_134440
			NM_003251								NM_002989																NM_005038				NM_002112																NM_004513
			NM_020246								NM_000628																NM_052944				NM_172027																NM_021213
			NM_001159860								NM_002852																NM_001740				NM_172028																NM_148907
			NM_014069								NM_003005																NM_145290				NM_198971																NM_148905
			NM_138455								NM_139322																NM_001130528				NM_024718																NM_148904
			NM_007037								NM_002987																NM_001014437				NM_203499																NM_148909
			NM_031452								NM_002986																NM_000842				NM_015889																NM_148906
			NM_201542								NM_001001437																NM_001135648				NM_130459																NM_148908
			NM_000043								NM_182919																NM_001105540				NM_018275																NM_015911
			NM_001136051								NM_134470																NM_001144881				NM_153693																NM_023019
			NM_001042559								NM_001085																NM_001111097				NM_004503																NM_004082
			NM_001039573								NM_000757																NM_020871				NM_032181																NM_002112
			NM_138353								NM_001295																NM_002811				NM_001702																NM_172027
			NM_001135099								NM_002090																NM_001123383				NM_018650																NM_172028
			NM_022462								NM_001735																NM_018351				NM_198040																NM_198971
			NM_080764								NM_000600																NM_002013				NM_006290																NM_024718
			NM_001135820								NM_000879																NM_016351				NM_002506																NM_203499
			NM_017703								NM_001142415																NM_001166425				NM_002984																NM_015889
			NM_001159767								NM_000584																NM_001099650				NM_006273																NM_130459
			NM_001167947								NM_000590																NM_004781				NM_001841																NM_018275
			NM_001031696								NM_000585																NM_016172				NM_015727																NM_006852
			NM_019083								NM_006068																NM_001111061				NM_000567																NM_170692
			NM_001009813								NM_005409																NM_016252																				NM_153693
			NM_016617								NM_016562																NM_005761																				NM_004503
			NM_145754								NM_138636																NM_012437																				NM_020039
			NM_001278																								NM_001105541																				NM_001702
			NM_006418																								NM_145865																				NM_018650
			NM_001018108																								NM_001142782																				NM_198040
			NM_173685																								NM_017851
			NM_006831																								NM_001165937
			NM_018214																								NM_005112
			NM_152260																								NM_198551
			NM_007242																								NM_001042486
			NM_134324																								NM_001042749
			NM_182931																								NM_001048210
			NM_033450																								NM_138435
			NM_181528																								NM_025135
			NM_018195																								NM_001284
			NM_003745																								NM_015216
			NM_207191																								NM_023004
			NM_020155																								NM_002923
			NM_152998																								NM_198563
			NM_004456																								NM_001136106
			NM_133174																								NM_013450
			NM_133173																								NM_018275
			NM_133172																								NM_003601
			NM_018173																								NM_025164
			NM_021210																								NM_001079526
			NM_020836																								NM_004133
			NM_203444																								NM_020814
			NM_019625																								NM_017665
			NM_002576																								NM_001098426
			NM_153377																								NM_001145444
			NM_013390																								NM_024936
			NM_014038																								NM_001127366
			NM_005834																								NM_006058
			NM_012268																								NM_014877
			NM_181093																								NM_001042481
			NM_001164490																								NM_197941
			NM_002649																								NM_001135047
			NM_016946																								NM_001077261
			NM_000579																								NM_017943
			NM_000074																								NM_198182
			NM_005508																								NM_001042403
																											NM_152490
																											NM_005023
																											NM_003630
																											NM_005270
																											NM_005493
																											NM_020850
																											NM_024947
																											NM_173814
																											NM_001105243
																											NM_144709
																											NM_000719
																											NM_005224
																											NM_024776
																											NM_002371
																											NM_000933
																											NM_001130079
																											NM_001105539
																											NM_017771
																											NM_002070
																											NM_006312
																											NM_152991
																											NM_022765
																											NM_032470
																											NM_133263
																											NM_001751
																											NM_130787
																											NM_201533
																											NM_003646
																											NM_201532
																											NM_024718
																											NM_139273
																											NM_004165
																											NM_021007
																											NM_152836
																											NM_152837
																											NM_016084
																											NM_004199
																											NM_016115
																											NM_145863
																											NM_017449
																											NM_003864
																											NM_016316
																											NM_030914
																											NM_080423
																											NM_032147
																											NM_080422
																											NM_130469
																											NM_018344
																											NM_014059
																											NM_181459
																											NM_181460
																											NM_153026
																											NM_018103
																											NM_181457
																											NM_022810
																											NM_003951
																											NM_145159
																											NM_194261
																											NM_194259
																											NM_194260
																											NM_003077
																											NM_003591
																											NM_003651
																											NM_181458
																											NM_003858
																											NM_005596
																											NM_014191
																											NM_032875
																											NM_005824
																											NM_014902
																											NM_183006
																											NM_017745
																											NM_133370
																											NM_016260
																											NM_022728
																											NM_022650
																											NM_005599
																											NM_001683
																											NM_006603
																											NM_181652
																											NM_000634
																											NM_001168298
																											NM_003469
																											NM_001143836
																											NM_001127605
																											NM_005194
[truncated: 15 more columns]

## Sheet: SATs-enriched miRNAs
Supplemental Table S6.2 Predicted targets for the SATs-specific enriched miRNAs
miR-30a&e-3p				miR-199a-2-3p				miR-199ab-5p				miR-24-1&2-3p				miR-143-5p				miR-365-1-3p				miR-24-2-5p				miR-27b-3p				miR-27b-5p				miR-193a-3p				miR-155-5p				miR-183-5p				miR-148a-3p
Tagetscan overlap PicTar	Tagetscan overlap MicroCosm Targets	PicTar overlap MicroCosm Targets	Sum (unique)	Tagetscan overlap PicTar	Tagetscan overlap MicroCosm Targets	PicTar overlap MicroCosm Targets	Sum (unique)	Tagetscan overlap PicTar	Tagetscan overlap MicroCosm Targets	PicTar overlap MicroCosm Targets	Sum (unique)	Tagetscan overlap PicTar	Tagetscan overlap MicroCosm Targets	PicTar overlap MicroCosm Targets	Sum (unique)	Tagetscan overlap PicTar	Tagetscan overlap MicroCosm Targets	PicTar overlap MicroCosm Targets	Sum (unique)	Tagetscan overlap PicTar	Tagetscan overlap MicroCosm Targets	PicTar overlap MicroCosm Targets	Sum (unique)	Tagetscan overlap PicTar	Tagetscan overlap MicroCosm Targets	PicTar overlap MicroCosm Targets	Sum (unique)	Tagetscan overlap PicTar	Tagetscan overlap MicroCosm Targets	PicTar overlap MicroCosm Targets	Sum (unique)	Tagetscan overlap PicTar	Tagetscan overlap MicroCosm Targets	PicTar overlap MicroCosm Targets	Sum (unique)	Tagetscan overlap PicTar	Tagetscan overlap MicroCosm Targets	PicTar overlap MicroCosm Targets	Sum (unique)	Tagetscan overlap PicTar	Tagetscan overlap MicroCosm Targets	PicTar overlap MicroCosm Targets	Sum (unique)	Tagetscan overlap PicTar	Tagetscan overlap MicroCosm Targets	PicTar overlap MicroCosm Targets	Sum (unique)	Tagetscan overlap PicTar	Tagetscan overlap MicroCosm Targets
93	40	34	139	48	69	34	133	80	76	62	192	127	85	68	226		10		10		93		93		8		8	374	143	105	502		10		10	37	30	29	80	98	75	44	179	108	75	63	194	185	116
NM_006237	NM_032051	NM_014255	NM_006237	NM_005922	NM_032051	NM_014255	NM_005922	NM_014246	NM_001098491	NM_013994	NM_014246	NM_181521	NM_004870	NM_003164	NM_181521		NM_134262		NM_134262		NM_013254		NM_013254		NM_147156		NM_147156	NM_006622	NM_006622	NM_006622	NM_006622		NM_004293		NM_004293	NM_005828	NM_197965	NM_014872	NM_005828	NM_014904	NM_001080412	NM_014002	NM_014904	NM_002628	NM_005100	NM_002830	NM_002628	NM_176875	NM_176875
NM_014947	NM_006246	NM_138448	NM_014947	NM_016231	NM_032050	NM_138448	NM_016231	NM_002419	NM_001127392	NM_013993	NM_002419	NM_019624	NM_001145642	NM_018571	NM_019624		NM_199453		NM_199453		NM_032299		NM_032299		NM_005722		NM_005722	NM_015032	NM_001263	NM_003779	NM_015032		NM_000129		NM_000129	NM_138927	NM_001167681	NM_032549	NM_138927	NM_020856	NM_004973	NM_198188	NM_020856	NM_002830	NM_002830	NM_002211	NM_002830	NM_022776	NM_005765
NM_205768	NM_007033	NM_032315	NM_205768	NM_012300	NM_014323	NM_032315	NM_012300	NM_004795	NM_173631	NM_001954	NM_004795	NM_003498	NM_019624	NM_203444	NM_003498		NM_016260		NM_016260		NM_001105		NM_001105		NM_182691		NM_182691	NM_001263	NM_152996	NM_014380	NM_001263		NM_002903		NM_002903	NM_033393	NM_138927	NM_001427	NM_033393	NM_007005	NM_001017980	NM_007202	NM_007005	NM_002211	NM_001037872	NM_006377	NM_002211	NM_005765	NM_053002
NM_006352	NM_001663	NM_007323	NM_006352	NM_006352	NM_032052	NM_007323	NM_006352	NM_020824	NM_001098634	NM_013279	NM_020824	NM_003286	NM_001049	NM_019625	NM_003286		NM_014673		NM_014673		NM_001931		NM_001931		NM_022359		NM_022359	NM_003042	NM_001130726	NM_206915	NM_003042		NM_022916		NM_022916	NM_003016	NM_001104586	NM_138927	NM_003016	NM_018557	NM_001080462	NM_198186	NM_018557	NM_021161	NM_002211	NM_005274	NM_021161	NM_005924	NM_016417
NM_014255	NM_006530	NM_006251	NM_014255	NM_007361	NM_006246	NM_006251	NM_007361	NM_002874	NM_002419	NM_002419	NM_002874	NM_001002762	NM_001042494	NM_019624	NM_001002762		NM_002419		NM_002419		NM_005811		NM_005811		NM_033139		NM_033139	NM_020918	NM_176818	NM_206917	NM_020918		NM_007195		NM_007195	NM_016396	NM_005073	NM_005717	NM_016396	NM_015194	NM_001170701	NM_014010	NM_015194	NM_052886	NM_021161	NM_006416	NM_052886	NM_017629	NM_001161363
NM_015271	NM_020791	NM_206907	NM_015271	NM_021140	NM_007033	NM_206907	NM_021140	NM_018287	NM_005581	NM_175854	NM_018287	NM_016201	NM_001114089	NM_005540	NM_016201		NM_022823		NM_022823		NM_001100397		NM_001100397		NM_001164181		NM_001164181	NM_003081	NM_015312	NM_000676	NM_003081		NM_001104629		NM_001104629	NM_198256	NM_133171	NM_003031	NM_198256	NM_014431	NM_001042494	NM_198187	NM_014431	NM_000447	NM_001042481	NM_152330	NM_000447	NM_053002	NM_004775
NM_153756	NM_014840	NM_007015	NM_153756	NM_025191	NM_001663	NM_007015	NM_025191	NM_014990	NM_002856	NM_012156	NM_014990	NM_006532	NM_052897	NM_033036	NM_006532		NM_001126054		NM_001126054		NM_015017		NM_015017		NM_031427		NM_031427	NM_152996	NM_012473	NM_002553	NM_152996		NM_018168		NM_018168	NM_000523	NM_024631	NM_015439	NM_000523	NM_003413	NM_001162497	NM_025133	NM_003413	NM_014363	NM_012089	NM_002168	NM_014363	NM_022459	NM_152405
NM_005637	NM_152309	NM_183352	NM_005637	NM_004958	NM_006530	NM_183352	NM_004958	NM_013281	NM_020824	NM_177996	NM_013281	NM_004064	NM_052845	NM_006336	NM_004064		NM_002221		NM_002221		NM_032236		NM_032236					NM_152787	NM_004755	NM_012473	NM_152787		NM_015549		NM_015549	NM_000891	NM_030965	NM_016578	NM_000891	NM_005194	NM_001144074	NM_000094	NM_005194	NM_004232	NM_001010854	NM_002902	NM_004232	NM_005461	NM_001400
NM_000038	NM_014255	NM_004420	NM_000038	NM_015093	NM_020791	NM_004420	NM_015093	NM_016231	NM_014999	NM_002093	NM_016231	NM_001163	NM_032701	NM_002105	NM_001163		NM_032839		NM_032839		NM_053025		NM_053025					NM_012473	NM_001146029	NM_024620	NM_012473		NM_138982		NM_138982	NM_015455	NM_001025205	NM_001003694	NM_015455	NM_021144	NM_005194	NM_002446	NM_021144	NM_007207	NM_033225	NM_152415	NM_007207	NM_016417	NM_020156
NM_005749	NM_018000	NM_001001933	NM_005749	NM_053002	NM_014840	NM_001001933	NM_053002	NM_012193	NM_016127	NM_022826	NM_012193	NM_032701	NM_001128309	NM_005135	NM_032701		NM_197955		NM_197955		NM_032735		NM_032735					NM_004755	NM_014423	NM_014568	NM_004755		NM_017944		NM_017944	NM_018121	NM_006178	NM_004634	NM_018121	NM_001001557	NM_001131062	NM_022064	NM_001001557	NM_003155	NM_001146274	NM_014754	NM_003155	NM_003885	NM_016453
NM_005924	NM_001161429	NM_003027	NM_005924	NM_018214	NM_152309	NM_003027	NM_018214	NM_006241	NM_014978	NM_004604	NM_006241	NM_007212	NM_021158	NM_030927	NM_007212						NM_001143676		NM_001143676					NM_003010	NM_003381	NM_000964	NM_003010					NM_001427	NM_001427	NM_181093	NM_001427	NM_030571	NM_021144	NM_014316	NM_030571	NM_002902	NM_000447	NM_002336	NM_002902	NM_004776	NM_005955
NM_003325	NM_080671	NM_000701	NM_003325	NM_001001890	NM_014255	NM_000701	NM_001001890	NM_025176	NM_001113347	NM_004786	NM_025176	NM_020791	NM_133467	NM_145201	NM_020791						NM_002398		NM_002398					NM_000899	NM_014568	NM_006810	NM_000899					NM_005562	NM_001001433	NM_005378	NM_005562	NM_001100	NM_001033578	NM_003745	NM_001100	NM_002336	NM_014363	NM_152826	NM_002336	NM_018184	NM_017553
NM_176875	NM_153257	NM_153427	NM_176875	NM_006813	NM_018000	NM_153427	NM_006813	NM_024771	NM_003312	NM_002970	NM_024771	NM_133467	NM_000619	NM_201632	NM_133467						NM_198279		NM_198279					NM_003381	NM_001802	NM_015184	NM_003381					NM_015288	NM_001006610	NM_005310	NM_015288	NM_022064	NM_001100	NM_002968	NM_022064	NM_002715	NM_007207	NM_148955	NM_002715	NM_033211	NM_004299
NM_003009	NM_015440	NM_000325	NM_003009	NM_080927	NM_001161429	NM_000325	NM_080927	NM_003076	NM_001097612	NM_020307	NM_003076	NM_003959	NM_019024	NM_003202	NM_003959						NM_004313		NM_004313					NM_016548	NM_001011552	NM_152996	NM_016548					NM_001001433	NM_001145031	NM_020423	NM_001001433	NM_002107	NM_022064	NM_001100	NM_002107	NM_032182	NM_002902	NM_003099	NM_032182	NM_001400	NM_020945
NM_016021	NM_003221	NM_153426	NM_016021	NM_013281	NM_145000	NM_153426	NM_013281	NM_153810	NM_001005339	NM_001792	NM_153810	NM_006350	NM_001017928	NM_213648	NM_006350						NM_000094		NM_000094					NM_014568	NM_018351	NM_022478	NM_014568					NM_013449	NM_005563	NM_004068	NM_013449	NM_033254	NM_001135556	NM_001319	NM_033254	NM_005274	NM_020319	NM_017944	NM_005274	NM_020156	NM_001704
NM_153035	NM_012219	NM_004505	NM_153035	NM_015045	NM_080671	NM_004505	NM_015045	NM_001001549	NM_030613	NM_006702	NM_001001549	NM_018113	NM_018113	NM_133467	NM_018113						NM_178123		NM_178123					NM_198465	NM_005037	NM_033105	NM_198465					NM_005563	NM_021045	NM_005563	NM_005563	NM_005211	NM_000516	NM_003072	NM_005211	NM_001731	NM_002336	NM_000801	NM_001731	NM_005955	NM_002296
NM_030939	NM_001164470	NM_017794	NM_030939	NM_019058	NM_153257	NM_017794	NM_019058	NM_003270	NM_001164	NM_002355	NM_003270	NM_005957	NM_001105541	NM_201634	NM_005957						NM_004451		NM_004451					NM_005822	NM_012198	NM_144985	NM_005822					NM_013995	NM_152405	NM_203399	NM_013995	NM_058172	NM_002107	NM_005194	NM_058172	NM_002168	NM_024806	NM_182765	NM_002168	NM_001422	NM_014494
NM_025054	NM_014980	NM_014301	NM_025054	NM_144664	NM_015440	NM_014301	NM_144664	NM_005584	NM_016334	NM_006267	NM_005584	NM_018171	NM_001040712	NM_032299	NM_018171						NM_001146337		NM_001146337					NM_004060	NM_001101372	NM_004755	NM_004060					NM_004929	NM_001030002	NM_203401	NM_004929	NM_032236	NM_153210	NM_002249	NM_032236	NM_003205	NM_005274	NM_001829	NM_003205	NM_017553	NM_178450
NM_020310	NM_022840	NM_001001586	NM_020310	NM_014600	NM_003221	NM_001001586	NM_014600	NM_014363	NM_012456	NM_003993	NM_014363	NM_006996	NM_018171	NM_003157	NM_006996						NM_032217		NM_032217					NM_019102	NM_024620	NM_002495	NM_019102					NM_000793	NM_001146702	NM_178864	NM_000793	NM_003954	NM_016058	NM_170782	NM_003954	NM_005544	NM_001098511	NM_022494	NM_005544	NM_032039	NM_001127320
NM_005402	NM_002553	NM_003457	NM_005402	NM_030806	NM_012219	NM_003457	NM_030806	NM_015103	NM_001097616	NM_139045	NM_015103	NM_152765	NM_001010935	NM_032701	NM_152765						NM_014547		NM_014547					NM_006421	NM_001145152	NM_017762	NM_006421					NM_005898	NM_016578	NM_002658	NM_005898	NM_007345	NM_033254	NM_005211	NM_007345	NM_020179	NM_001731	NM_197968	NM_020179	NM_005430	NM_004525
NM_001001557	XM_001732887	NM_002553	NM_001001557	NM_022552	NM_001085049	NM_002553	NM_022552	NM_004737	NM_006876	NM_003070	NM_004737	NM_152995	NM_152995	NM_007325	NM_152995						NM_002537		NM_002537					NM_002086	NM_144975	NM_024016	NM_002086					NM_015215	NM_015035	NM_003413	NM_015215	NM_001186	NM_001105531	NM_198494	NM_001186	NM_006628	NM_001009552	NM_019071	NM_006628	NM_015076	NM_002523
NM_014926	NM_006353	NM_001663	NM_014926	NM_015191	NM_001164470	NM_001663	NM_015191	NM_020689	NM_004737	NM_005723	NM_020689	NM_000458	NM_001042486	NM_000828	NM_000458						NM_000218		NM_000218					NM_004535	NM_012329	NM_023948	NM_004535					NM_024496	NM_004995	NM_003763	NM_024496	NM_012257	NM_014980	NM_002107	NM_012257	NM_015288	NM_002168	NM_001945	NM_015288	NM_181836	NM_001145845
NM_021728	NM_001042482	NM_002924	NM_021728	NM_052876	NM_017716	NM_002924	NM_052876	NM_012156	NM_005266	NM_001556	NM_012156	NM_014730	NM_006486	NM_005998	NM_014730						NM_015288		NM_015288					NM_005037	NM_002786	NM_031205	NM_005037					NM_002401	NM_001688	NM_001001433	NM_002401	NM_002446	NM_001166301	NM_033254	NM_002446	NM_020824	NM_001161725	NM_003453	NM_020824	NM_018948	NM_018448
NM_172337	NM_174887	NM_032050	NM_172337	NM_030939	NM_014980	NM_032050	NM_030939	NM_002518	NM_012156	NM_019027	NM_002518	NM_001400	NM_000458	NM_002616	NM_001400						NM_000157		NM_000157					NM_000503	NM_001321	NM_004276	NM_000503					NM_001987	NM_001143906	NM_145112	NM_001987	NM_020403	NM_153365	NM_006734	NM_020403	NM_014117	NM_000297	NM_138822	NM_014117	NM_032582	NM_016324
NM_004985	NM_153427	NM_014323	NM_004985	NM_152753	NM_022840	NM_014323	NM_152753	NM_000333	NM_005839	NM_178450	NM_000333	NM_000828	NM_020944	NM_016291	NM_000828						NM_017892		NM_017892					NM_014283	NM_000676	NM_002497	NM_014283					NM_013281	NM_001170931	NM_002382	NM_013281	NM_018243	NM_005211	NM_018178	NM_018243	NM_014445	NM_018241	NM_000919	NM_014445	NM_004299	NM_004719
NM_030927	NM_001042497	NM_152748	NM_030927	NM_006997	NM_002553	NM_152748	NM_006997	NM_002956	NM_014470	NM_182725	NM_002956	NM_015638	NM_001400	NM_130391	NM_015638						NM_020772		NM_020772					NM_024620	NM_001136044	NM_138711	NM_024620					NM_032329	NM_001142726	NM_145113	NM_032329	NM_032228	NM_030650	NM_021144	NM_032228	NM_021038	NM_005842	NM_000447	NM_021038	NM_015017	NM_014682
NM_014820	NM_138959	NM_006761	NM_014820	NM_030627	NM_181747	NM_006761	NM_030627	NM_183416	NM_139265	NM_182724	NM_183416	NM_020310	NM_022039	NM_130392	NM_020310						NM_022475		NM_022475					NM_003012	NM_173039	NM_001002837	NM_003012					NM_016578	NM_001003694	NM_015268	NM_016578	NM_001319	NM_001040194	NM_004411	NM_001319	NM_030816	NM_001961	NM_138821	NM_030816	NM_014962	NM_003356
NM_003031	NM_000022	NM_032052	NM_003031	NM_003498	XM_001732887	NM_032052	NM_003498	NM_022750	NM_001146156	NM_182718	NM_022750	NM_020850	NM_000828	NM_002839	NM_020850						NM_020354		NM_020354					NM_005045	NM_001144382	NM_138712	NM_005045					NM_015035	NM_020944	NM_052988	NM_015035	NM_002009	NM_001114093	NM_002902	NM_002009	NM_002158	NM_001008695	NM_138766	NM_002158	NM_003672	NM_017761
NM_033360	NM_001105530	NM_016480	NM_033360	NM_006206	XM_001732811	NM_016480	NM_006206	NM_017742	NM_016370	NM_020824	NM_017742	NM_002840	NM_017771	NM_130393	NM_002840						NM_001124		NM_001124					NM_012329	NM_006277	NM_021103	NM_012329					NM_000222	NM_178864	NM_015035	NM_000222	NM_024529	NM_005252	NM_014577	NM_024529	NM_006377	NM_001029989	NM_012486	NM_006377	NM_021728	NM_001130823
NM_005801	NM_152748	NM_014840	NM_005801	NM_002026	NM_014739	NM_014840	NM_002026	NM_020307	NM_001135255	NM_182719	NM_020307	NM_020866	NM_001008800	NM_022089	NM_020866						NM_024640		NM_024640					NM_002786	NM_001162497	NM_005037	NM_002786					NM_001003694	NM_001146684		NM_001003694	NM_020661	NM_053025	NM_003390	NM_020661	NM_000721	NM_001111077	NM_005922	NM_000721	NM_002296	NM_000308
NM_006251	NM_152945	NM_152945	NM_006251	NM_021038	NM_001077440	NM_152945	NM_021038	NM_005898	NM_020307	NM_181571	NM_005898	NM_153354	NM_032578	NM_006951	NM_153354						NM_000280		NM_000280					NM_000676	NM_024016	NM_015869	NM_000676					NM_000599			NM_000599	NM_004985	NM_006618	NM_001892	NM_004985	NM_080546	NM_020824	NM_006724	NM_080546	NM_014494	NM_001142624
NM_206907	NM_052897	NM_006007	NM_206907	NM_005252	NM_001077441	NM_006007	NM_005252	NM_005723	NM_001102426	NM_182772	NM_005723	NM_152414	NM_006963	NM_002381	NM_152414						NM_001035511		NM_001035511					NM_052910	NM_000522	NM_005767	NM_052910					NM_144633			NM_144633	NM_003745	NM_012257	NM_012257	NM_003745	NM_004331	NM_006039	NM_003146	NM_004331	NM_178450	NM_020812
NM_001128	NM_006251	NM_002232	NM_001128	NM_044472	NM_006353	NM_002232	NM_044472	NM_006267	NM_005026	NM_182770	NM_006267	NM_144579	NM_001014436	NM_005428	NM_144579						NM_004077		NM_004077					NM_173039	NM_001128928	NM_031434	NM_173039					NM_016376			NM_016376	NM_014765	NM_001099679	NM_015443	NM_014765	NM_019012	NM_001136020	NM_004156	NM_019012	NM_003404	NM_032236
NM_001746	NM_006761	NM_006246	NM_001746	NM_033260	NM_001042482	NM_006246	NM_033260	NM_020919	NM_006816	NM_183060	NM_020919	NM_006526	NM_002105	NM_002884	NM_006526						NM_005115		NM_005115					NM_014331	NM_001128617	NM_031443	NM_014331					NM_178864			NM_178864	NM_003966	NM_001042476	NM_012334	NM_003966	NM_004438	NM_030816	NM_019012	NM_004438	NM_015049	NM_001143917
NM_033211	NM_004085		NM_033211	NM_005502	NM_022445		NM_005502	NM_022826	NM_017739	NM_182850	NM_022826	NM_001543	NM_194249	NM_002749	NM_001543						NM_001039348		NM_001039348					NM_004100	NM_021826	NM_021958	NM_004100					NM_020772			NM_020772	NM_014577	NM_002446	NM_005625	NM_014577	NM_005402	NM_052954	NM_004389	NM_005402	NM_014655	NM_015879
NM_153427	NM_006007		NM_153427	NM_032217	NM_174887		NM_032217	NM_006282	NM_004313	NM_182769	NM_006282	NM_003714	NM_024077	NM_139032	NM_003714						NM_002239		NM_002239					NM_006277	NM_021214	NM_003378	NM_006277					NM_001408			NM_001408	NM_006734	NM_030820	NM_017780	NM_006734	NM_021109	NM_006377	NM_138317	NM_021109	NM_022658	NM_001160302
NM_000325	NM_178123		NM_000325	NM_005110	NM_153427		NM_005110	NM_002268	NM_005723	NM_182771	NM_002268	NM_002105	NM_000755	NM_139033	NM_002105						NM_173814		NM_173814					NM_001001890	NM_005234	NM_022903	NM_001001890					NM_001396			NM_001396	NM_012334	NM_014881	NM_182715	NM_012334	NM_003885	NM_019012	NM_021161	NM_003885	NM_018448	NM_001085049
NM_153426	NM_033504		NM_153426	NM_001884	NM_153426		NM_001884	NM_018362	NM_006267	NM_032611	NM_018362	NM_022817	NM_021184	NM_139034	NM_022817						NM_021817		NM_021817					NM_006380	NM_001130960	NM_002720	NM_006380								NM_197965	NM_015093	NM_017637	NM_006754	NM_015093	NM_183049	NM_005215	NM_138318	NM_183049	NM_004505	NM_001166111
NM_017423	NM_138437		NM_017423	NM_007249	NM_000325		NM_007249	NM_005347	NM_152600	NM_007079	NM_005347	NM_030576	NM_001009185	NM_207397	NM_030576						NM_001017969		NM_001017969					NM_024016	NM_213649	NM_173039	NM_024016								NM_001167681	NM_002902	NM_001128844	NM_024529	NM_002902	NM_002657	NM_001003698	NM_003085	NM_002657	NM_002205	NM_005922
NM_006716	NM_001042400		NM_006716	NM_020809	NM_001042497		NM_020809	NM_002970	NM_020919	NM_133642	NM_002970	NM_032717	NM_024653	NM_145914	NM_032717						NM_004157		NM_004157					NM_176814	NM_006810	NM_006362	NM_176814								NM_001104586	NM_178815	NM_001319	NM_145174	NM_178815	NM_012082	NM_001145152	NM_001001502	NM_012082	NM_000757	NM_006369
NM_053002			NM_053002	NM_015375	NM_001042496		NM_015375	NM_003979	NM_022826	NM_004737	NM_003979	NM_001265	NM_003164	NM_014902	NM_001265						NM_020762		NM_020762					NM_152793	NM_018398	NM_170600	NM_152793								NM_005073	NM_002398	NM_001007067	NM_020661	NM_002398	NM_005456	NM_001168398	NM_030816	NM_005456	NM_003873	NM_002427
NM_002009			NM_002009	NM_014731	NM_001042495		NM_014731	NM_015045	NM_024948	NM_182830	NM_015045	NM_003164	NM_001080480	NM_183006	NM_003164						NM_032268		NM_032268					NM_033426	NM_001161504	NM_024581	NM_033426								NM_133171	NM_001400	NM_024529	NM_170709	NM_001400	NM_032352	NM_001042493	NM_005114	NM_032352	NM_033141	NM_001005408
NM_022776			NM_022776	NM_001003698	NM_001042494		NM_001003698	NM_015975	NM_017743	NM_182853	NM_015975	NM_080679	NM_080679	NM_005382	NM_080679						NM_006597		NM_006597					NM_000522	NM_014380	NM_032430	NM_000522								NM_024631	NM_020190	NM_001143976	NM_013257	NM_020190	NM_000919	NM_001005366	NM_020824	NM_000919	NM_004719	NM_001142307
NM_015328			NM_015328	NM_024953	NM_005135		NM_024953	NM_022781	NM_001077498	NM_183011	NM_022781	NM_000935	NM_030640	NM_001605	NM_000935						NM_000238		NM_000238					NM_207362	NM_001145155	NM_019057	NM_207362								NM_030965	NM_002869	NM_003218	NM_033285	NM_002869	NM_032682	NM_000919	NM_145341	NM_032682	NM_012329	NM_001081560
NM_000910			NM_000910	NM_002214	NM_133647		NM_002214	NM_001002243	NM_198526	NM_182717	NM_001002243	NM_000958	NM_002435	NM_207361	NM_000958						NM_001010927		NM_001010927					NM_025191	NM_002495	NM_001005408	NM_025191								NM_001025205	NM_178565	NM_020661		NM_178565	NM_001829	NM_032682	NM_014456	NM_001829	NM_003356	NM_006277
NM_033426			NM_033426	NM_006246	NM_138959		NM_006246	NM_144711	NM_015904	NM_182720	NM_144711	NM_017772	NM_015557	NM_015982	NM_017772						NM_024638		NM_024638					NM_015626	NM_138966	NM_032442	NM_015626								NM_006178	NM_015652	NM_001029896		NM_015652	NM_004685	NM_001829	NM_001731	NM_004685	NM_178123	NM_001042383
NM_014232			NM_014232	NM_002515	NM_000022		NM_002515	NM_014372	NM_002970	NM_182723	NM_014372	NM_030640	NM_001039548	NM_177983	NM_030640						NM_001127190		NM_001127190					NM_005228	NM_001167621	NM_018398	NM_005228								NM_001006610	NM_002515	NM_001128610		NM_002515	NM_020423	NM_022494	NM_145753	NM_020423	NM_012199	NM_033504
NM_005479			NM_005479	NM_207517	NM_001105530		NM_207517	NM_152787	NM_001102366	NM_182722	NM_152787	NM_005540	NM_005540	NM_002707	NM_005540						NM_001031716		NM_001031716					NM_017423	NM_152510	NM_148976	NM_017423								NM_001145031	NM_182528	NM_020857		NM_182528	NM_022494	NM_007235	NM_014926	NM_022494	NM_014820	NM_198279
NM_004992			NM_004992		NM_006367		NM_032051	NM_014460	NM_001171201	NM_183012	NM_014460	NM_005542	NM_016154	NM_007001	NM_005542						NM_019071		NM_019071					NM_015268	NM_001656	NM_002786	NM_015268								NM_021045	NM_018208	NM_003745		NM_018208	NM_001005476	NM_001080398	NM_014363	NM_001005476	NM_015161	NM_001627
NM_002553			NM_002553		NM_152748		NM_032050	NM_002229	NM_004186	NM_182721	NM_002229	NM_006742	NM_020210	NM_018113	NM_006742						NM_016607		NM_016607					NM_005234	NM_198467	NM_005729	NM_005234								NM_152405	NM_145174	NM_000084		NM_145174	NM_002015	NM_013232	NM_007207	NM_002015	NM_005509	NM_004595
NM_016009			NM_016009		NM_001142749		NM_014323	NM_006380	NM_032012	NM_183013	NM_006380	NM_001310	NM_001037806	NM_022485	NM_001310						NM_014705		NM_014705					NM_001797	NM_003115	NM_005178	NM_001797								NM_001030002	NM_006795	NM_004427		NM_006795	NM_015346	NM_004124	NM_144729	NM_015346	NM_020812	NM_012235
NM_001663			NM_001663		NM_152945		NM_032052	NM_013261	NM_001142498	NM_012238	NM_013261	NM_000244	NM_002749	NM_015213	NM_000244						NM_003405		NM_003405					NM_004379	NM_001141945	NM_004296	NM_004379								NM_001146702	NM_005546	NM_014577		NM_005546	NM_181836	NM_005922	NM_144728	NM_181836	NM_032236	NM_001660
NM_001430			NM_001430		NM_052897		NM_007033	NM_004440	NM_001166111	NM_016131	NM_004440	NM_002749	NM_003961	NM_021183	NM_002749						NM_015245		NM_015245					NM_006810	NM_005429	NM_021978	NM_006810								NM_004995	NM_138316	NM_006734		NM_138316	NM_005922	NM_014926	NM_001964	NM_005922	NM_015879	NM_001077525
NM_004514			NM_004514		NM_006251		NM_001663	NM_006914	NM_005967	NM_016525	NM_006914	NM_207361	NM_207361	NM_018171	NM_207361						NM_000933		NM_000933					NM_018398	NM_001080394	NM_005586	NM_018398								NM_001688	NM_016169	NM_001080547		NM_016169	NM_013348	NM_014754	NM_015477	NM_013348	NM_003478	NM_001098518
NM_001753			NM_001753		NM_206907		NM_006530	NM_014686	NM_178423	NM_020919	NM_014686	NM_021183	NM_021183	NM_144775	NM_021183						NM_002912		NM_002912					NM_014380	NM_012419	NM_002094	NM_014380								NM_001143906	NM_203301	NM_001134673		NM_203301	NM_014926	NM_017944	NM_003379	NM_014926	NM_022780	NM_003828
NM_004177			NM_004177		NM_006761		NM_020791	NM_002473	NM_001127370	NM_138399	NM_002473	NM_004205	NM_015060	NM_001829	NM_004205						NM_020672		NM_020672					NM_018951	NM_005178	NM_006653	NM_018951								NM_001170931	NM_021078	NM_018842		NM_021078	NM_014754	NM_012095	NM_032682	NM_014754	NM_000248	NM_176812
NM_004370			NM_004370		NM_004085		NM_014840	NM_152678	NM_139245	NM_018182	NM_152678	NM_004302	NM_002198	NM_030640	NM_004302						NM_020673		NM_020673					NM_002495	NM_001005408	NM_006796	NM_002495								NM_001142726	NM_002264	NM_012334		NM_002264	NM_017944	NM_001007277	NM_153649	NM_017944	NM_002193	NM_001104631
NM_080645			NM_080645		NM_001145951		NM_152309	NM_020713	NM_152405	NM_182742	NM_020713	NM_006133	NM_014550	NM_015163	NM_006133						NM_033389		NM_033389					NM_005502	NM_005842	NM_000522	NM_005502								NM_020944	NM_004232	NM_001135733		NM_004232	NM_012095	NM_024524	NM_012095	NM_012095	NM_004177	NM_015635
NM_014779			NM_014779		NM_006007		NM_014255	NM_001440	NM_175854	NM_003330	NM_001440	NM_015455	NM_033036	NM_152995	NM_015455						NM_018064		NM_018064					NM_152271	NM_005110	NM_013236	NM_152271								NM_001146684	NM_016620	NM_002902		NM_016620	NM_017637	NM_018836	NM_207012	NM_017637	NM_001004439	NM_000266
NM_032050			NM_032050		NM_001102421		NM_018000	NM_024529	NM_001145208	NM_182743	NM_024529	NM_006206	NM_013376	NM_001400	NM_006206						NM_004599		NM_004599					NM_002076	NM_001100411	NM_194435	NM_002076								NM_014872	NM_006352	NM_019018		NM_006352	NM_030625	NM_018072	NM_015577	NM_030625	NM_015336	NM_005450
NM_014323			NM_014323		NM_001102420		NM_001161429	NM_175854	NM_017694	NM_182729	NM_175854	NM_033036	NM_001134851	NM_000458	NM_033036						NM_001100594		NM_001100594					NM_138966	NM_001159397	NM_003381	NM_138966								NM_032549	NM_020772	NM_018477		NM_020772	NM_001001395	NM_003099	NM_178586	NM_001001395	NM_002714	NM_001100411
NM_152748			NM_152748		NM_178123		NM_145000	NM_018121	NM_001123355	NM_006321	NM_018121	NM_014372	NM_207397	NM_004383	NM_014372						NM_001033561		NM_001033561					NM_001002838	NM_152405	NM_032793	NM_001002838								NM_005717	NM_002268	NM_173647		NM_002268	NM_004202	NM_005114	NM_002719	NM_004202	NM_020310	NM_014425
NM_000965			NM_000965		NM_033504		NM_080671	NM_001530	NM_006321		NM_001530	NM_003583	NM_001161441	NM_147164	NM_003583						NM_001149		NM_001149					NM_006154	NM_000208	NM_005234	NM_006154								NM_003031	NM_003036	NM_145174		NM_003036	NM_018667	NM_005281	NM_021945	NM_018667	NM_006369	NM_001004354
NM_016152			NM_016152		NM_138437		NM_153257	NM_020850	NM_001099439		NM_020850	NM_207397	NM_002289	NM_001842	NM_207397						NM_014598		NM_014598					NM_006310	NM_021978	NM_025140	NM_006310								NM_015439	NM_025069	NM_000900		NM_025069	NM_032859	NM_015482		NM_032859	NM_001005408	NM_001163264
NM_006761			NM_006761		NM_001004051		NM_015440	NM_006321	NM_001127357		NM_006321	NM_032961	NM_002773	NM_080680	NM_032961						NM_018240		NM_018240					NM_007218	NM_030820	NM_033025	NM_007218								NM_004634	NM_005069	NM_002294		NM_005069	NM_001003712	NM_025164		NM_001003712	NM_006277	NM_016538
NM_152556			NM_152556		NM_001042400		NM_003221	NM_006540	NM_020466		NM_006540	NM_001005609	NM_178562	NM_080681	NM_001005609						NM_001122821		NM_001122821					NM_006763	NM_153365	NM_000208	NM_006763								NM_181093	NM_006761	NM_020130		NM_006761	NM_032932	NM_000066		NM_032932	NM_001844	NM_020378
NM_001933			NM_001933		NM_025180		NM_012219	NM_006352	NM_024333		NM_006352	NM_024297	NM_015982	NM_080679	NM_024297						NM_006080		NM_006080					NM_152510	NM_002202	NM_152510	NM_152510								NM_005378	NM_173667	NM_021946		NM_173667	NM_006186	NM_001171653		NM_006186	NM_005604	NM_000138
NM_058172			NM_058172		NM_001042383		NM_001085049	NM_022474	NM_006391		NM_022474	NM_181672	NM_001136019	NM_007260	NM_181672						NM_001134649		NM_001134649					NM_002634	NM_005922	NM_004422	NM_002634								NM_005310	NM_006037	NM_001130101		NM_006037	NM_014920	NM_001145357		NM_014920	NM_020801	NM_032272
NM_152221			NM_152221		NM_001042384		NM_001164470	NM_003032	NM_032885		NM_003032	NM_003179	NM_001077525		NM_003179						NM_001135811		NM_001135811					NM_002381	NM_001033112	NM_001263	NM_002381								NM_020423	NM_173475	NM_001127892		NM_173475	NM_052910	NM_001146116		NM_052910	NM_003498	NM_017420
NM_001894			NM_001894				NM_017716	NM_015023	NM_006400		NM_015023	NM_015982	NM_020737		NM_015982						NM_001113407		NM_001113407					NM_003822	NM_016593	NM_019606	NM_003822								NM_004068	NM_018509	NM_004313		NM_018509	NM_015000	NM_033393		NM_015000	NM_152335	NM_016230
NM_032052			NM_032052				NM_014980	NM_003204	NM_133374		NM_003204	NM_005402	NM_002381		NM_005402						NM_015635		NM_015635					NM_013396	NM_001142474	NM_178835	NM_013396								NM_203399	NM_006742	NM_001010862		NM_006742	NM_003099	NM_017743		NM_003099	NM_020644	NM_004235
NM_004380			NM_004380				NM_022840	NM_207517	NM_001142587		NM_207517	NM_002833	NM_053044		NM_002833						NM_025146		NM_025146					NM_198504	NM_001130006	NM_031922	NM_198504								NM_203401	NM_152594	NM_001106		NM_152594	NM_006133	NM_001043351		NM_006133	NM_015898	NM_005640
NM_014840			NM_014840				NM_002553	NM_198334	NM_145804		NM_198334	NM_002890	NM_001042724		NM_002890						NM_014901		NM_014901					NM_014421	NM_020718	NM_030958	NM_014421								NM_002658	NM_020354	NM_025146		NM_020354	NM_013281	NM_001031738		NM_013281	NM_020524	NM_001130064
NM_001282			NM_001282				NM_181747	NM_001002838	NM_017759		NM_001002838	NM_012463	NM_031439		NM_012463						NM_002843		NM_002843					NM_004985	NM_000964	NM_145178	NM_004985								NM_003413	NM_153029	NM_000451		NM_153029	NM_005114	NM_178313		NM_005114	NM_198859	NM_005313
NM_023000			NM_023000				XM_001732887	NM_002293	NM_001799		NM_002293	NM_001286	NM_007260		NM_001286						NM_005357		NM_005357					NM_005178	NM_030759	NM_003390	NM_005178								NM_003763	NM_018718	NM_017780		NM_018718	NM_015565	NM_001221		NM_015565	NM_199355	NM_007122
NM_002892			NM_002892				XM_001732811	NM_014723	NM_004786		NM_014723	NM_004583	NM_006336		NM_004583						NM_000527		NM_000527					NM_001005408	NM_018403	NM_022566	NM_001005408								NM_145112	NM_005986			NM_005986	NM_000933			NM_000933	NM_001002909	NM_032110
NM_023001			NM_023001				NM_014739	NM_002126			NM_002126	NM_002381	NM_001127190		NM_002381						NM_020918		NM_020918					NM_005842	NM_002950	NM_020860	NM_005842								NM_002382	NM_014903			NM_014903	NM_014686			NM_014686	NM_207371	NM_014363
NM_152945			NM_152945				NM_001077440	NM_007249			NM_007249	NM_002267	NM_002616		NM_002267						NM_014489		NM_014489					NM_005110	NM_145290	NM_138966	NM_005110								NM_145113	NM_033389			NM_033389	NM_015158			NM_015158	NM_032268	NM_001077700
NM_024887			NM_024887				NM_001077441	NM_017415			NM_017415	NM_000877	NM_006026		NM_000877						NM_024989		NM_024989					NM_013281	NM_004282	NM_153181	NM_013281								NM_015268	NM_000038			NM_000038	NM_000555			NM_000555	NM_015153	NM_012437
NM_205861			NM_205861				NM_006353	NM_004786			NM_004786	NM_199262	NM_001829		NM_199262						NM_002591		NM_002591					NM_199203	NM_030957	NM_016593	NM_199203								NM_052988	NM_012081			NM_012081	NM_006454			NM_006454	NM_005450	NM_018141
NM_021116			NM_021116				NM_001042482				NM_001098491	NM_002569	NM_025106		NM_002569						NM_145693		NM_145693					NM_016433	NM_032430	NM_004282	NM_016433									NM_017780			NM_017780	NM_003872			NM_003872	NM_002214	NM_001169106
NM_004866			NM_004866				NM_022445				NM_001127392	NM_006835	NM_032299		NM_006835						NM_145167		NM_145167					NM_014939	NM_001012989	NM_004241	NM_014939									NM_000719			NM_000719	NM_152688			NM_152688	NM_020854	NM_004714
NM_014795			NM_014795				NM_174887				NM_173631	NM_014859	NM_005428		NM_014859						NM_016641		NM_016641					NM_014141	NM_001100912	NM_003407	NM_014141									NM_080476			NM_001080412	NM_014999			NM_014999	NM_004227	NM_021109
NM_003111			NM_003111				NM_153427				NM_001098634	NM_152857	NM_153265		NM_152857						NM_003560		NM_003560					NM_004287	NM_006653	NM_002372	NM_004287									NM_001145134			NM_004973	NM_005502			NM_005502	NM_016538	NM_001005751
NM_006007			NM_006007				NM_153426				NM_005581	NM_002648	NM_148178		NM_002648						NM_001127178		NM_001127178					NM_000208	NM_001100412	NM_000921	NM_000208									NM_000461			NM_001017980	NM_006228			NM_006228	NM_005502	NM_018232
NM_004349			NM_004349				NM_000325				NM_002856	NM_004073			NM_004073						NM_004855		NM_004855					NM_021978	NM_002497	NM_015608	NM_021978									NM_032564			NM_001080462	NM_015051			NM_015051	NM_206853	NM_003394
NM_175635			NM_175635				NM_001042497				NM_014999	NM_007260			NM_007260						NM_153747		NM_153747					NM_153365	NM_001146008	NM_003654	NM_153365									NM_001080472			NM_001170701	NM_000176			NM_000176	NM_020824	NM_001270
NM_175634			NM_175634				NM_001042496				NM_016127	NM_006336			NM_006336						NM_000314		NM_000314					NM_001315	NM_001002258	NM_005110	NM_001315									NM_201281			NM_001042494	NM_014906			NM_014906	NM_003144	NM_001142749
NM_175636			NM_175636				NM_001042495				NM_014978	NM_002868			NM_002868						NM_002641		NM_002641					NM_006823	NM_001008707	NM_005842	NM_006823									NM_017751			NM_001162497	NM_014141			NM_014141	NM_001003694	NM_017780
NM_006246			NM_006246				NM_001042494				NM_001113347	NM_001699			NM_001699						NM_002184		NM_002184					NM_198077	NM_002372	NM_003489	NM_198077									NM_001567			NM_001144074	NM_003413			NM_003413	NM_006472	NM_016436
NM_020474			NM_020474				NM_005135				NM_003312	NM_207371			NM_207371						NM_006085		NM_006085					NM_002202	NM_001004019	NM_004232	NM_002202									NM_014236			NM_001131062	NM_022062			NM_022062	NM_022781	NM_001105206
NM_000176			NM_000176				NM_133647				NM_001097612	NM_000817			NM_000817						NM_024105		NM_024105					NM_033387	NM_001029835	NM_004036	NM_033387									NM_004686			NM_001033578	NM_001759			NM_001759	NM_203394	NM_080677
NM_003483			NM_003483				NM_138959				NM_001005339	NM_015305			NM_015305						NM_002834		NM_002834					NM_013354	NM_000922	NM_019595	NM_013354									NM_002861			NM_001135556	NM_003204			NM_003204	NM_032272	NM_001040633
			NM_032051				NM_000022				NM_030613	NM_005779			NM_005779													NM_138316	NM_006012	NM_006277	NM_138316									NM_002609			NM_000516	NM_018013			NM_018013	NM_170665	NM_032885
			NM_007033				NM_001105530				NM_001164	NM_002616			NM_002616													NM_172020	NM_002167	NM_030759	NM_172020									NM_177483			NM_153210	NM_001407			NM_001407	NM_052851	NM_022903
			NM_006530				NM_006367				NM_016334	NM_016231			NM_016231													NM_014154	NM_001136493	NM_033131	NM_014154									NM_016006			NM_016058	NM_001001664			NM_001001664	NM_004235	NM_182691
			NM_020791				NM_152748				NM_012456	NM_017415			NM_017415													NM_016593	NM_000264	NM_197941	NM_016593									NM_000300			NM_001105531	NM_005180			NM_005180	NM_001430	NM_001166058
			NM_152309				NM_001142749				NM_001097616	NM_006544			NM_006544													NM_013233	NM_000921	NM_023929	NM_013233									NM_000236			NM_014980	NM_002074			NM_002074	NM_014916	NM_025134
			NM_018000				NM_152945				NM_006876	NM_004761			NM_004761													NM_144664	NM_018094	NM_002202	NM_144664												NM_001166301	NM_002648			NM_002648	NM_152556	NM_002729
			NM_001161429				NM_052897				NM_005266	NM_004995			NM_004995													NM_020796	NM_001033677	NM_012329	NM_020796												NM_153365	NM_002010			NM_002010	NM_005313	NM_144683
			NM_080671				NM_006251				NM_005839	NM_001829			NM_001829													NM_152305	NM_021103	NM_007359	NM_152305												NM_030650	NM_002268			NM_002268	NM_030962	NM_032447
			NM_153257				NM_206907				NM_014470	NM_005618			NM_005618													NM_004719	NM_005586	NM_004772	NM_004719												NM_001040194	NM_004040			NM_004040	NM_000332	NM_001040441
			NM_015440				NM_006761				NM_139265	NM_003966			NM_003966													NM_000964	NM_004241	NM_153365	NM_000964												NM_001114093	NM_002737			NM_002737	NM_012082	NM_001100626
			NM_003221				NM_004085				NM_001146156	NM_032299			NM_032299													NM_016422	NM_014502	NM_018698	NM_016422												NM_005252	NM_022898			NM_022898	NM_004093	NM_001136204
			NM_012219				NM_001145951				NM_016370	NM_032182			NM_032182													NM_024522	NM_005729	NM_021943	NM_024522												NM_053025	NM_020699			NM_020699	NM_000125	NM_173039
			NM_001164470				NM_006007				NM_001135255	NM_014916			NM_014916													NM_015101	NM_173508		NM_015101												NM_006618	NM_001005473			NM_001005473	NM_001105	NM_001031677
			NM_014980				NM_001102421				NM_001102426	NM_015094			NM_015094													NM_207517	NM_020975		NM_207517												NM_001099679	NM_003320			NM_003320	NM_004714	NM_032862
			NM_022840				NM_001102420				NM_005026	NM_015913			NM_015913													NM_030759	NM_007359		NM_030759												NM_001042476	NM_021914			NM_021914	NM_002709	NM_032876
			XM_001732887				NM_178123				NM_006816	NM_017709			NM_017709													NM_002265	NM_032471		NM_002265												NM_030820				NM_005100	NM_021109	NM_203374
			NM_006353				NM_033504				NM_017739	NM_015023			NM_015023													NM_001945	NM_001080418		NM_001945												NM_014881				NM_001037872	NM_017742	NM_017944
			NM_001042482				NM_138437				NM_004313	NM_005428			NM_005428													NM_003872	NM_014023		NM_003872												NM_017637				NM_001042481	NM_003394	NM_020698
			NM_174887				NM_001004051				NM_152600	NM_080927			NM_080927													NM_004282	NM_004115		NM_004282												NM_001128844				NM_012089	NM_019556	NM_021103
			NM_001042497				NM_001042400				NM_024948	NM_006139			NM_006139													NM_019074	NM_017817		NM_019074												NM_001007067				NM_001010854	NM_020546	NM_001126050
			NM_138959				NM_025180				NM_017743	NM_001198			NM_001198													NM_002515	NM_021191		NM_002515												NM_001143976				NM_033225	NM_020655	NM_006089
			NM_000022				NM_001042383				NM_001077498	NM_001135			NM_001135													NM_004229	NM_018169		NM_004229												NM_003218				NM_001146274	NM_001001481	NM_004739
			NM_001105530				NM_001042384				NM_198526	NM_001005463			NM_001005463													NM_032430	NM_001105539		NM_032430												NM_001029896				NM_020319	NM_198467	NM_014112
			NM_052897				NM_138448				NM_015904	NM_020526			NM_020526													NM_014779	NM_006666		NM_014779												NM_001128610				NM_024806	NM_014924
			NM_004085				NM_032315				NM_001102366	NM_000142			NM_000142													NM_001884	NM_001002837		NM_001884												NM_020857				NM_001098511	NM_004842
			NM_178123				NM_007323				NM_001171201	NM_033224			NM_033224													NM_001005463	NM_003654		NM_001005463												NM_000084				NM_001009552	NM_006516
			NM_033504				NM_007015				NM_004186	NM_000966			NM_000966													NM_018841	NM_004232		NM_018841												NM_004427				NM_001161725	NM_203301
			NM_138437				NM_183352				NM_032012	NM_002204			NM_002204													NM_001427	NM_033131		NM_001427												NM_001080547				NM_000297	NM_004077
			NM_001042400				NM_004420				NM_001142498	NM_001116			NM_001116													NM_005477	NM_022566		NM_005477												NM_001134673				NM_018241	NM_017780
			NM_138448				NM_001001933				NM_001166111	NM_000599			NM_000599													NM_000757	NM_024923		NM_000757												NM_018842				NM_005842	NM_001001557
			NM_032315				NM_003027				NM_005967	NM_002268			NM_002268													NM_198935	NM_197941		NM_198935												NM_001135733				NM_001961	NM_003185
			NM_007323				NM_000701				NM_178423	NM_003458			NM_003458													NM_004482	NM_003407		NM_004482												NM_019018				NM_001008695	NM_000627
			NM_007015				NM_004505				NM_001127370	NM_033129			NM_033129													NM_012302	NM_001081491		NM_012302												NM_018477				NM_001029989	NM_006352
			NM_183352				NM_017794				NM_139245	NM_033389			NM_033389													NM_032809	NM_000167		NM_032809												NM_173647				NM_001111077	NM_030918
			NM_004420				NM_014301				NM_152405				NM_004870													NM_002710	NM_025163		NM_002710												NM_000900				NM_006039	NM_080677
			NM_001001933				NM_001001586				NM_001145208				NM_001145642													NM_018049	NM_022903		NM_018049												NM_002294				NM_001136020	NM_006526
			NM_003027				NM_003457				NM_017694				NM_001049													NM_181723	NM_021943		NM_181723												NM_020130				NM_052954	NM_004064
			NM_000701				NM_002924				NM_001123355				NM_001042494													NM_006206	NM_033025		NM_006206												NM_021946				NM_005215	NM_020809
			NM_004505				NM_016480				NM_001099439				NM_001114089													NM_002596	NM_138387		NM_002596												NM_001130101				NM_001003698	NM_001584
			NM_017794				NM_002232				NM_001127357				NM_052897													NM_015103	NM_001040097		NM_015103												NM_001127892				NM_001145152	NM_002612
			NM_014301								NM_020466				NM_052845													NM_005862	NM_001172085		NM_005862												NM_004313				NM_001168398	NM_016235
			NM_001001586								NM_024333				NM_001128309													NM_003348	NM_002720		NM_003348												NM_001010862				NM_001042493	NM_016626
			NM_003457								NM_006391				NM_021158													NM_004342	NM_004422		NM_004342												NM_001106				NM_001005366	NM_019593
			NM_002924								NM_032885				NM_000619													NM_030915	NM_024066		NM_030915												NM_025146				NM_007235	NM_025134
			NM_016480								NM_006400				NM_019024													NM_012301	NM_025140		NM_012301												NM_000451				NM_001080398	NM_004358
			NM_002232								NM_133374				NM_001017928													NM_203394	NM_001113347		NM_203394												NM_014002				NM_013232	NM_015853
											NM_001142587				NM_001105541													NM_153367	NM_014155		NM_153367												NM_198188				NM_004124	NM_022893
											NM_145804				NM_001040712													NM_138348	NM_178835		NM_138348												NM_007202				NM_001007277	NM_015455
											NM_017759				NM_001010935													NM_139239	NM_001169117		NM_139239												NM_198186				NM_024524	NM_004575
											NM_001799				NM_001042486													NM_001795	NM_004036		NM_001795												NM_014010				NM_018836	NM_006251
											NM_013994				NM_006486													NM_006653			NM_006653												NM_198187				NM_018072	NM_006788
											NM_013993				NM_020944													NM_002507			NM_002507												NM_025133				NM_005281	NM_014278
											NM_001954				NM_022039													NM_032829			NM_032829												NM_000094				NM_015482	NM_004758
											NM_013279				NM_017771													NM_152622			NM_152622												NM_014316				NM_025164	NM_030627
											NM_177996				NM_001008800													NM_032329			NM_032329												NM_002968				NM_000066	NM_030576
											NM_002093				NM_032578													NM_003404			NM_003404												NM_003072				NM_001171653	NM_175907
											NM_004604				NM_006963													NM_001755			NM_001755												NM_002249				NM_001145357	NM_002207
											NM_001792				NM_001014436													NM_002267			NM_002267												NM_170782				NM_001146116	NM_006930
											NM_006702				NM_194249													NM_000555			NM_000555												NM_198494				NM_033393	NM_004898
											NM_002355				NM_024077													NM_014212			NM_014212												NM_018178				NM_017743	NM_014901
											NM_003993				NM_000755													NM_178126			NM_178126												NM_004411				NM_001043351	NM_003718
											NM_139045				NM_021184													NM_002957			NM_002957												NM_003390				NM_001031738	NM_018121
											NM_003070				NM_001009185													NM_005180			NM_005180												NM_001892				NM_178313	NM_057175
											NM_001556				NM_024653													NM_175873			NM_175873												NM_015443				NM_001221	NM_004514
											NM_019027				NM_001080480													NM_015902			NM_015902												NM_005625				NM_006416	NM_006940
											NM_178450				NM_002435													NM_003800			NM_003800												NM_182715				NM_152330	NM_152716
											NM_182725				NM_015557													NM_021728			NM_021728												NM_006754				NM_152415	NM_013261
											NM_182724				NM_001039548													NM_183376			NM_183376												NM_170709				NM_152826	NM_020962
											NM_182718				NM_016154													NM_005737			NM_005737												NM_013257				NM_148955	NM_015981
											NM_182719				NM_020210													NM_002497			NM_002497												NM_033285				NM_000801	NM_021961
											NM_181571				NM_001037806													NM_017780			NM_017780												NM_080476				NM_182765	NM_017944
											NM_182772				NM_003961													NM_033027			NM_033027												NM_001145134				NM_197968	NM_002515
											NM_182770				NM_015060													NM_015509			NM_015509												NM_000461				NM_019071	NM_001396
											NM_183060				NM_002198													NM_004419			NM_004419												NM_032564				NM_001945	NM_021103
											NM_182850				NM_014550													NM_002372			NM_002372												NM_001080472				NM_003453	NM_020526
											NM_182769				NM_013376													NM_014746			NM_014746												NM_201281				NM_138822	NM_014786
											NM_182771				NM_001134851													NM_012234			NM_012234												NM_017751				NM_138821	NM_016231
											NM_032611				NM_001161441													NM_015534			NM_015534												NM_001567				NM_138766	NM_014730
											NM_007079				NM_002289													NM_021961			NM_021961												NM_014236				NM_012486	NM_019105
											NM_133642				NM_002773													NM_032482			NM_032482												NM_004686				NM_006724	NM_194071
											NM_182830				NM_178562													NM_016231			NM_016231												NM_002861				NM_003146	NM_024674
											NM_182853				NM_001136019													NM_003685			NM_003685												NM_002609				NM_004156	NM_003076
											NM_183011				NM_001077525													NM_145693			NM_145693												NM_177483				NM_004389	NM_001949
											NM_182717				NM_020737													NM_005730			NM_005730												NM_016006				NM_138317	NM_014112
											NM_182720				NM_053044													NM_000921			NM_000921												NM_000300				NM_138318	NM_005109
											NM_182723				NM_001042724													NM_030627			NM_030627												NM_000236				NM_003085	NM_005342
											NM_182722				NM_031439													NM_014600			NM_014600																NM_001001502	NM_013449
											NM_183012				NM_001127190													NM_002922			NM_002922																NM_145341	NM_152470
											NM_182721				NM_006026													NM_153607			NM_153607																NM_014456	NM_005840
											NM_183013				NM_025106													NM_002015			NM_002015																NM_145753	NM_014723
											NM_012238				NM_153265													NM_022781			NM_022781																NM_144729	NM_175736
											NM_016131				NM_148178													NM_020644			NM_020644																NM_144728	NM_001650
											NM_016525				NM_018571													NM_001001323			NM_001001323																NM_001964
											NM_138399				NM_203444													NM_017582			NM_017582																NM_015477
											NM_018182				NM_019625													NM_058172			NM_058172																NM_003379
											NM_182742				NM_005135													NM_021103			NM_021103																NM_153649
											NM_003330				NM_030927													NM_005586			NM_005586																NM_207012
											NM_182743				NM_145201													NM_001001433			NM_001001433																NM_015577
											NM_182729				NM_201632													NM_005544			NM_005544																NM_178586
															NM_003202													NM_002581			NM_002581																NM_002719
															NM_213648													NM_004503			NM_004503																NM_021945
															NM_201634													NM_000859			NM_000859
															NM_003157													NM_004761			NM_004761
															NM_007325													NM_004592			NM_004592
															NM_005998													NM_019624			NM_019624
															NM_016291													NM_004442			NM_004442
															NM_130391													NM_004241			NM_004241
															NM_130392													NM_005780			NM_005780
															NM_002839													NM_003400			NM_003400
															NM_130393													NM_145185			NM_145185
															NM_022089													NM_015270			NM_015270
															NM_006951													NM_006035			NM_006035
															NM_002884													NM_024721			NM_024721
															NM_139032													NM_006734			NM_006734
															NM_139033													NM_018945			NM_018945
															NM_139034													NM_005729			NM_005729
															NM_145914													NM_080678			NM_080678
															NM_014902													NM_018689			NM_018689
															NM_183006													NM_002205			NM_002205
															NM_005382													NM_012328			NM_012328
															NM_001605													NM_031469			NM_031469
															NM_177983													NM_005764			NM_005764
															NM_002707													NM_005184			NM_005184
															NM_007001													NM_002356			NM_002356
															NM_022485													NM_172069			NM_172069
															NM_015213													NM_198563			NM_198563
															NM_144775													NM_007359			NM_007359
															NM_015163													NM_022100			NM_022100
															NM_004383													NM_001001933			NM_001001933
															NM_147164													NM_153812			NM_153812
															NM_001842													NM_016284			NM_016284
															NM_080680													NM_007249			NM_007249
															NM_080681													NM_152588			NM_152588
																												NM_005569			NM_005569
																												NM_152344			NM_152344
																												NM_006139			NM_006139
																												NM_005632			NM_005632
																												NM_016333			NM_016333
																												NM_014445			NM_014445
																												NM_002523			NM_002523
																												NM_012193			NM_012193
																												NM_170662			NM_170662
																												NM_012243			NM_012243
																												NM_015475			NM_015475
																												NM_001160			NM_001160
																												NM_004687			NM_004687
																												NM_001149			NM_001149
																												NM_001002837			NM_001002837
																												NM_003654			NM_003654
																												NM_004232			NM_004232
																												NM_152600			NM_152600
																												NM_030791			NM_030791
																												NM_033131			NM_033131
																												NM_199262			NM_199262
																												NM_147156			NM_147156
																												NM_001893			NM_001893
																												NM_020156			NM_020156
																												NM_033512			NM_033512
																												NM_005324			NM_005324
																												NM_004263			NM_004263
																												NM_006593			NM_006593
																												NM_175061			NM_175061
																												NM_032594			NM_032594
																												NM_022566			NM_022566
																												NM_032217			NM_032217
																												NM_006352			NM_006352
																												NM_005124			NM_005124
																												NM_001731			NM_001731
																												NM_016322			NM_016322
																												NM_015141			NM_015141
																												NM_000037			NM_000037
																												NM_000724			NM_000724
																												NM_000104			NM_000104
																												NM_197941			NM_197941
																												NM_206853			NM_206853
																												NM_003407			NM_003407
																												NM_001218			NM_001218
																												NM_002427			NM_002427
																												NM_005012			NM_005012
																												NM_018243			NM_018243
																												NM_004538			NM_004538
																												NM_003884			NM_003884
																												NM_003885			NM_003885
																												NM_000738			NM_000738
																												NM_004267			NM_004267
																												NM_000572			NM_000572
																												NM_003498			NM_003498
																												NM_000945			NM_000945
																												NM_014554			NM_014554
																												NM_173822			NM_173822
																												NM_006811			NM_006811
																												NM_014323			NM_014323
																												NM_022903			NM_022903
																												NM_021943			NM_021943
																												NM_153757			NM_153757
																												NM_022780			NM_022780
																												NM_005187			NM_005187
																												NM_012081			NM_012081
																												NM_020870			NM_020870
																												NM_012395			NM_012395
																												NM_033025			NM_033025
																												NM_017994			NM_017994
																												NM_012333			NM_012333
																												NM_014729			NM_014729
																												NM_000248			NM_000248
																												NM_022336			NM_022336
																												NM_020474			NM_020474
																												NM_001005388			NM_001005388
																												NM_005094			NM_005094
																												NM_004329			NM_004329
																												NM_003954			NM_003954
																												NM_019117			NM_019117
																												NM_031215			NM_031215
																												NM_003164			NM_003164
																												NM_000038			NM_000038
																												NM_003507			NM_003507
																												NM_001001481			NM_001001481
																												NM_006254			NM_006254
																												NM_017610			NM_017610
																												NM_203301			NM_203301
																												NM_007331			NM_007331
																												NM_004952			NM_004952
																												NM_018046			NM_018046
																												NM_014849			NM_014849
																												NM_016201			NM_016201
																												NM_032505			NM_032505
																												NM_057175			NM_057175
																												NM_012156			NM_012156
																												NM_194285			NM_194285
																												NM_002833			NM_002833
																												NM_014731			NM_014731
																												NM_003633			NM_003633
																												NM_017635			NM_017635
																												NM_016147			NM_016147
																												NM_080621			NM_080621
																												NM_002720			NM_002720
																												NM_032581			NM_032581
																												NM_198859			NM_198859
																												NM_030806			NM_030806
																												NM_004422			NM_004422
																												NM_001002814			NM_001002814
																												NM_025140			NM_025140
																												NM_001396			NM_001396
																												NM_015275			NM_015275
																												NM_014655			NM_014655
																												NM_173582			NM_173582
																												NM_007050			NM_007050
																												NM_014586			NM_014586
																												NM_033274			NM_033274
																												NM_002657			NM_002657
																												NM_014906			NM_014906
																												NM_013231			NM_013231
																												NM_032873			NM_032873
																												NM_178835			NM_178835
																												NM_005665			NM_005665
																												NM_152335			NM_152335
																												NM_001095			NM_001095
																												NM_004358			NM_004358
																												NM_025146			NM_025146
																												NM_175907			NM_175907
																												NM_005342			NM_005342
																												NM_015023			NM_015023
																												NM_004036			NM_004036
																												NM_025194			NM_025194
																												NM_022062			NM_022062
																												NM_006628			NM_006628
																												NM_000489			NM_000489
																												NM_080867			NM_080867
																												NM_007375			NM_007375
																												NM_014016			NM_001130726
																												NM_001444			NM_176818
																												NM_004102			NM_015312
																												NM_001130863			NM_001146029
																												NM_000252			NM_014423
																												NM_001009185			NM_001802
																												NM_203379			NM_001011552
																												NM_005539			NM_018351
																												NM_005540			NM_012198
																												NM_001017915			NM_001101372
																												NM_001587			NM_001145152
																												NM_000253			NM_144975
																															NM_001321
																															NM_001136044
																															NM_001144382
																															NM_001162497
																															NM_001128928
																															NM_001128617
																															NM_021826
																															NM_021214
																															NM_001130960
																															NM_213649
																															NM_001161504
																															NM_001145155
																															NM_001167621
																															NM_001656
																															NM_198467
																															NM_003115
																															NM_001141945
																															NM_005429
																															NM_001080394
																															NM_012419
																															NM_001100411
																															NM_001159397
																															NM_152405
																															NM_030820
																															NM_005922
																															NM_001033112
																															NM_001142474
																															NM_001130006
																															NM_020718
																															NM_018403
																															NM_002950
																															NM_145290
																															NM_030957
																															NM_001012989
																															NM_001100912
																															NM_001100412
																															NM_001146008
																															NM_001002258
																															NM_001008707
																															NM_001004019
																															NM_001029835
																															NM_000922
																															NM_006012
																															NM_002167
																															NM_001136493
																															NM_000264
																															NM_018094
																															NM_001033677
																															NM_014502
																															NM_173508
																															NM_020975
																															NM_032471
																															NM_001080418
																															NM_014023
																															NM_004115
																															NM_017817
																															NM_021191
																															NM_018169
																															NM_001105539
																															NM_006666
																															NM_024923
																															NM_001081491
																															NM_000167
																															NM_025163
																															NM_138387
																															NM_001040097
																															NM_001172085
																															NM_024066
																															NM_001113347
																															NM_014155
																															NM_001169117
																															NM_003779
																															NM_206915
																															NM_206917
																															NM_002553
																															NM_015184
																															NM_022478
																															NM_033105
																															NM_144985
																															NM_017762
																															NM_023948
																															NM_031205
																															NM_004276
																															NM_138711
																															NM_138712
																															NM_015869
																															NM_005767
																															NM_031434
																															NM_031443
																															NM_021958
																															NM_003378
																															NM_006362
																															NM_170600
																															NM_024581
																															NM_019057
																															NM_032442
																															NM_148976
																															NM_004296
																															NM_002094
																															NM_006796
																															NM_013236
																															NM_194435
																															NM_032793
																															NM_019606
																															NM_031922
																															NM_030958
																															NM_145178
																															NM_003390
																															NM_020860
																															NM_153181
																															NM_015608
																															NM_003489
																															NM_019595
																															NM_023929
																															NM_004772
																															NM_018698
																															NM_014016
																															NM_001444
																															NM_004102
																															NM_001130863
																															NM_000252
																															NM_001009185
																															NM_203379
																															NM_005539
																															NM_005540
																															NM_001017915
																															NM_001587
																															NM_000253
[truncated: 26 more columns]
